# Supplementary material for: Proteomic Analyses of Clots Identify Stroke Etiologies in Patients Undergoing Endovascular Therapy
Source: CNS Neurosci Ther. 2025 Mar 13;31(3):e70340. doi: 10.1111/cns.70340 (PMC11904956; doi:10.1111/cns.70340)
Supplement: Supplementary file 2 — Tables S1–S13 [file CNS-31-e70340-s003.xlsx]

## Sheet: S1
Supplementary Table S1. Baseline characteristics of patients with undetermined causes in comparison with total patients
	Undetermined cause (n = 8)	Total (n = 27)	P value
Age, mean (SD) ,y	70.1 (8.1)	73.3 ± 12.9	0.522
Sex (Male), n (%)	3 (37.5)	10 (37.0)	1
HT, n (%)	4 (50.0)	17 (63.0)	0.685
DM, n (%)	3 (37.5)	10 (37.0)	1
DL, n (%)	3 (37.5)	6 (22.2)	0.396
Previous Stroke Hx. n (%)	2 (25.0)	5 (18.5)	0.648
Coronary artery disease, n (%)	0 (0)	3 (11.1)	1
A.fib, n (%)	0 (0)	17 (63.0)	0.001
Smoking, n (%)	2 (25.0)	5 (18.5)	0.648
Active cancer, n (%)	0 (0)	4 (14.8)	0.315
Initial NIHSS, median (IQR)	16 (11.8-18.8)	19 (16-23)	0.166
Discharge NIHSS, median (IQR)	12 (2-15.5)	8 (3-15)	0.923
Prestroke mRS=0, n (%)	3 (37.5)	23 (85.2)	0.015
Lesion, n (%)			0.856
MCA	4 (50)	16 (59.3)
ICA	3 (37.5)	9 (33.3)
BA	1 (12.5)	2 (7.4)
IV thrombolysis, n (%)	4 (50)	7 (25.9)	0.226
Prior antiplatelet agents, n (%)	3 (37.5)	7 (25.9)	0.661
Prior anticoagulants, n (%)	0 (0)	4 (14.8)	0.553
Onset to ER visit time (min), median (IQR)	59 (43.8-140.5)	50.0 (36.0-180.0)	0.63
Onset to rt-PA time (min), median (IQR)	82 (33.5-99.8)	95.0 (60.0-100.0)	0.648
Onset to reperfusion time (min), median (IQR)	256.5 (173.3-275.5)	210.0 (180.0-320.0)	0.958
Laboratory information, mean (SD)
WBC (x1000)	7.11 (1.59)	9.13 ± 4.37	0.213
Hb	12.9 (1.26)	12.6 ± 2.2	0.721
PLT (x1000)	214.3 (51.5)	207.9 ± 79.6	0.833
PT-INR	0.98 (0.08)	1.05 ± 0.12	0.146
aPTT	29.3 (3.5)	29.5 ± 3.4	0.868
D-dimer	2.55 (2.59)	3.37 ± 4.81	0.652
Initial glucose	178.1 (107.5)	164.0 ± 67.4	0.654
SD: standard deviation, HT: hypertension, DM: diabetes mellitus, DL: dyslipidemia, A.fib: atrial fibrillation, NIHSS: National Institutes of Health Stroke Scale, IQR: interquartile range, mRS: modified Rankin Scale, LAA: large artery atherosclerosis, CE: cardioembolism, MCA: middle cerebral artery, ICA: intracranial carotid artery, BA: basilar artery: emergency room, rt-PA: recombinant tissue pla…

## Sheet: S2
Supplementary Table S2. A list of the identified proteins at FDR 1% in discovery stage
No.	Protein IDs	Majority protein IDs	Protein names	Gene names	Peptides	Razor + unique peptides	Unique peptides	Sequence coverage [%]	Unique + razor sequence coverage [%]	Unique sequence coverage [%]	Mol. weight [kDa]	Q-value	Score	Intensity	MS/MS count	Log2(iBAQ intensity)
																CE_01	CE_02	CE_03	CE_04	CE_05	CE_06	CE_07	CE_08	CE_09	CE_10	CE_11	CE_12	CE_13	CE_14	CE_15	CE_16	CE_17	LAA_01	LAA_02	LAA_03	LAA_04	LAA_05	LAA_06	CR_01	CR_02	CR_03	CR_04	UD_01	UD_02	UD_03	UD_04	UD_05	UD_06	UD_07
1	A0A024QZX5;A0A087X1N8;P35237;C9JTJ8;C9JVA8	A0A024QZX5;A0A087X1N8;P35237	Serpin B6	SERPINB6	15	15	14	53.7	53.7	51.6	43.024	0	241.84	7791300000	230	23.6114	23.8904	22.5577	21.8066	20.5199	22.8093	21.3897	21.0662	22.9838	21.7377	21.7759	20.5831	22.285	22.4146	22.7076	22.9149	23.9078	21.8083	21.4184	22.9932	22.7837	22.9218	21.255	23.3915	22.7851	19.7272	20.7752	20.8802	21.7944	24.4256	23.8683	21.781	20.7757	25.4098
2	A0A087WZA9;A0A024R4K9;A0A087X266;Q9BXJ8-2;Q9BXJ8	A0A087WZA9;A0A024R4K9;A0A087X266;Q9BXJ8-2;Q9BXJ8	Transmembrane protein 120A	TMEM120A;TMPIT	2	2	2	12.6	12.6	12.6	20.459	0.0039326	2.294	14938000	2	NaN	NaN	NaN	NaN	NaN	NaN	NaN	NaN	NaN	NaN	NaN	NaN	NaN	NaN	NaN	NaN	NaN	NaN	NaN	NaN	NaN	NaN	NaN	NaN	NaN	NaN	NaN	NaN	NaN	NaN	NaN	NaN	NaN	NaN
3	A0A067XG54;Q8NB49-2;Q8NB49-3;Q8NB49-4;Q8NB49	A0A067XG54;Q8NB49-2;Q8NB49-3;Q8NB49-4;Q8NB49	Phospholipid-transporting ATPase;Phospholipid-transporting ATPase IG	ATP11C	5	4	4	4.9	4.2	4.2	127.68	0.00033223	4.3113	189330000	7	NaN	NaN	NaN	NaN	NaN	NaN	NaN	NaN	NaN	NaN	NaN	NaN	NaN	16.2299	NaN	15.9686	19.3998	NaN	NaN	15.9631	NaN	NaN	NaN	NaN	NaN	15.6932	NaN	NaN	17.9381	20.4099	19.007	NaN	NaN	NaN
4	A0A075B6I2	A0A075B6I2		IGLV6-57	1	1	1	14.9	14.9	14.9	15.949	0	6.4528	11846000	1	NaN	NaN	NaN	NaN	NaN	NaN	NaN	NaN	NaN	NaN	NaN	NaN	NaN	NaN	NaN	NaN	NaN	NaN	NaN	NaN	NaN	NaN	NaN	NaN	NaN	NaN	NaN	NaN	NaN	NaN	NaN	NaN	NaN	NaN
5	A0A075B6I8	A0A075B6I8		IGLV1-47	2	1	1	24.8	13.7	13.7	12.283	0.0070005	1.9143	20308000	1	NaN	NaN	NaN	NaN	NaN	NaN	NaN	NaN	NaN	NaN	NaN	NaN	NaN	NaN	NaN	NaN	NaN	NaN	NaN	NaN	NaN	NaN	NaN	NaN	NaN	NaN	NaN	NaN	NaN	NaN	NaN	NaN	NaN	NaN
6	A0A075B6J4;A0A075B6J3;A0A075B6K0	A0A075B6J4;A0A075B6J3		IGLV3-25;IGLV3-27	4	4	3	36.6	36.6	27.7	12.011	0	15.943	450100000	19	NaN	NaN	NaN	NaN	NaN	NaN	19.4807	NaN	19.9717	21.9634	NaN	21.8456	NaN	NaN	20.7898	19.5842	20.6884	19.401	NaN	19.6489	20.9582	NaN	NaN	21.2441	21.4362	23.5677	19.8838	18.6797	20.105	NaN	NaN	NaN	20.1718	NaN
7	A0A075B6J7;A0A075B6K5;A0A075B6K2;P01719	A0A075B6J7;A0A075B6K5		IGLV3-21;IGLV3-9	4	4	2	48.7	48.7	28.2	12.446	0	151.38	152830000	11	NaN	NaN	NaN	NaN	NaN	NaN	NaN	NaN	NaN	NaN	NaN	NaN	NaN	NaN	NaN	NaN	NaN	NaN	NaN	NaN	NaN	NaN	NaN	20.3311	19.702	21.5687	NaN	NaN	NaN	19.1504	NaN	NaN	NaN	NaN
8	A0A075B6J8	A0A075B6J8		IGLV3-19	2	1	1	18.8	10.7	10.7	12.042	0.0091551	1.7125	21636000	2	NaN	NaN	NaN	NaN	NaN	NaN	NaN	NaN	NaN	NaN	NaN	NaN	NaN	NaN	NaN	NaN	NaN	NaN	NaN	NaN	NaN	NaN	NaN	NaN	NaN	19.1935	NaN	NaN	NaN	NaN	NaN	NaN	NaN	NaN
9	A0A075B6L0;A0A075B6K9;P0CG06;P0CG05;P0CF74;A0A075B6L1;A0M8Q6	A0A075B6L0;A0A075B6K9;P0CG06;P0CG05;P0CF74;A0A075B6L1;A0M8Q6	Ig lambda-3 chain C regions;Ig lambda-2 chain C regions;Ig lambda-6 chain C region;Ig lambda-7 chain C region	IGLC3;IGLC2;IGLC6;IGLC7	4	2	2	55.7	27.4	27.4	11.208	0	49.762	14104000000	301	24.7199	25.0595	26.1639	24.6399	24.0819	25.1084	23.3957	24.3409	25.2927	26.0369	24.541	25.3129	24.0854	23.3998	21.5333	24.5089	21.2023	22.668	22.613	23.3388	23.0256	25.4596	24.745	26.2985	24.147	27.6628	21.9477	24.6565	23.403	25.1417	NaN	24.5736	24.5223	25.564
10	A0A075B6N7	A0A075B6N7		IGHA2	9	1	1	47.6	5	5	36.591	0	6.9795	25493000	4	NaN	NaN	NaN	NaN	NaN	NaN	NaN	NaN	NaN	NaN	NaN	NaN	NaN	NaN	NaN	18.1896	NaN	NaN	NaN	NaN	NaN	NaN	NaN	NaN	18.2788	NaN	NaN	NaN	NaN	NaN	NaN	NaN	NaN	NaN
11	A0A087WW49;A0A075B6R2;A0A087WSY4;P06331	A0A087WW49;A0A075B6R2;A0A087WSY4;P06331	Ig heavy chain V-II region ARH-77	IGHV4-4;IGHV4-31	2	1	0	18.8	13.7	0	12.944	0	7.884	84065000	6	NaN	NaN	NaN	NaN	NaN	NaN	NaN	NaN	NaN	NaN	NaN	NaN	NaN	NaN	NaN	NaN	NaN	NaN	NaN	NaN	NaN	NaN	NaN	21.4884	NaN	22.2077	NaN	NaN	NaN	NaN	NaN	NaN	NaN	NaN
12	A0A075B6R9	A0A075B6R9		IGKV2D-24	2	1	1	16.7	10.8	10.8	13.079	0.0014741	2.7658	120080000	3	NaN	NaN	NaN	NaN	NaN	NaN	NaN	NaN	NaN	NaN	NaN	NaN	NaN	NaN	NaN	NaN	NaN	NaN	NaN	NaN	NaN	NaN	NaN	22.1911	19.9071	NaN	NaN	NaN	NaN	NaN	NaN	NaN	NaN	NaN
13	A0A087X0P6;A0A075B6S2;A0A087X0Q4;A0A087WW87;A0A075B6R1;A0A075B6S6;A0A075B6S3;A0A075B6P5;P01614;P06309;P06310	A0A087X0P6;A0A075B6S2		IGKV2D-29	3	3	1	30.4	30.4	10.8	11.192	0	41.093	1663800000	78	NaN	NaN	NaN	19.323	NaN	NaN	20.8634	21.4049	NaN	NaN	NaN	21.5166	20.5257	21.6314	23.1207	22.168	22.1064	20.5578	21.3753	18.8306	22.986	22.3361	NaN	25.798	23.8906	23.7018	22.0439	21.7017	20.2985	22.8609	18.6259	NaN	20.7868	21.4575
14	A0A075B738;A0A075B727;A0A075B728;A0A075B737	A0A075B738		PECAM1	32	1	1	50.8	2.2	2.2	82.521	0	166.09	2709900000	109	21.5236	17.7384	20.0011	17.5076	17.2739	NaN	17.9225	18.9591	19.5048	NaN	NaN	19.8662	20.5831	20.3977	19.1826	21.1107	20.8185	20.5236	NaN	NaN	16.348	18.5333	NaN	22.2369	NaN	20.0526	20.193	19.8864	20.7125	21.4608	21.5668	NaN	NaN	21.7119
15	A0A075B7B5;B7ZM87;A2RUF3;O75044;P0DMP2;P0DJJ0;A0A075B7E6;E9PDX4;A0A087X0L1;A0A087WW56;Q5VZB4;G5EA48;Q7Z6B7-2;Q7Z6B7	A0A075B7B5;B7ZM87;A2RUF3;O75044;P0DMP2;P0DJJ0	SLIT-ROBO Rho GTPase-activating protein 2;SLIT-ROBO Rho GTPase-activating protein 2B;SLIT-ROBO Rho GTPase-activating protein 2C	SRGAP2;SRGAP2B;SRGAP2C	3	3	3	4.2	4.2	4.2	90.908	0.00092308	3.2436	89590000	3	NaN	NaN	NaN	NaN	NaN	NaN	NaN	NaN	NaN	NaN	NaN	NaN	NaN	NaN	NaN	16.5441	NaN	NaN	NaN	NaN	NaN	NaN	NaN	NaN	NaN	NaN	NaN	NaN	NaN	NaN	14.7892	18.804	NaN	NaN
16	A0A075B7B8	A0A075B7B8		IGHV3OR16-12	2	1	1	18.8	9.4	9.4	12.874	0	18.031	217920000	10	NaN	NaN	20.5071	NaN	NaN	NaN	20.513	NaN	21.7225	NaN	NaN	NaN	NaN	NaN	18.7903	NaN	NaN	NaN	NaN	18.5771	18.9452	NaN	NaN	21.9644	20.1822	22.4018	19.0676	NaN	19.1624	19.9366	19.3481	NaN	NaN	21.1765
17	F8W099;F8W606;G8JLQ3;A0A087WSV2;F8W036;F8VP73;P78537-2;P78537	F8W099;F8W606;G8JLQ3;A0A087WSV2;F8W036;F8VP73;P78537-2;P78537	Biogenesis of lysosome-related organelles complex 1 subunit 1	BLOC1S1	2	2	2	63.6	63.6	63.6	5.1329	0.00094429	3.5032	0	2	NaN	NaN	NaN	NaN	NaN	NaN	NaN	NaN	NaN	NaN	NaN	NaN	NaN	NaN	NaN	NaN	NaN	NaN	NaN	NaN	NaN	NaN	NaN	NaN	NaN	NaN	NaN	NaN	NaN	NaN	NaN	NaN	NaN	NaN
18	V9HW75;A0A087WSV8;P80303-2;P80303;E9PKG6;Q2L696;E9PLR0;E9PLE9;E9PJP3;E9PM22;H0YD18;H0YEG8	V9HW75;A0A087WSV8;P80303-2;P80303;E9PKG6;Q2L696;E9PLR0;E9PLE9	Nucleobindin-2;Nesfatin-1	HEL-S-109;NUCB2;Nucb2	7	7	7	20.2	20.2	20.2	50.222	0	16.035	843870000	27	18.9803	NaN	NaN	NaN	22.0422	19.9383	20.6972	21.5687	19.856	17.5671	18.6337	NaN	NaN	18.5943	17.2664	17.7989	19.953	16.5835	NaN	17.012	17.2564	17.4572	NaN	21.0052	16.4353	NaN	17.5634	17.3361	17.1543	19.0663	19.2293	NaN	NaN	20.9357
19	E9PIR7;F8W809;A0A087WSW9;E9PNQ6;A0A087WSY9;Q16881-5;Q16881-2;Q16881-4;Q16881-3;Q16881-6;Q16881;E2QRB9;Q16881-7;E9PKD3;E9PIZ5;E9PLT3;E9PKI4;E9PQI3;E9PRI8	E9PIR7;F8W809;A0A087WSW9;E9PNQ6;A0A087WSY9;Q16881-5;Q16881-2;Q16881-4;Q16881-3;Q16881-6;Q16881;E2QRB9;Q16881-7	Thioredoxin reductase 1, cytoplasmic	TXNRD1	14	14	13	46.3	46.3	43.2	53.166	0	41.931	746550000	27	17.9044	17.7903	NaN	18.9358	NaN	NaN	18.5991	19.1221	18.8486	18.823	20.0989	18.3189	NaN	20.0852	19.3347	20.1152	19.5327	15.8846	18.4844	16.9995	17.8952	NaN	NaN	20.8995	17.8589	NaN	NaN	NaN	18.306	19.3505	18.1595	18.56	NaN	20.649
20	P01764;A0A087WSX3;A0A075B6Q5	P01764;A0A087WSX3	Ig heavy chain V-III region 23	IGHV3-23	3	1	0	26.5	9.4	0	12.582	0	5.3737	238940000	9	NaN	NaN	NaN	NaN	NaN	NaN	NaN	NaN	22.6058	NaN	NaN	NaN	NaN	NaN	NaN	NaN	NaN	NaN	NaN	NaN	NaN	NaN	NaN	NaN	NaN	23.1216	NaN	NaN	NaN	NaN	NaN	NaN	NaN	NaN
21	A0A087WSX4	A0A087WSX4		IGHV3-53	3	2	0	26.7	17.2	0	12.769	0	12.911	421420000	17	NaN	18.892	NaN	NaN	NaN	19.7726	NaN	NaN	NaN	23.734	NaN	NaN	NaN	19.4892	20.5881	20.8814	20.9208	NaN	NaN	18.9784	20.8788	NaN	NaN	22.7759	21.1415	22.8898	19.8848	NaN	20.1791	20.7038	NaN	NaN	20.8201	21.6358
22	A0A087WSY5;Q96IY4;Q96IY4-2	A0A087WSY5;Q96IY4;Q96IY4-2	Carboxypeptidase B2	CPB2	10	10	9	28.8	28.8	26.9	44.022	0	44	3424900000	109	21.4767	19.2866	20.5961	20.1226	21.4341	20.4935	22.4727	21.2154	19.4159	21.6313	21.1086	20.6247	20.4358	21.9044	20.6591	20.8768	20.3097	17.3126	17.5497	20.6177	19.6522	22.3264	22.3468	21.6831	21.6266	23.6571	16.9702	20.3036	19.0814	19.5309	19.9967	21.4963	21.8042	23.1064
23	A0A087WSY8	A0A087WSY8			3	2	1	31.4	26.3	12.7	12.834	0.006993	1.9087	18499000	4	NaN	NaN	NaN	NaN	NaN	NaN	NaN	NaN	NaN	NaN	NaN	NaN	NaN	NaN	NaN	NaN	NaN	NaN	NaN	NaN	NaN	NaN	NaN	NaN	NaN	NaN	NaN	NaN	NaN	NaN	NaN	NaN	NaN	NaN
24	A0A087X2I2;A0A087WT12;P36969-2;P36969;K7ERP4;K7EJ20;R4GNE4;K7ENB4;K7EKX7;A0A087X247	A0A087X2I2;A0A087WT12;P36969-2;P36969;K7ERP4;K7EJ20;R4GNE4;K7ENB4;K7EKX7	Glutathione peroxidase;Phospholipid hydroperoxide glutathione peroxidase, mitochondrial	GPX4	11	11	11	46.4	46.4	46.4	22.024	0	27.05	2699800000	81	22.0941	18.5036	NaN	NaN	17.5185	21.2534	19.7135	NaN	23.6837	22.3887	17.7755	19.2496	22.022	22.1128	22.4668	22.5993	22.1912	20.3686	20.6991	21.3	21.5857	22.1869	20.3272	22.7317	20.8317	23.7039	18.654	20.0638	21.0913	22.1086	22.2539	19.7135	20.9921	23.768
25	H0Y8I3;H0Y987;A0A087WT27;J3KN95;O95394;O95394-3;O95394-4	H0Y8I3;H0Y987;A0A087WT27;J3KN95;O95394;O95394-3;O95394-4	Phosphoacetylglucosamine mutase	PGM3	2	2	2	26.5	26.5	26.5	12.315	0	4.7108	23032000	2	NaN	NaN	NaN	NaN	NaN	NaN	NaN	NaN	NaN	NaN	NaN	NaN	NaN	NaN	NaN	NaN	NaN	NaN	NaN	NaN	NaN	NaN	NaN	NaN	NaN	NaN	NaN	NaN	NaN	NaN	NaN	NaN	NaN	NaN
26	A0A087WT45;Q4V328;A0A075B793;Q4V328-4;Q4V328-3;Q4V328-2;A0A087WXA6	A0A087WT45;Q4V328;A0A075B793;Q4V328-4;Q4V328-3;Q4V328-2;A0A087WXA6	GRIP1-associated protein 1	GRIPAP1	6	6	6	8.9	8.9	8.9	90.856	0	6.649	63524000	7	NaN	NaN	NaN	NaN	NaN	NaN	NaN	NaN	NaN	NaN	NaN	NaN	NaN	NaN	NaN	NaN	NaN	NaN	NaN	NaN	NaN	NaN	NaN	NaN	NaN	NaN	NaN	NaN	NaN	NaN	NaN	NaN	NaN	NaN
27	A0A087WTA5;E7ERK9;Q9UI10-3;Q9UI10;Q9UI10-2	A0A087WTA5;E7ERK9;Q9UI10-3;Q9UI10;Q9UI10-2	Translation initiation factor eIF-2B subunit delta	EIF2B4	2	2	2	3.8	3.8	3.8	57.495	0.0036661	2.3207	51883000	2	NaN	NaN	NaN	NaN	NaN	NaN	NaN	NaN	NaN	NaN	NaN	NaN	NaN	NaN	NaN	NaN	NaN	NaN	NaN	NaN	NaN	NaN	NaN	18.1385	NaN	NaN	NaN	NaN	NaN	NaN	NaN	NaN	NaN	NaN
28	A0A087WTA8;P08123	A0A087WTA8;P08123	Collagen alpha-2(I) chain	COL1A2	5	5	5	5.1	5.1	5.1	129.15	0	29.993	367490000	13	17.2054	17.909	16.8595	15.4827	16.2711	18.0477	NaN	17.1681	19.997	NaN	17.3686	18.1385	NaN	15.8508	NaN	19.3913	NaN	NaN	NaN	14.6992	NaN	NaN	NaN	NaN	NaN	17.3202	NaN	NaN	NaN	NaN	NaN	NaN	17.2961	NaN
29	A0A087WY36;A0A087WTD7;A8MYJ1;Q12802-4;Q12802;Q12802-2	A0A087WY36;A0A087WTD7;A8MYJ1;Q12802-4;Q12802;Q12802-2	A-kinase anchor protein 13	AKAP13	1	1	1	1.7	1.7	1.7	108.99	0.0014961	2.9757	4532800	1	NaN	NaN	NaN	NaN	NaN	NaN	NaN	NaN	NaN	NaN	NaN	NaN	NaN	NaN	NaN	NaN	NaN	NaN	NaN	NaN	NaN	NaN	NaN	NaN	NaN	NaN	NaN	NaN	NaN	NaN	NaN	NaN	NaN	NaN
30	Q5T985;A0A087WTE1;P19823;Q5T987;CON__Q9TRI1	Q5T985;A0A087WTE1;P19823	Inter-alpha-trypsin inhibitor heavy chain H2	ITIH2	23	23	23	32.6	32.6	32.6	105.21	0	263.91	7036200000	201	21.8148	19.5882	21.8003	17.8123	21.7384	20.8987	21.0175	21.7881	22.8061	22.7071	19.3368	19.8278	19.8974	20.8585	21.9003	21.6731	20.6443	16.9151	19.2301	19.1238	19.258	20.6656	21.5304	23.7757	21.7862	21.9852	19.6653	20.3474	20.0552	21.9295	20.2016	20.6795	20.2241	22.9847
31	A0A087WTH0;Q9UHY7;D6RA00	A0A087WTH0;Q9UHY7;D6RA00	Enolase-phosphatase E1	ENOPH1	2	2	2	11	11	11	24.806	0.0022923	2.4623	30883000	7	NaN	NaN	NaN	NaN	NaN	NaN	NaN	NaN	NaN	NaN	NaN	NaN	NaN	NaN	NaN	NaN	NaN	NaN	NaN	NaN	NaN	NaN	NaN	NaN	NaN	NaN	NaN	NaN	NaN	NaN	NaN	NaN	NaN	NaN
32	A0A087WTJ2;Q8WWP7;Q96F15;Q96F15-2	A0A087WTJ2;Q8WWP7;Q96F15;Q96F15-2	GTPase IMAP family member 1;GTPase IMAP family member 5	GIMAP1-GIMAP5;GIMAP1;GIMAP5	2	2	2	4.5	4.5	4.5	57.051	0.00092336	3.2445	7087700	3	NaN	NaN	NaN	NaN	NaN	NaN	NaN	NaN	NaN	NaN	NaN	NaN	NaN	NaN	NaN	NaN	NaN	NaN	NaN	NaN	NaN	NaN	NaN	NaN	NaN	NaN	NaN	NaN	NaN	NaN	NaN	NaN	NaN	NaN
33	A0A087WTN3;A0A087WVA1;P62341;Q6IAK0	A0A087WTN3;A0A087WVA1;P62341;Q6IAK0	Selenoprotein T	SELT	2	2	2	12.3	12.3	12.3	18.826	0	7.1515	263670000	12	NaN	NaN	NaN	NaN	19.414	NaN	NaN	NaN	20.4148	NaN	NaN	NaN	21.0795	19.7102	18.9381	19.8387	21.5021	18.8812	NaN	NaN	NaN	NaN	NaN	22.5102	NaN	NaN	18.6447	18.5347	NaN	19.5971	20.4935	NaN	NaN	NaN
34	A0A087WTT1;P11940-2;P11940;E7EQV3;E7ERJ7;H0YAR2;H0YBN4;E5RGH3;E5RJB9;Q9H361;E5RH24;Q4VXU2;H0YAP2;H0Y5F5;Q4VXU2-2;E5RHG7;H0YB86;H0YC10;E5RGC4;E5RFD8;H0YAS7;H0YAS6;H0YB75;H0YCC8;H0YEU6;Q96DU9-2;Q96DU9	A0A087WTT1;P11940-2;P11940;E7EQV3;E7ERJ7;H0YAR2	Polyadenylate-binding protein;Polyadenylate-binding protein 1	PABPC1	13	13	7	30.3	30.3	15.3	58.535	0	109.5	975170000	39	19.4478	NaN	NaN	17.5649	17.4183	NaN	17.8796	18.6304	NaN	NaN	NaN	NaN	NaN	20.249	NaN	17.7724	18.775	17.877	18.4769	18.417	NaN	NaN	NaN	21.4613	18.9159	19.29	17.7719	17.6181	18.4849	19.0357	19.374	NaN	NaN	19.6513
35	A0A087WTV6;Q96C36;A0A087WZR9;J3KR12	A0A087WTV6;Q96C36;A0A087WZR9;J3KR12	Pyrroline-5-carboxylate reductase 2;Pyrroline-5-carboxylate reductase	PYCR2	2	2	2	13.4	13.4	13.4	25.868	0	5.6382	32853000	3	NaN	NaN	NaN	NaN	NaN	NaN	NaN	NaN	NaN	NaN	NaN	NaN	NaN	NaN	NaN	NaN	NaN	NaN	NaN	NaN	NaN	NaN	NaN	NaN	NaN	NaN	NaN	NaN	NaN	19.3517	NaN	NaN	NaN	NaN
36	A0A087WTZ0;Q8NCE2-3;Q8NCE2-2;Q8NCE2;C9JSR1;C9JR61	A0A087WTZ0;Q8NCE2-3;Q8NCE2-2;Q8NCE2;C9JSR1	Myotubularin-related protein 14	MTMR14	4	4	4	8.1	8.1	8.1	58.224	0	4.6091	20005000	6	17.2022	NaN	NaN	NaN	NaN	NaN	NaN	NaN	NaN	NaN	NaN	NaN	NaN	NaN	NaN	NaN	NaN	NaN	NaN	NaN	NaN	NaN	NaN	18.8582	NaN	NaN	NaN	NaN	NaN	15.6095	NaN	NaN	NaN	NaN
37	A0A087WTZ5;E9PJ81;E9PRQ7;Q04323;Q04323-2	A0A087WTZ5;E9PJ81;E9PRQ7;Q04323;Q04323-2	UBX domain-containing protein 1	UBXN1	4	4	4	22.7	22.7	22.7	27.015	0	62.65	139320000	11	NaN	18.6253	NaN	NaN	19.1499	NaN	19.3494	NaN	NaN	NaN	NaN	NaN	NaN	19.0018	NaN	19.4247	19.8302	18.1325	NaN	18.1278	NaN	NaN	18.2483	NaN	NaN	NaN	NaN	NaN	NaN	18.5508	NaN	NaN	18.3432	NaN
38	F8VPA6;A0A087WU02;Q96RQ1;F8W0R1;F8VR88;F8VUZ2;H0YI50	F8VPA6;A0A087WU02;Q96RQ1;F8W0R1;F8VR88;F8VUZ2;H0YI50	Endoplasmic reticulum-Golgi intermediate compartment protein 2	ERGIC2	2	2	2	10.9	10.9	10.9	24.9	0.00092707	3.3034	400680000	2	NaN	NaN	NaN	NaN	NaN	NaN	19.8433	NaN	NaN	NaN	NaN	NaN	NaN	NaN	NaN	NaN	NaN	NaN	NaN	NaN	NaN	NaN	NaN	NaN	NaN	NaN	NaN	NaN	NaN	NaN	NaN	NaN	NaN	NaN
39	A0A087WU05;A0A087WY48;Q8IY22-3;Q8IY22-2;Q8IY22;A0A087WUL1	A0A087WU05;A0A087WY48;Q8IY22-3;Q8IY22-2;Q8IY22	C-Maf-inducing protein	CMIP	11	11	11	21.7	21.7	21.7	65.284	0	98.421	1876300000	54	22.1611	19.0721	20.5827	19.7099	20.0964	20.09	20.1341	19.9873	21.5116	20.6271	20.1005	19.2847	20.5377	20.0607	20.0856	20.655	20.8006	19.1357	18.1543	19.823	NaN	18.5012	16.947	22.0057	15.8821	18.8145	16.5526	16.3146	19.0442	19.9787	20.4309	18.8341	19.3257	21.9374
40	A0A087WU07;Q5TGZ0-2;Q5TGZ0;R4GMM1;R4GNA1	A0A087WU07;Q5TGZ0-2;Q5TGZ0;R4GMM1;R4GNA1	MICOS complex subunit MIC10	MINOS1;MINOS1-NBL1	2	2	2	25.8	25.8	25.8	7.036	0.0044334	2.1791	851760000	27	23.8695	24.5657	23.1695	24.1073	23.1584	23.6166	22.8092	23.6533	23.9972	23.6935	23.8433	22.7901	24.4305	NaN	22.3677	23.308	21.0634	22.0605	23.5769	22.558	20.278	23.2037	21.724	22.9496	20.5424	NaN	21.8904	NaN	21.593	21.9314	22.2808	23.8801	22.4383	23.8984
41	A0A087WU14;A0A087WXB0;O15126;O15126-2	A0A087WU14;A0A087WXB0;O15126;O15126-2	Secretory carrier-associated membrane protein 1	SCAMP1	2	2	2	11.2	11.2	11.2	22.911	0	5.2925	101570000	10	NaN	NaN	20.4879	NaN	NaN	NaN	20.6104	NaN	NaN	NaN	NaN	NaN	NaN	19.1106	NaN	NaN	19.556	NaN	NaN	NaN	18.6223	NaN	NaN	19.4565	NaN	19.1842	19.2568	NaN	NaN	18.6818	NaN	NaN	NaN	21.6965
42	A0A087WU29;P02724-3;P02724-2;P02724;E9PD10;Q13030;E9PH25;E7EQF3	A0A087WU29;P02724-3;P02724-2;P02724;E9PD10;Q13030;E9PH25;E7EQF3	Glycophorin-A	GYPA;GPErik	5	5	5	35.8	35.8	35.8	16.185	0	323.31	14003000000	315	22.5077	25.3468	21.4346	22.5549	20.9506	21.2729	23.0723	21.1079	NaN	26.7069	24.0337	23.1209	23.7014	26.2442	27.406	24.7315	25.8124	27.4301	27.0258	28.6317	27.6636	21.2442	24.6761	21.9897	24.2205	21.9816	26.7904	25.7758	24.9589	25.254	27.0098	23.0763	23.0211	NaN
43	A0A087WU31;P51790-4;P51790-5;P51790;E9PE15;H0Y8Z8	A0A087WU31;P51790-4;P51790-5;P51790;E9PE15	Chloride channel protein;H(+)/Cl(-) exchange transporter 3	CLCN3	7	7	0	8.2	8.2	0	87.947	0	7.5432	2584500000	58	21.4816	19.4746	20.4831	19.2948	19.7975	19.8129	17.6808	19.4112	20.5184	20.465	18.9114	18.4536	20.3281	20.9781	20.0688	21.4268	21.4136	20.1332	19.291	20.9731	17.7495	19.953	18.053	21.8337	17.4043	17.3294	19.998	18.5021	18.7485	20.8151	21.4961	19.785	19.268	21.4761
44	H3BVI7;H3BNC6;A0A087WX17;A0A087WU43;A0A087WXI5;P12830-2;P12830	H3BVI7;H3BNC6;A0A087WX17;A0A087WU43;A0A087WXI5;P12830-2;P12830	Cadherin-1;E-Cad/CTF1;E-Cad/CTF2;E-Cad/CTF3	CDH1	2	2	2	4.6	4.6	4.6	45.52	0	6.7178	673650000	12	NaN	16.9216	NaN	16.8721	NaN	NaN	NaN	NaN	NaN	NaN	NaN	NaN	NaN	18.3968	NaN	NaN	NaN	18.8784	15.3613	18.6833	15.9428	NaN	NaN	19.5583	18.1256	23.7314	16.2964	15.725	17.762	NaN	19.3193	NaN	NaN	NaN
45	A0A087WU53;Q9H0U3;Q9H0U3-2	A0A087WU53;Q9H0U3;Q9H0U3-2	Magnesium transporter protein 1	MAGT1	8	8	8	21.5	21.5	21.5	41.531	0	25.158	3349700000	101	22.9606	20.8835	21.8524	21.5232	21.2515	21.89	19.1141	21.9813	22.4585	18.9363	21.2307	19.0575	22.0497	21.7921	21.6203	22.0657	22.7361	21.2609	18.7589	22.0529	20.1615	19.9509	19.6602	23.5283	18.088	19.1338	21.2226	19.7131	20.1941	21.6311	22.7499	23.595	20.936	23.3259
46	A0A087WU91	A0A087WU91		IGHV3-49	4	4	4	38.6	38.6	38.6	12.332	0	5.7836	180290000	10	21.4633	NaN	NaN	NaN	NaN	NaN	NaN	NaN	NaN	NaN	NaN	NaN	NaN	17.7374	NaN	19.2945	19.7014	NaN	NaN	NaN	NaN	NaN	NaN	22.3651	20.1887	21.9732	19.3614	NaN	NaN	NaN	17.9193	NaN	NaN	NaN
47	A0A087WUA5;Q9H223	A0A087WUA5;Q9H223	EH domain-containing protein 4	EHD4	15	9	9	26.9	18.1	18.1	61.113	0	32.512	783410000	38	17.2971	20.9035	NaN	NaN	16.9823	NaN	18.5413	20.2393	NaN	NaN	NaN	NaN	17.5311	19.5948	20.0727	19.2884	19.6311	16.5746	18.8843	17.806	17.4691	NaN	NaN	20.7416	NaN	16.9429	16.0032	18.0469	NaN	18.2245	19.4843	NaN	18.2843	19.4145
48	A0A087WUC6;Q15005;E9PL01;E9PI68;E9PRB9;H0YE04	A0A087WUC6;Q15005;E9PL01;E9PI68	Signal peptidase complex subunit 2	SPCS2	9	9	9	48.9	48.9	48.9	25.09	0	128.64	4163500000	139	23.607	21.646	21.7391	20.3884	20.205	21.1575	19.841	22.8101	22.8841	23.9572	17.944	20.6039	23.1863	22.7086	22.5318	23.1297	23.3562	21.9467	19.3093	22.4067	21.4044	22.0987	21.1825	24.0699	18.8388	17.0392	21.7473	20.8688	20.9219	22.9858	22.8777	23.9308	22.0999	22.9819
49	A0A087WUD7;Q8WU76-2;Q8WU76	A0A087WUD7;Q8WU76-2;Q8WU76	Sec1 family domain-containing protein 2	SCFD2	3	3	3	7	7	7	47.84	0.0044346	2.1814	225640000	5	NaN	NaN	NaN	NaN	NaN	16.7312	NaN	NaN	NaN	21.5818	NaN	NaN	NaN	16.9462	NaN	NaN	17.0368	NaN	NaN	NaN	NaN	NaN	NaN	19.0319	NaN	NaN	16.0903	NaN	NaN	NaN	NaN	19.7713	NaN	NaN
50	A0A087WUF0;Q08477-2;Q08477;P78329;Q9HBI6;Q9HCS2;V9GYP6;F8W978;P78329-2;V9GYA1;P98187;K7EQI8	A0A087WUF0;Q08477-2;Q08477;P78329	Docosahexaenoic acid omega-hydroxylase CYP4F3;Phylloquinone omega-hydroxylase CYP4F2	CYP4F3;CYP4F2	13	13	13	26.8	26.8	26.8	60.008	0	98.393	980700000	34	19.6064	18.4407	18.0012	16.0923	19.1829	18.733	16.9142	19.6643	17.3472	NaN	NaN	17.3897	19.0496	19.3978	17.3494	19.8925	20.4931	19.7508	20.6891	19.5879	16.3417	17.1128	NaN	20.9174	NaN	16.3085	18.7895	NaN	16.6091	17.0128	20.186	17.8288	NaN	21.2307
51	A0A087WUK2;O14979-3;O14979-2;O14979	A0A087WUK2;O14979-3;O14979-2;O14979	Heterogeneous nuclear ribonucleoprotein D-like	HNRNPDL	3	2	2	9.1	6.9	6.9	40.04	0.0044494	2.2035	23819000	2	NaN	NaN	NaN	NaN	NaN	NaN	NaN	NaN	NaN	NaN	NaN	NaN	NaN	NaN	NaN	NaN	NaN	NaN	NaN	NaN	NaN	NaN	NaN	NaN	NaN	NaN	NaN	NaN	NaN	NaN	18.5431	NaN	NaN	NaN
52	A0A087WUL0;Q3LXA3;H0YCY6;Q3LXA3-2;I3L252;E9PJG8;E9PQR1	A0A087WUL0;Q3LXA3;H0YCY6;Q3LXA3-2	Bifunctional ATP-dependent dihydroxyacetone kinase/FAD-AMP lyase (cyclizing);ATP-dependent dihydroxyacetone kinase;FAD-AMP lyase (cyclizing)	TKFC;DAK	14	14	14	31.6	31.6	31.6	59.057	0	135.86	2063300000	94	17.589	NaN	17.8276	NaN	17.74	18.9942	19.2377	18.9154	19.6577	19.5231	NaN	NaN	18.8603	21.3713	21.737	20.7964	21.2066	19.421	21.6677	19.183	20.5702	18.0563	18.8421	22.6885	19.6056	NaN	16.2787	19.3706	19.0933	21.143	20.1531	19.004	16.6975	21.6663
53	A0A087WUQ6;P07203;P07203-2	A0A087WUQ6;P07203	Glutathione peroxidase;Glutathione peroxidase 1	GPX1	14	14	14	76.7	76.7	76.7	21.938	0	305.13	13039000000	383	24.7141	19.919	22.7453	22.427	22.8185	23.8021	24.0375	24.4795	25.3042	25.3042	22.7698	22.882	24.7058	24.213	23.9953	24.8342	24.0458	21.9556	23.0483	22.8211	23.4382	23.1785	23.9244	25.6694	23.5645	21.2666	20.745	23.6343	22.4847	24.4876	23.498	24.4981	23.2284	26.2175
54	E7ETK0;A0A087WUS0;P62847-2;P62847-3;P62847;P62847-4	E7ETK0;A0A087WUS0;P62847-2;P62847-3;P62847;P62847-4	40S ribosomal protein S24	RPS24	2	2	2	20.6	20.6	20.6	15.197	0.0079702	1.8212	38648000	3	NaN	NaN	NaN	NaN	NaN	NaN	NaN	NaN	NaN	NaN	NaN	NaN	NaN	NaN	NaN	19.2224	NaN	NaN	18.0949	NaN	NaN	NaN	NaN	20.505	NaN	NaN	NaN	NaN	NaN	NaN	NaN	NaN	19.2775	NaN
55	A0A087WUS7;P01880;P01880-2	A0A087WUS7;P01880;P01880-2	Ig delta chain C region	IGHD	5	5	5	19.8	19.8	19.8	42.352	0	73.121	2379700000	18	22.2471	21.951	19.0123	NaN	NaN	21.1782	NaN	19.0535	20.0378	23.0295	20.3958	NaN	20.9712	22.2451	NaN	23.0684	19.6686	20.7182	NaN	21.3574	18.823	17.7323	NaN	20.7716	21.272	22.0311	NaN	17.9523	22.4527	21.0196	22.2203	22.8298	18.5429	21.7506
56	A0A087WUT6;O60841	A0A087WUT6;O60841	Eukaryotic translation initiation factor 5B	EIF5B	5	5	5	5.4	5.4	5.4	138.68	0	12.977	304270000	8	18.732	17.3783	NaN	18.429	NaN	17.6811	NaN	15.2262	17.0562	17.509	NaN	NaN	NaN	16.7878	NaN	18.7261	15.5287	NaN	NaN	17.3207	NaN	17.5608	NaN	18.1223	15.9451	NaN	NaN	NaN	NaN	NaN	NaN	NaN	NaN	18.0839
57	K7ER12;K7EQW1;A0A087WUU5;K7ELZ1;E7EP72;K7EK56;Q9UFG5;Q9UFG5-2	K7ER12;K7EQW1;A0A087WUU5;K7ELZ1;E7EP72;K7EK56;Q9UFG5;Q9UFG5-2	UPF0449 protein C19orf25	C19orf25	1	1	1	47.6	47.6	47.6	4.5082	0.0039437	2.3127	2521300	1	NaN	NaN	NaN	NaN	NaN	NaN	NaN	NaN	NaN	NaN	NaN	NaN	NaN	NaN	NaN	NaN	NaN	NaN	NaN	NaN	NaN	NaN	NaN	NaN	NaN	NaN	NaN	NaN	NaN	NaN	NaN	NaN	NaN	NaN
58	A0A087X0G7;A0A087WUW6;A0A087X1B1;Q9Y6K9;Q9Y6K9-2;A0A087WV30;C9JH59;C9J2V2;C9JN51;Q9Y6K9-3	A0A087X0G7;A0A087WUW6;A0A087X1B1;Q9Y6K9;Q9Y6K9-2;A0A087WV30;C9JH59;C9J2V2;C9JN51;Q9Y6K9-3	NF-kappa-B essential modulator	IKBKG	2	2	2	7.1	7.1	7.1	47.256	0	5.8316	9941000	2	NaN	NaN	NaN	NaN	NaN	NaN	NaN	NaN	NaN	NaN	NaN	NaN	NaN	NaN	NaN	NaN	NaN	NaN	NaN	NaN	NaN	NaN	NaN	NaN	NaN	NaN	NaN	NaN	NaN	NaN	NaN	NaN	NaN	NaN
59	A0A087WUW9;Q9NXU5	A0A087WUW9;Q9NXU5	ADP-ribosylation factor-like protein 15	ARL15	3	3	3	15.2	15.2	15.2	22.876	0.0017422	2.612	148840000	6	NaN	19.1209	17.7812	NaN	NaN	17.7532	NaN	NaN	19.4712	NaN	NaN	NaN	NaN	18.3096	NaN	18.6408	NaN	NaN	NaN	NaN	NaN	18.608	NaN	18.8577	NaN	12.9878	NaN	15.9121	NaN	NaN	NaN	18.0903	NaN	19.4727
60	A0A087WV05;Q99417	A0A087WV05;Q99417	C-Myc-binding protein	MYCBP	5	5	5	59.1	59.1	59.1	12.755	0	24.858	312080000	12	NaN	NaN	NaN	NaN	NaN	NaN	NaN	NaN	20.547	21.4849	NaN	NaN	NaN	NaN	NaN	NaN	19.3277	NaN	NaN	NaN	18.6804	NaN	NaN	18.9848	20.301	22.0965	17.6081	NaN	NaN	NaN	18.0981	NaN	NaN	19.422
61	F8W7C6;A0A087WV22;X1WI28;P27635;H7C123;H7C2C5;Q96L21	F8W7C6;A0A087WV22;X1WI28;P27635;H7C123;H7C2C5	60S ribosomal protein L10	RPL10	5	5	5	27.6	27.6	27.6	18.565	0	12.126	462500000	7	NaN	NaN	20.5571	NaN	NaN	NaN	NaN	NaN	18.6333	NaN	NaN	20.0247	21.3229	20.1316	NaN	21.0148	21.1624	21.7463	NaN	20.6899	NaN	21.0109	19.2507	20.2791	17.9407	NaN	NaN	19.8895	19.8239	22.6999	22.0979	NaN	20.2348	NaN
62	Q5T123;A0A087WV23;Q9H299	Q5T123;A0A087WV23;Q9H299	SH3 domain-binding glutamic acid-rich-like protein 3	SH3BGRL3	4	4	4	34.1	34.1	34.1	9.3804	0	223.76	6994800000	144	24.6425	23.2614	23.0223	23.7451	24.0031	23.6953	24.5793	24.0403	26.1798	25.5614	23.9428	22.1249	24.4015	23.9877	22.9139	24.1554	24.8183	22.2384	21.5053	22.3573	23.0945	24.7055	23.3395	24.8091	22.9544	19.9942	20.4612	23.5078	21.7926	24.9639	23.6248	25.5438	23.4089	26.6301
63	A0A087WV46;C9JXA7;Q0VGL1;A0A087X1E5;A0A087WT92	A0A087WV46;C9JXA7;Q0VGL1;A0A087X1E5;A0A087WT92	Ragulator complex protein LAMTOR4;Ragulator complex protein LAMTOR4, N-terminally processed	LAMTOR4	2	2	2	20.7	20.7	20.7	8.8779	0.0039139	2.2544	321310000	14	23.1447	NaN	NaN	NaN	22.0341	NaN	NaN	22.5567	NaN	NaN	NaN	NaN	NaN	21.8045	20.851	NaN	22.5219	21.3677	NaN	19.763	20.9354	NaN	NaN	24.0867	21.9279	21.615	19.3887	19.9438	NaN	23.1812	21.2691	21.9324	NaN	NaN
64	A0A087WV47;A0A087X010;P01857	A0A087WV47;A0A087X010;P01857	Ig gamma-1 chain C region	IGHG1	22	22	2	53.9	53.9	3.4	51.153	0	323.31	241340000000	3045	27.3002	26.8178	27.6369	27.3286	26.9807	26.8858	27.2452	26.8531	28.4224	28.8211	26.4285	27.4775	26.8258	27.1636	27.5557	27.6069	27.7436	26.2347	26.3383	26.3855	27.0433	28.5317	27.0454	29.9885	28.3868	29.4774	27.8065	26.603	27.3957	27.6107	26.2326	27.8836	27.7682	29.0395
65	J3KSI4;I3L1D2;I3L4E0;J3QS48;I3L295;J3KT75;J3QW43;J3QRD5;Q9H3L2;Q1HDL3;A0A087WV81;O75352-2;O75352;I3L405;I3L261;J3KTK8;J3QQZ4	J3KSI4;I3L1D2;I3L4E0;J3QS48;I3L295;J3KT75;J3QW43;J3QRD5;Q9H3L2;Q1HDL3;A0A087WV81;O75352-2;O75352;I3L405;I3L261;J3KTK8;J3QQZ4	Mannose-P-dolichol utilization defect 1 protein	MPDU1;HBEBP2BPA	2	2	2	38.5	38.5	38.5	5.7856	0.00032394	3.9155	2179000000	57	24.8902	22.3446	23.7056	23.935	23.1092	23.991	23.8973	23.7069	24.4991	23.4302	23.6054	22.5629	24.1372	24.2861	24.2455	24.5755	25.0687	23.4764	22.6418	24.1668	22.4545	23.3044	22.6623	26.2233	21.2133	20.0834	24.0305	22.9984	22.2854	24.275	24.7514	23.7119	23.1701	25.5486
66	X6RCC3;A0A087WV97;Q8WU79-2;Q8WU79;Q8WU79-3	X6RCC3;A0A087WV97;Q8WU79-2;Q8WU79;Q8WU79-3	Stromal membrane-associated protein 2	SMAP2	3	2	2	18.4	13.8	13.8	20.605	0.0012023	3.0277	131080000	4	18.3475	NaN	NaN	NaN	NaN	NaN	17.7579	NaN	NaN	NaN	17.7588	NaN	18.6053	19.9607	NaN	NaN	NaN	NaN	NaN	16.6748	NaN	NaN	NaN	20.316	NaN	NaN	NaN	NaN	NaN	17.7168	NaN	19.4711	18.7238	20.0971
67	J3KRZ8;A0A087WVA8;Q8IWB9;Q8IWB9-2	J3KRZ8;A0A087WVA8;Q8IWB9;Q8IWB9-2	Testis-expressed sequence 2 protein	TEX2	4	4	4	8.8	8.8	8.8	70.972	0.00032436	3.9617	112340000	4	17.2915	NaN	17.4859	NaN	NaN	NaN	NaN	16.2841	NaN	NaN	NaN	17.9453	NaN	NaN	15.9231	NaN	15.392	16.2747	NaN	NaN	NaN	17.8126	NaN	18.1218	NaN	NaN	15.1545	15.3882	16.0437	NaN	NaN	NaN	NaN	NaN
68	A0A087WVD9;Q96NT3-2;Q96NT3;Q96NT3-3;B5MCF3;E7EX77;E9PGZ7	A0A087WVD9;Q96NT3-2;Q96NT3;Q96NT3-3;B5MCF3;E7EX77;E9PGZ7	Protein GUCD1	GUCD1	2	2	2	7.1	7.1	7.1	33.474	0.0039337	2.2968	15033000	2	NaN	NaN	NaN	NaN	NaN	NaN	NaN	NaN	NaN	NaN	NaN	NaN	NaN	NaN	NaN	NaN	NaN	NaN	NaN	NaN	NaN	NaN	NaN	NaN	NaN	NaN	NaN	NaN	NaN	NaN	NaN	NaN	NaN	NaN
69	A0A087WVF7;Q9NZM3-2;Q9NZM3;Q9NZM3-4;Q9NZM3-3;H0Y6W3;H7BZD4;Q6J334;F8W719;E7EPJ2;Q15811-4;Q15811-8;Q15811	A0A087WVF7;Q9NZM3-2;Q9NZM3;Q9NZM3-4;Q9NZM3-3	Intersectin-2	ITSN2	4	4	4	3.2	3.2	3.2	191.6	0	9.4799	69608000	4	NaN	NaN	15.2293	NaN	NaN	NaN	NaN	NaN	16.7855	NaN	NaN	NaN	NaN	NaN	NaN	NaN	NaN	NaN	NaN	NaN	NaN	NaN	NaN	16.807	NaN	NaN	NaN	NaN	NaN	NaN	NaN	NaN	NaN	NaN
70	A0A087WVI0;E9PBL8;Q8WTW3;J3QKY9;J3QLT5	A0A087WVI0;E9PBL8;Q8WTW3	Conserved oligomeric Golgi complex subunit 1	COG1	9	9	9	11.7	11.7	11.7	104.79	0	12.123	301870000	12	NaN	NaN	16.8016	15.645	NaN	NaN	17.5097	NaN	15.4126	NaN	15.6582	NaN	NaN	NaN	NaN	NaN	NaN	17.2884	NaN	NaN	17.1873	NaN	NaN	19.7177	NaN	NaN	NaN	NaN	NaN	NaN	16.3941	NaN	NaN	18.8586
71	A0A087WVM2;Q8N6Q3;Q8N6Q3-2;A0A087X113;Q8N6Q3-3	A0A087WVM2;Q8N6Q3;Q8N6Q3-2	CD177 antigen	CD177	8	8	8	22.9	22.9	22.9	46.381	0	39.601	3415800000	91	22.5964	NaN	22.5446	20.3875	23.3936	19.8509	20.5861	22.9308	23.2275	NaN	21.6465	23.3643	22.6697	21.8205	21.6861	23.0238	21.8514	20.0519	21.9818	21.0718	22.1496	24.1691	18.1876	23.3048	19.9433	16.3586	22.0342	21.1184	18.623	21.5126	21.8572	NaN	22.1321	25.0552
72	A0A087WVN2;Q96L08-2;Q96L08	A0A087WVN2;Q96L08-2;Q96L08	Sushi domain-containing protein 3	SUSD3	1	1	1	6.6	6.6	6.6	22.24	0.0014702	2.7448	1967500	1	NaN	NaN	NaN	NaN	NaN	NaN	NaN	NaN	NaN	NaN	NaN	NaN	NaN	NaN	NaN	NaN	NaN	NaN	NaN	NaN	NaN	NaN	NaN	NaN	NaN	NaN	NaN	NaN	NaN	NaN	NaN	NaN	NaN	NaN
73	A0A087WVQ6;Q00610-2;Q00610;J3KS13;P53675-2;P53675;A0A087WX41;K7EJJ5;J3KSQ2;J3KRF5;J3QL20;A0A087WV74;A0A087WXH4;F5H5N6	A0A087WVQ6;Q00610-2;Q00610	Clathrin heavy chain;Clathrin heavy chain 1	CLTC	86	86	86	60.3	60.3	60.3	192.06	0	323.31	177690000000	3426	25.9294	25.1352	24.372	25.1773	24.5724	25.1316	25.1015	25.6046	26.3344	26.1026	24.0867	23.6044	24.8917	24.5986	24.4516	25.0299	24.776	22.936	22.9211	23.6816	23.8551	25.1739	24.493	26.5527	23.9129	21.9379	22.5283	23.6014	23.1665	24.997	24.4907	25.3784	24.748	27.2267
74	A0A087WVV2;Q9P2E9-3;Q9P2E9-2;Q9P2E9;F8W7S5;A0A087WU26;V9GY78	A0A087WVV2;Q9P2E9-3;Q9P2E9-2;Q9P2E9;F8W7S5;A0A087WU26	Ribosome-binding protein 1	RRBP1	8	8	8	9.7	9.7	9.7	102.77	0	17.138	237880000	14	15.9932	NaN	16.2222	NaN	NaN	NaN	NaN	NaN	NaN	17.2213	NaN	NaN	NaN	18.2355	14.4207	17.5901	NaN	NaN	NaN	17.949	NaN	NaN	NaN	15.7497	NaN	15.7322	17.2782	17.2152	NaN	NaN	NaN	NaN	NaN	16.9158
75	A0A087WVV9;P22694-4;P22694-3;P22694;P22694-5;P22694-7;P22694-6;P22694-9;P22694-2;A0A087WVC4;P22694-10;B1APG2;B1APF8;B1APF9;B1APG3;P22694-8;B1APG1;B1APG0;B1APF6;B1APF7	A0A087WVV9;P22694-4;P22694-3;P22694;P22694-5;P22694-7;P22694-6;P22694-9;P22694-2;A0A087WVC4;P22694-10;B1APG2;B1APF8;B1APF9;B1APG3;P22694-8;B1APG1;B1APG0	cAMP-dependent protein kinase catalytic subunit beta	PRKACB	18	18	6	53.5	53.5	22.1	41.296	0	323.31	16983000000	421	25.8767	24.4171	24.195	23.402	24.0914	24.1207	23.8477	24.7233	24.6217	24.1446	22.709	22.1124	24.3296	25.0046	24.448	24.9603	25.2141	23.6767	21.8851	24.1601	22.6176	23.3065	23.0267	25.7096	22.5595	19.7472	22.0305	23.1147	23.4413	24.3159	24.6717	23.7357	23.2835	25.9613
76	A0A087WW14;Q0VDG4-2;Q0VDG4;F8W0M9;C9JID8	A0A087WW14;Q0VDG4-2;Q0VDG4	Secernin-3	SCRN3	3	3	3	9.3	9.3	9.3	49.154	0.0017564	2.6888	118950000	5	18.001	NaN	16.4509	NaN	NaN	NaN	NaN	17.8616	NaN	18.2458	NaN	NaN	NaN	NaN	NaN	NaN	NaN	NaN	NaN	NaN	NaN	NaN	NaN	15.4275	NaN	NaN	NaN	NaN	NaN	NaN	NaN	18.6249	NaN	20.734
77	A0A087WW23;P20292	A0A087WW23;P20292	Arachidonate 5-lipoxygenase-activating protein	ALOX5AP	4	4	4	18.8	18.8	18.8	24.208	0	20.675	19359000000	177	26.4223	25.6105	26.2502	25.8021	26.2894	26.0616	23.8638	26.2846	25.6546	25.7897	26.131	24.9856	26.7069	25.0687	25.443	27.5304	24.8721	25.5963	25.1405	24.9431	24.7121	26.2859	24.8387	27.2261	22.2514	18.2606	26.4804	23.8708	24.4806	25.0749	26.1333	25.4521	25.1417	26.8776
78	A0A087WW40;Q9Y371;Q9Y371-2;Q9Y371-3	A0A087WW40;Q9Y371;Q9Y371-2	Endophilin-B1	SH3GLB1	8	8	7	21.3	21.3	19.3	44.26	0	52.453	16690000000	94	24.2598	25.603	21.8332	22.4371	22.3775	22.2685	22.5257	22.4641	22.7655	25.9018	18.9819	22.8303	22.4537	22.6466	24.2504	23.6994	23.5908	23.4432	24.3508	22.9152	24.8157	23.558	24.6226	23.2335	22.5608	17.6214	NaN	23.1101	21.437	24.8098	23.3608	26.8651	23.1482	20.7815
79	C9JAG1;A0A087WW58;Q9C0D9	C9JAG1;A0A087WW58;Q9C0D9	Ethanolaminephosphotransferase 1	EPT1	1	1	1	8.9	8.9	8.9	20.557	0.0039205	2.2723	138900000	5	NaN	21.0399	21.2835	NaN	21.3644	NaN	NaN	NaN	21.8513	NaN	21.303	20.949	22.1431	NaN	NaN	NaN	NaN	NaN	NaN	NaN	NaN	21.4435	21.0801	20.7398	NaN	NaN	NaN	NaN	NaN	19.5481	NaN	NaN	NaN	NaN
80	A0A087WW65;O75027-3;O75027;O75027-2;B4DGL8	A0A087WW65;O75027-3;O75027;O75027-2;B4DGL8	ATP-binding cassette sub-family B member 7, mitochondrial	ABCB7	4	4	4	6.2	6.2	6.2	78.287	0	5.8421	243200000	9	18.3378	NaN	17.3161	NaN	16.0692	NaN	14.945	17.0627	18.0044	NaN	NaN	NaN	NaN	NaN	NaN	NaN	NaN	NaN	17.3351	NaN	NaN	NaN	NaN	17.4848	NaN	NaN	NaN	NaN	15.5673	NaN	NaN	NaN	NaN	18.3353
81	A0A087WW70;O43516-2;O43516;O43516-3;O43516-4;E9PB87	A0A087WW70;O43516-2;O43516;O43516-3;O43516-4	WAS/WASL-interacting protein family member 1	WIPF1	3	3	3	9.8	9.8	9.8	50.413	0	11.257	35707000	4	NaN	NaN	NaN	NaN	NaN	NaN	NaN	NaN	NaN	NaN	NaN	NaN	NaN	NaN	NaN	NaN	NaN	NaN	NaN	NaN	NaN	NaN	NaN	NaN	NaN	NaN	NaN	NaN	NaN	NaN	NaN	NaN	NaN	NaN
82	A0A087WW89;P01777	A0A087WW89		IGHV3-72	3	3	1	36.6	36.6	6.9	11.167	0	230.63	2690800000	113	22.0055	22.2895	21.1325	18.8865	20.668	NaN	NaN	20.1922	23.5509	24.2551	NaN	22.3927	19.8616	22.1467	22.5824	23.3578	22.9377	20.4226	21.8768	22.429	22.7681	23.5723	20.8792	26.0461	23.1308	25.6506	22.1054	22.4761	23.2871	22.6157	NaN	21.7757	19.7853	24.9617
83	A0A087WWE2;P24928-2;P24928	A0A087WWE2;P24928-2;P24928	DNA-directed RNA polymerase;DNA-directed RNA polymerase II subunit RPB1	POLR2A	1	1	1	0.9	0.9	0.9	218.2	0	4.5333	0	1	NaN	NaN	NaN	NaN	NaN	NaN	NaN	NaN	NaN	NaN	NaN	NaN	NaN	NaN	NaN	NaN	NaN	NaN	NaN	NaN	NaN	NaN	NaN	NaN	NaN	NaN	NaN	NaN	NaN	NaN	NaN	NaN	NaN	NaN
84	A0A087WWK8;Q6DN90-2;Q6DN90	A0A087WWK8;Q6DN90-2;Q6DN90	IQ motif and SEC7 domain-containing protein 1	IQSEC1	2	2	2	2.2	2.2	2.2	124.48	0.0025663	2.4034	107740000	2	18.3682	NaN	NaN	NaN	NaN	16.3418	NaN	15.9872	NaN	NaN	NaN	NaN	NaN	16.3819	16.4282	16.3398	16.5702	16.5577	17.1969	NaN	15.7112	NaN	NaN	NaN	NaN	NaN	16.4894	18.0552	NaN	NaN	17.3496	NaN	NaN	14.8711
85	A0A087WWL9;H0Y842;P30511;P30511-3;P30511-2	A0A087WWL9		HLA-C	15	1	0	49.2	4.9	0	36.534	0	49.22	628640000	16	22.7682	NaN	21.625	NaN	NaN	NaN	NaN	NaN	NaN	NaN	NaN	NaN	NaN	NaN	20.3622	21.8336	20.6185	18.7155	19.1971	NaN	18.1308	NaN	NaN	NaN	19.7987	16.048	NaN	NaN	NaN	NaN	NaN	NaN	NaN	NaN
86	A0A087WWM0;O43617-2;O43617;A0A087WYS5;A6NKE1	A0A087WWM0;O43617-2;O43617;A0A087WYS5	Trafficking protein particle complex subunit 3	TRAPPC3	3	3	3	17	17	17	21.231	0	5.9985	470080000	13	NaN	NaN	18.347	NaN	NaN	NaN	NaN	NaN	20.2749	NaN	19.9452	NaN	21.4977	21.1309	19.8755	21.0651	21.7067	18.7285	NaN	20.0568	20.2423	NaN	NaN	22.2751	22.0532	NaN	18.8593	18.5819	NaN	20.3822	20.7689	NaN	NaN	21.5425
87	H0YMB3;H0YLV5;A0A087WWM4;F8WAN9;H0YNJ6;Q9P2T1;Q9P2T1-2;H0YK13;H0YK71;Q9P2T1-3;H0YN22;H0YMW6;H0YL68;H0YMR9;H0YMV5;H0YLB8;H0YNH0	H0YMB3;H0YLV5;A0A087WWM4;F8WAN9;H0YNJ6;Q9P2T1;Q9P2T1-2;H0YK13;H0YK71;Q9P2T1-3;H0YN22;H0YMW6	GMP reductase;GMP reductase 2	GMPR2	4	3	3	11.1	7.9	7.9	33.921	0.0044321	2.1766	193170000	7	18.6822	NaN	NaN	NaN	NaN	NaN	NaN	NaN	17.1668	20.4781	NaN	NaN	NaN	NaN	17.4486	18.6313	NaN	NaN	NaN	NaN	NaN	NaN	NaN	19.1811	NaN	NaN	NaN	NaN	NaN	18.6587	NaN	NaN	NaN	20.0083
88	Q5T8G8;A0A087WWV9;Q9UI46	Q5T8G8;A0A087WWV9;Q9UI46	Dynein intermediate chain 1, axonemal	DNAI1	1	1	1	4.5	4.5	4.5	32.698	0.0047065	2.169	717010000	19	19.3252	NaN	NaN	NaN	NaN	NaN	NaN	NaN	NaN	NaN	NaN	NaN	NaN	NaN	20.3804	22.5229	21.4269	19.1067	NaN	17.8768	19.2371	NaN	NaN	20.3546	NaN	NaN	20.1357	21.1693	21.6192	22.7263	21.2989	NaN	NaN	20.6903
89	A0A087WWY9;Q8TB24;Q8TB24-4;H0YJ83	A0A087WWY9;Q8TB24;Q8TB24-4;H0YJ83	Ras and Rab interactor 3	RIN3	6	6	6	6.4	6.4	6.4	100.56	0	5.4266	251060000	11	NaN	NaN	NaN	NaN	16.875	17.1165	NaN	NaN	NaN	NaN	16.2757	17.6479	NaN	16.5195	NaN	NaN	17.4379	NaN	NaN	NaN	NaN	NaN	NaN	19.9607	NaN	NaN	NaN	NaN	NaN	17.6765	16.3256	17.9492	NaN	17.2811
90	A0A087WX08;Q9UEY8-2;Q9UEY8	A0A087WX08;Q9UEY8-2;Q9UEY8	Gamma-adducin	ADD3	11	11	11	20.4	20.4	20.4	75.375	0	18.041	2284600000	74	21.3699	17.6486	19.2228	NaN	19.0692	18.9194	19.1188	20.9065	20.1353	20.3643	NaN	17.6274	20.0571	21.1806	21.4166	20.0068	21.6204	19.1723	19.2358	19.7922	19.988	19.4987	NaN	22.2587	19.3964	NaN	19.4728	19.607	19.9672	21.15	20.7164	19.3048	19.0224	22.076
91	A0A087WX29;B1AKP7;G3V162;A0A087X260;A0A087WYY0;Q13148;K7EJM5;K7EN94;A0A087WXQ5;A0A087WV68;A0A087WW61;A0A087WX67;A0A087WXV3;Q13148-4;A0A087WTZ4;K7EL26;K7EJ99;A0A087WYE7;A0A087WZC9	A0A087WX29;B1AKP7;G3V162;A0A087X260;A0A087WYY0;Q13148;K7EJM5;K7EN94;A0A087WXQ5;A0A087WV68	TAR DNA-binding protein 43	TARDBP	5	5	5	28	28	28	26.743	0	21.319	389310000	21	NaN	17.5724	19.6121	20.1904	17.7679	17.6972	15.5655	19.8477	20.5155	20.4792	NaN	NaN	18.2227	18.3838	18.1696	NaN	19.3285	17.9501	NaN	NaN	17.7801	20.4363	16.1639	19.6991	NaN	20.4368	NaN	NaN	NaN	20.2187	19.425	19.2067	NaN	20.7297
92	A0A087WXB8;Q9Y274;C9IZL6;C9J480;C9JXM2;C9J0E2;Q9Y274-2;C9JMW7;C9JWJ3;C9J9Y4;C9JWI9	A0A087WXB8;Q9Y274;C9IZL6;C9J480;C9JXM2;C9J0E2;Q9Y274-2	Type 2 lactosamine alpha-2,3-sialyltransferase	ST3GAL6	7	7	7	15.6	15.6	15.6	43.47	0	7.3124	861090000	43	20.1353	19.7976	NaN	17.7737	NaN	NaN	18.4165	NaN	18.9071	20.2946	16.7272	NaN	19.7896	20.2518	19.7543	21.2397	21.0469	19.0301	NaN	19.6685	18.569	NaN	18.35	21.253	NaN	16.2897	18.8779	18.0744	17.8513	20.4563	19.9982	19.102	18.0519	20.8441
93	A0A087WXC5;E7ESZ7;O95299;O95299-2;Q8N1B9;C9J6X0;H7C2W5;H7C1Y7;H7C2X4	A0A087WXC5;E7ESZ7;O95299;O95299-2	NADH dehydrogenase [ubiquinone] 1 alpha subcomplex subunit 10, mitochondrial	NDUFA10	10	10	10	30.4	30.4	30.4	40.836	0	194.35	829990000	17	22.5331	21.3802	NaN	NaN	NaN	NaN	NaN	17.1211	NaN	NaN	17.1983	NaN	NaN	NaN	NaN	NaN	NaN	NaN	NaN	NaN	NaN	NaN	NaN	19.9409	NaN	NaN	16.375	NaN	NaN	NaN	NaN	NaN	NaN	19.1312
94	A0A087WXF0;P51608;P51608-2;A0A087WVW7;A0A087X1U4;B5MCB4	A0A087WXF0;P51608;P51608-2;A0A087WVW7;A0A087X1U4;B5MCB4	Methyl-CpG-binding protein 2	MECP2	5	5	5	13.6	13.6	13.6	54.83	0	29.653	304680000	6	15.9484	16.2385	NaN	NaN	NaN	NaN	NaN	NaN	NaN	NaN	NaN	NaN	18.0111	NaN	NaN	NaN	18.6755	NaN	NaN	18.6136	18.6323	NaN	NaN	20.1411	NaN	NaN	NaN	NaN	19.452	18.9795	19.19	NaN	NaN	NaN
95	A0A087WXI0;Q7Z6P3	A0A087WXI0		RAB44	4	4	4	5	5	5	110.85	0	11.965	49424000	5	NaN	NaN	NaN	NaN	NaN	NaN	NaN	NaN	NaN	NaN	NaN	NaN	NaN	NaN	NaN	NaN	15.6477	NaN	NaN	NaN	NaN	NaN	NaN	NaN	NaN	NaN	NaN	NaN	NaN	NaN	NaN	NaN	NaN	NaN
96	A0A087WXI1;Q6NVY1;Q6NVY1-2;B9A058;F8W8A6;B8ZZZ0;H7C1A5;H7C126;H7C400;H7BYI7	A0A087WXI1;Q6NVY1;Q6NVY1-2;B9A058	3-hydroxyisobutyryl-CoA hydrolase, mitochondrial	HIBCH	10	10	10	25.3	25.3	25.3	42.846	0	60.627	837810000	32	19.896	19.2297	NaN	NaN	18.6634	NaN	NaN	18.6714	19.6183	19.7181	NaN	NaN	NaN	19.5457	18.0379	19.6079	19.5977	16.1513	NaN	18.7589	NaN	21.2637	NaN	21.4396	16.249	NaN	NaN	16.1149	17.444	18.4575	19.7802	16.9657	18.2234	21.4107
97	A0A087WXI2;Q9Y6R7;A0A087WUZ2	A0A087WXI2;Q9Y6R7;A0A087WUZ2	IgGFc-binding protein	FCGBP	3	3	3	1.3	1.3	1.3	445.21	0.00091352	3.144	242040000	3	NaN	NaN	NaN	15.5418	NaN	NaN	15.2476	NaN	NaN	NaN	NaN	NaN	NaN	17.8335	NaN	15.5086	17.5556	NaN	NaN	NaN	NaN	NaN	NaN	18.3486	14.4186	16.9919	NaN	NaN	NaN	16.2908	15.6293	NaN	NaN	16.3616
98	A0A087WYI3;A0A087WXL1;P41439;F5H2G8;P41439-2;P41439-3	A0A087WYI3;A0A087WXL1;P41439;F5H2G8;P41439-2;P41439-3	Folate receptor gamma	FOLR3	2	2	2	13.5	13.5	13.5	20.624	0.0057835	2.1048	30461000	3	NaN	NaN	NaN	NaN	NaN	NaN	NaN	NaN	NaN	NaN	NaN	NaN	NaN	19.3394	NaN	19.337	NaN	NaN	NaN	NaN	17.3296	NaN	NaN	NaN	16.5821	NaN	NaN	NaN	NaN	NaN	NaN	NaN	NaN	NaN
99	A0A087WXL8;A0A075B6N8;A0A087WVW2;P01860	A0A087WXL8;A0A075B6N8;A0A087WVW2;P01860	Ig gamma-3 chain C region	IGHG3	14	7	5	36.6	23.8	18.4	56.889	0	242.44	19400000000	415	24.0127	23.7638	23.9846	22.962	23.1198	23.5132	23.61	22.5014	24.1592	26.1684	22.1546	24.1188	23.391	22.9771	23.0439	23.7472	23.7669	22.3381	22.495	22.7345	22.9411	25.1666	23.5731	25.9361	24.043	25.6491	22.7393	21.6073	22.9211	23.8137	22.0013	23.9232	23.3396	25.2793
100	A0A087WXM6;J3QQT2;J3KRX5;P18621;P18621-3;J3KRB3;A0A087WWH0;J3QS96;J3QLC8;P18621-2;A0A087WY81;J3KSJ0	A0A087WXM6;J3QQT2;J3KRX5;P18621;P18621-3;J3KRB3;A0A087WWH0;J3QS96;J3QLC8;P18621-2;A0A087WY81	60S ribosomal protein L17	RPL17	4	4	4	29.6	29.6	29.6	19.586	0	11.225	190020000	15	NaN	20.5603	NaN	NaN	NaN	NaN	NaN	NaN	NaN	NaN	20.4639	NaN	NaN	17.1658	19.9393	NaN	NaN	NaN	NaN	18.3816	20.6696	NaN	NaN	20.4725	NaN	NaN	18.7969	NaN	NaN	NaN	NaN	NaN	NaN	NaN
101	A0A087WXM8;P50895;K7ENU8	A0A087WXM8;P50895;K7ENU8	Basal cell adhesion molecule	BCAM	9	9	9	21.1	21.1	21.1	63.693	0	61.676	1223900000	55	17.6915	20.7388	18.1999	18.3579	19.4594	19.8087	19.8486	18.3784	19.551	19.6878	20.4342	19.7895	19.9866	17.413	19.8592	18.8602	17.2175	19.2581	21.115	18.6521	19.3479	20.3872	20.0105	20.8676	NaN	16.0943	20.6102	19.0029	18.6505	17.1085	20.081	21.425	18.8039	20.0874
102	A0A087WXP0	A0A087WXP0		AZU1	3	2	2	23.3	16.7	16.7	16.423	0	53.781	69904000	5	NaN	NaN	NaN	NaN	NaN	NaN	NaN	NaN	NaN	NaN	NaN	NaN	NaN	NaN	NaN	NaN	NaN	NaN	NaN	NaN	NaN	NaN	NaN	NaN	NaN	NaN	NaN	NaN	NaN	NaN	NaN	NaN	NaN	NaN
103	A0A087WXP3;E9PEE8;P18564-2;P18564	A0A087WXP3;E9PEE8;P18564-2;P18564	Integrin beta;Integrin beta-6	ITGB6	1	1	1	1.3	1.3	1.3	75.849	0.0091122	1.6721	7835400000	117	23.1404	21.8967	21.4621	21.5204	20.7356	21.6817	22.1525	22.2823	21.7063	20.2722	22.0254	21.3803	23.4395	22.058	22	22.9502	22.4	17.4886	NaN	22.1952	21.1028	20.8766	20.3645	23.3254	20.1889	16.455	21.8614	20.4667	20.3903	21.5665	22.8601	22.4468	21.8119	24.045
104	A0A087WXS7;O43681;K7ERW9	A0A087WXS7;O43681	ATPase ASNA1	ASNA1	7	7	7	28.7	28.7	28.7	37.119	0	16.41	4971700000	124	23.1458	22.1601	22.4311	21.5851	22.9114	21.9779	22.1502	22.6723	23.037	23.0808	21.5435	19.4712	22.1539	23.4201	24.092	23.2411	23.558	21.5057	22.9439	22.2477	22.3928	22.2559	22.0056	24.1743	22.0782	19.9031	21.249	22.649	21.9846	22.7585	22.7053	21.7925	21.4753	23.9571
105	A0A087WY55;Q9NP79;Q5TGM0;Q9NP79-2	A0A087WY55;Q9NP79;Q5TGM0;Q9NP79-2	Vacuolar protein sorting-associated protein VTA1 homolog	VTA1	6	6	6	27.9	27.9	27.9	31.102	0	84.618	1346800000	18	22.3677	22.5227	21.2904	22.6199	22.4703	21.4484	22.101	18.3518	22.2777	19.8473	NaN	NaN	21.0336	21.0837	20.7866	19.533	NaN	19.6881	18.5075	19.6695	18.5259	NaN	18.2211	NaN	NaN	16.1959	18.0455	NaN	19.7941	19.748	19.0489	23.0262	NaN	23.7183
106	A0A087WY61;Q14980-4;Q14980-3;Q14980-2;Q14980;F5H4J1;F5H6Y5;Q14980-5;H0YFY6;K4DIE0;F5H7R5;F5H4Y4;F5GWA2;F5GWK2;F5H073;F5H068;F8W6T3;F5H1L0;F5GZW1;F5H2F3;F5H3L6;F5H0Z7;F5H763	A0A087WY61;Q14980-4;Q14980-3;Q14980-2;Q14980;F5H4J1	Nuclear mitotic apparatus protein 1	NUMA1	12	11	11	6.8	6.2	6.2	236.16	0	35.806	3314700000	24	20.3806	18.2088	19.954	19.8273	19.678	19.2434	19.5472	19.9706	19.1546	19.2537	19.7273	18.0679	20.134	17.7037	18.0962	18.37	18.3219	18.6218	19.0962	17.1536	17.2723	19.7439	17.2714	18.6945	14.6892	NaN	16.2502	NaN	17.9639	18.5223	18.4924	18.361	19.0142	20.5023
107	A0A087WY71;Q96CW1-2;Q96CW1;E9PFW3;C9JJ47;C9JGT8;C9JJD3;C9JTK4;C9JPV8;H7C4C3	A0A087WY71;Q96CW1-2;Q96CW1;E9PFW3;C9JJ47	AP-2 complex subunit mu	AP2M1	19	19	19	41.7	41.7	41.7	49.526	0	46.688	3835900000	102	22.1312	21.8203	21.6739	20.8326	21.5721	21.7038	20.6178	22.2277	22.4039	23.0774	20.5314	20.3807	21.222	19.6215	21.2671	20.2851	21.7799	20.3756	20.3313	20.5252	20.6412	19.7407	20.8204	22.3125	16.5334	17.793	18.7481	19.6366	17.4086	20.9181	21.2061	21.8631	20.0204	23.4896
108	A0A087WY88;Q8N5M9	A0A087WY88;Q8N5M9	Protein jagunal homolog 1	JAGN1	2	2	2	13.3	13.3	13.3	20.791	0	28.345	437140000	9	21.1898	NaN	20.0222	NaN	19.3119	20.5376	17.8884	19.0444	NaN	NaN	18.7032	NaN	20.0663	19.9624	19.2306	21.9024	21.5728	20.5576	NaN	21.1143	21.1885	NaN	NaN	20.2599	NaN	NaN	NaN	NaN	19.997	20.7195	21.1365	20.0534	NaN	22.1177
109	A0A087WYN0;A0A087WY96;P31641;C9JPV1;P31641-2	A0A087WYN0;A0A087WY96;P31641;C9JPV1;P31641-2	Transporter;Sodium- and chloride-dependent taurine transporter	SLC6A6	2	2	2	5.7	5.7	5.7	52.025	0.00091241	3.1367	282630000	8	NaN	NaN	NaN	NaN	NaN	NaN	NaN	15.9892	NaN	NaN	NaN	NaN	NaN	19.3483	18.0825	19.6436	20.6351	17.3809	NaN	17.9046	NaN	NaN	NaN	20.0213	NaN	NaN	NaN	17.7233	17.6137	18.1914	19.7371	NaN	NaN	20.1882
110	A0A087WYC5;A0A087WSX2	A0A087WYC5		IGHG1	21	2	1	52.4	5.1	2.3	52.426	0	14.471	170990000	6	NaN	NaN	NaN	NaN	NaN	NaN	NaN	NaN	NaN	NaN	NaN	NaN	NaN	NaN	NaN	NaN	NaN	NaN	NaN	NaN	NaN	NaN	NaN	19.3935	17.6961	20.6011	NaN	NaN	17.0018	18.207	NaN	NaN	NaN	NaN
111	A0A087WYD6;Q03519;E7ENX8;Q03519-2	A0A087WYD6;Q03519;E7ENX8;Q03519-2	Antigen peptide transporter 2	TAP2	12	12	11	17.7	17.7	16.5	77.596	0	25.701	2535100000	85	22.0456	18.9808	20.6417	20.1525	19.4129	19.4335	20.2674	20.561	22.1776	17.0152	19.516	17.3912	20.9684	20.3041	19.9433	21.842	21.6017	18.6897	20.1368	18.8083	19.7279	19.9088	NaN	22.9858	18.2162	NaN	17.5756	19.48	NaN	21.7334	19.9852	17.3987	21.3909	22.3192
112	A0A087WYE1	A0A087WYE1		IGHG1	20	1	0	49.5	2.3	0	52.109	0	13.031	275320000	12	NaN	NaN	NaN	19.0199	NaN	NaN	NaN	18.5883	19.8658	19.8878	16.5234	15.7802	NaN	NaN	17.6254	18.1605	17.413	NaN	NaN	NaN	NaN	15.9833	NaN	20.5043	19.5269	20.1025	17.1209	NaN	18.0277	18.0784	NaN	NaN	NaN	19.499
113	A0A087WYF7;Q6UXV4;A0A087WUX8	A0A087WYF7;Q6UXV4;A0A087WUX8	MICOS complex subunit MIC27	APOOL	7	7	7	36.2	36.2	36.2	29.205	0	20.656	637840000	28	NaN	17.8302	18.1076	NaN	NaN	NaN	NaN	20.0876	NaN	NaN	20.0567	NaN	NaN	NaN	19.2147	19.8556	18.1037	18.595	NaN	19.5932	NaN	20.1972	NaN	21.5791	17.7572	NaN	19.6918	19.9093	17.3703	18.3161	19.9965	20.5254	NaN	22.7709
114	A0A087WYK8;B1AKJ5;O43847;O43847-2;G3V1R5;F5H7V1;H0Y5G9	A0A087WYK8;B1AKJ5;O43847;O43847-2;G3V1R5;F5H7V1;H0Y5G9	Nardilysin	NRD1	14	14	14	13.8	13.8	13.8	131.14	0	36.385	419490000	31	17.1782	NaN	NaN	NaN	16.4896	NaN	13.9001	17.9808	NaN	NaN	16.2712	NaN	NaN	NaN	NaN	15.771	NaN	NaN	NaN	NaN	NaN	NaN	NaN	19.151	17.8168	14.1541	NaN	15.8474	16.4111	NaN	NaN	NaN	NaN	18.6948
115	F8WCF4;C9JZQ0;B5MCS1;E7EWX6;A0A087WYM3;Q8IXJ6-4;Q8IXJ6-5;Q8IXJ6-2;Q8IXJ6-3;Q8IXJ6;C9JR33;C9J3U7	F8WCF4;C9JZQ0;B5MCS1;E7EWX6;A0A087WYM3;Q8IXJ6-4;Q8IXJ6-5;Q8IXJ6-2;Q8IXJ6-3;Q8IXJ6;C9JR33;C9J3U7	NAD-dependent protein deacetylase sirtuin-2	SIRT2	2	2	2	20.7	20.7	20.7	12.779	0.000333	4.3213	16858000	2	NaN	NaN	NaN	NaN	NaN	NaN	NaN	NaN	NaN	NaN	NaN	NaN	NaN	NaN	NaN	NaN	NaN	NaN	NaN	NaN	NaN	NaN	NaN	NaN	NaN	NaN	NaN	NaN	NaN	NaN	NaN	NaN	NaN	NaN
116	A0A087WYN9;Q7Z478	A0A087WYN9;Q7Z478	ATP-dependent RNA helicase DHX29	DHX29	9	9	9	8.1	8.1	8.1	155.29	0	69.171	237090000	12	16.265	NaN	NaN	NaN	NaN	NaN	NaN	15.7851	16.276	16.8205	NaN	NaN	NaN	NaN	NaN	15.6832	NaN	NaN	NaN	NaN	NaN	NaN	NaN	18.5564	NaN	NaN	NaN	NaN	NaN	NaN	NaN	17.458	NaN	17.1475
117	A0A087WYR3;O43399;O43399-5;O43399-7;O43399-2;O43399-4;O43399-3;A0A087WZ51;O43399-6	A0A087WYR3;O43399;O43399-5;O43399-7;O43399-2;O43399-4;O43399-3;A0A087WZ51;O43399-6	Tumor protein D54	TPD52L2	10	10	10	57.2	57.2	57.2	23.764	0	95.33	1278900000	46	18.7596	18.9709	NaN	18.9278	NaN	18.4076	20.9387	18.82	19.4017	21.6621	17.1798	NaN	19.3627	21.4159	21.3743	21.3176	21.9384	19.0745	20.8733	18.9513	21.1986	20.0558	20.2555	21.2975	18.3958	NaN	18.9589	19.015	19.1191	21.7173	20.7686	20.1576	19.9785	21.5417
118	A0A087WYR4;A0A087WWC9;A0A087WXC3;A0A087WWU7;A0A087WYN7;A0A087WWT5;A0A087WU42;A0A087X2A1;A0A087WX49;B9A064;A0A075B6K8;P0CG04;A0A087WZW9	A0A087WYR4;A0A087WWC9;A0A087WXC3;A0A087WWU7;A0A087WYN7;A0A087WWT5;A0A087WU42;A0A087X2A1;A0A087WX49;B9A064;A0A075B6K8;P0CG04	Immunoglobulin lambda-like polypeptide 5;Ig lambda-1 chain C regions	IGLL5;IGLC1	5	5	3	27.7	27.7	14.9	24.83	0	323.31	29943000000	698	25.6788	25.1543	25.483	25.6593	25.0033	24.7392	24.983	24.9891	26.6503	27.4427	24.6683	26.0253	24.458	24.787	24.6294	25.2544	25.2988	23.4158	23.0452	23.9064	24.8048	26.3649	25.8192	27.9609	26.5517	27.3593	24.0365	23.9565	24.6523	25.8635	23.752	25.8145	25.4198	27.1183
119	A0A087WYT3;Q15185-4;Q15185;Q15185-3;B4DDC6	A0A087WYT3;Q15185-4;Q15185;Q15185-3;B4DDC6	Prostaglandin E synthase 3	PTGES3	5	5	5	28	28	28	19.155	0	13.725	928900000	32	21.9736	21.1921	20.5078	19.4545	21.2999	NaN	19.6358	20.5547	20.3773	20.6887	NaN	19.477	18.9176	22.3738	22.0833	22.0366	21.8596	20.1786	19.4258	21.6566	19.9287	18.6305	NaN	21.7163	20.8732	19.6904	19.8453	20.7112	20.3763	21.4297	21.901	21.5281	20.0872	22.5933
120	A0A087WYU1;Q9Y5X1	A0A087WYU1;Q9Y5X1	Sorting nexin;Sorting nexin-9	SNX9	9	9	9	16.5	16.5	16.5	66.476	0	16.468	439140000	20	19.8026	NaN	17.0659	16.6022	NaN	17.24	20.4229	18.2334	18.6512	17.4146	NaN	NaN	NaN	17.5076	NaN	16.7834	18.5864	NaN	NaN	16.8534	NaN	17.6681	NaN	20.2782	NaN	NaN	16.5481	16.7236	NaN	17.9884	19.0226	NaN	NaN	20.6649
121	H3BS73;H3BRT2;H3BQ55;H3BNT3;H3BNB2;H3BMF3;A0A087WYU2;Q96S19-3;Q96S19-5;Q96S19-2;Q96S19-6;Q96S19;Q96S19-4	H3BS73;H3BRT2;H3BQ55;H3BNT3;H3BNB2;H3BMF3;A0A087WYU2;Q96S19-3;Q96S19-5;Q96S19-2;Q96S19-6;Q96S19;Q96S19-4	UPF0585 protein C16orf13	C16orf13	1	1	1	14.6	14.6	14.6	11.138	0.0012063	3.061	7224500	2	NaN	NaN	NaN	NaN	NaN	NaN	NaN	NaN	NaN	NaN	NaN	NaN	NaN	NaN	NaN	NaN	NaN	NaN	NaN	NaN	NaN	NaN	NaN	NaN	NaN	NaN	NaN	NaN	NaN	NaN	NaN	NaN	NaN	NaN
122	A0A087WZF1;Q93052;C9JXK9;C9JUT4	A0A087WZF1;Q93052	Lipoma-preferred partner	LPP	5	5	5	14.7	14.7	14.7	63.382	0	93.41	1265000000	6	20.0201	NaN	21.5312	21.323	17.482	21.7509	NaN	NaN	20.3223	NaN	NaN	21.7661	23.6908	19.085	NaN	19.9945	19.5062	18.825	NaN	19.6292	NaN	NaN	NaN	21.4299	NaN	16.5155	19.6488	18.4238	17.2114	NaN	19.4465	NaN	NaN	22.3281
123	M0QZS0;A0A087WZG4;M0R150;Q6ZSZ5-2;Q6ZSZ5	M0QZS0;A0A087WZG4;M0R150;Q6ZSZ5-2;Q6ZSZ5	Rho guanine nucleotide exchange factor 18	ARHGEF18	2	2	2	3.8	3.8	3.8	91.296	0.00031827	3.6538	198170000	2	19.5409	NaN	17.0255	NaN	18.3953	18.9024	NaN	NaN	18.9695	NaN	18.2802	NaN	19.3932	NaN	NaN	NaN	NaN	NaN	NaN	NaN	NaN	NaN	NaN	NaN	NaN	NaN	NaN	NaN	NaN	NaN	NaN	17.2713	NaN	NaN
124	A0A087WZH7;P29966	A0A087WZH7;P29966	Myristoylated alanine-rich C-kinase substrate	MARCKS	2	2	2	11.2	11.2	11.2	31.595	0	34.94	147510000	14	NaN	NaN	NaN	NaN	NaN	NaN	NaN	NaN	NaN	NaN	NaN	NaN	NaN	19.1214	NaN	NaN	19.9446	17.7336	NaN	NaN	18.0682	NaN	NaN	20.9606	NaN	NaN	17.9961	NaN	NaN	NaN	19.4946	NaN	NaN	NaN
125	A0A087WZH9;P01607;P01599;P01594;P01593	A0A087WZH9;P01607;P01599;P01594;P01593	Ig kappa chain V-I region Rei;Ig kappa chain V-I region Gal;Ig kappa chain V-I region AU;Ig kappa chain V-I region AG	IGKV1D-33	2	1	0	31.5	14.8	0	11.842	0	7.8205	77252000	9	NaN	NaN	NaN	NaN	NaN	NaN	NaN	NaN	NaN	NaN	NaN	NaN	NaN	NaN	NaN	NaN	NaN	NaN	NaN	NaN	NaN	NaN	NaN	22.9055	20.7864	21.3692	NaN	NaN	NaN	NaN	NaN	NaN	NaN	NaN
126	D6REQ6;D6RHI9;A0A087WZM2;O00584;H0YAE9	D6REQ6;D6RHI9;A0A087WZM2;O00584	Ribonuclease T2	RNASET2	3	3	3	11.9	11.9	11.9	25.308	0	9.5822	300100000	29	NaN	NaN	NaN	NaN	NaN	NaN	NaN	NaN	NaN	NaN	NaN	NaN	NaN	19.2144	19.5143	19.7353	20.4469	NaN	17.9492	19.3627	18.2515	NaN	NaN	20.369	17.3526	NaN	18.2343	NaN	19.6744	18.1715	20.4933	NaN	18.4384	20.6214
127	A0A087WZM8;Q8TBM7-2;Q8TBM7-3;Q8TBM7	A0A087WZM8;Q8TBM7-2;Q8TBM7-3;Q8TBM7	Transmembrane protein 254	TMEM254	1	1	1	10.9	10.9	10.9	11.139	0.0020214	2.5453	10494000	1	NaN	NaN	NaN	NaN	NaN	NaN	NaN	NaN	NaN	NaN	NaN	NaN	NaN	NaN	NaN	NaN	NaN	NaN	NaN	NaN	NaN	NaN	NaN	NaN	NaN	20.0955	NaN	NaN	NaN	NaN	NaN	NaN	NaN	NaN
128	A0A087WZN1;O43837;A0A087X2E5;O43837-2;O43837-3	A0A087WZN1;O43837;A0A087X2E5;O43837-2	Isocitrate dehydrogenase [NAD] subunit, mitochondrial;Isocitrate dehydrogenase [NAD] subunit beta, mitochondrial	IDH3B	5	5	5	14.7	14.7	14.7	42.41	0	8.9478	686400000	16	19.4238	NaN	18.8083	NaN	17.5718	NaN	NaN	16.6461	20.3272	22.7466	NaN	NaN	17.7345	17.5237	NaN	17.4188	NaN	NaN	NaN	NaN	NaN	18.2558	NaN	18.5975	17.0159	NaN	NaN	NaN	15.9593	NaN	16.6173	20.963	18.2048	20.5758
129	A0A087WZR4;H0Y4U3;M9MML6;O75015;E9PNY5;A0A087WU90	A0A087WZR4;H0Y4U3;M9MML6;O75015	Low affinity immunoglobulin gamma Fc region receptor III-B	FCGR3B	5	5	3	24.5	24.5	15.3	24.421	0	32.781	2263700000	96	22.7711	22.1986	20.9094	NaN	23.4873	22.5378	22.5315	20.4859	19.1137	21.3482	23.4285	22.614	22.2	21.4835	22.6988	22.8126	20.2219	22.4437	21.6503	22.3825	23.0291	23.5823	20.8729	23.8397	18.7789	NaN	21.9196	20.5598	21.6646	20.2846	23.4761	22.1999	23.9719	23.1112
130	A0A087WZV0;O43314-2;O43314;D6RBU4;H0Y9S9;K7EPT7;H0Y9M0;A0A087WWN8	A0A087WZV0;O43314-2;O43314;D6RBU4	Inositol hexakisphosphate and diphosphoinositol-pentakisphosphate kinase 2	PPIP5K2	6	6	5	5.2	5.2	4.5	144.36	0	12.592	1019300000	6	NaN	NaN	NaN	NaN	NaN	NaN	NaN	14.6036	NaN	NaN	NaN	NaN	NaN	NaN	17.0141	21.3122	21.1762	15.4333	17.5014	13.4566	14.5021	NaN	NaN	16.6686	NaN	NaN	NaN	NaN	21.433	21.9054	NaN	NaN	NaN	NaN
131	A0A087WZW8;A0A087WUS2;P04433;A0A087WT11	A0A087WZW8		IGKV3-11	10	10	2	50.2	50.2	10.3	25.6	0	323.31	49269000000	1290	25.8846	25.9309	26.2632	25.6541	25.5849	24.1661	26.4727	24.927	27.018	28.812	24.7642	26.3236	25.6934	24.6545	25.2555	25.6249	24.9677	23.9581	24.5149	24.0111	24.9786	27.2653	26.5198	28.1215	27.3378	28.0878	24.7704	23.9748	25.5293	25.9887	22.3418	26.144	25.4221	27.6495
132	A0A087X020;Q9Y3A5;F8WE72	A0A087X020;Q9Y3A5	Ribosome maturation protein SBDS	SBDS	10	10	10	43.2	43.2	43.2	28.864	0	12.32	1174100000	34	21.609	NaN	20.835	18.3307	18.9149	18.2234	18.5158	20.7784	21.251	20.9561	18.5205	20.4132	NaN	18.6731	18.347	19.9138	20.8368	18.5016	NaN	NaN	NaN	21.2151	NaN	21.5441	18.7385	19.3936	NaN	NaN	NaN	21.0454	19.222	19.2174	18.8319	21.8968
133	A0A087X028;Q9NZT2-2;Q9NZT2	A0A087X028;Q9NZT2-2;Q9NZT2	Opioid growth factor receptor	OGFR	2	2	2	6.4	6.4	6.4	44.756	0	8.3689	115010000	9	18.8918	NaN	NaN	NaN	17.0598	NaN	NaN	NaN	NaN	NaN	NaN	NaN	NaN	NaN	NaN	NaN	17.3265	16.9249	NaN	NaN	NaN	NaN	NaN	19.7486	NaN	NaN	NaN	NaN	NaN	NaN	18.5133	NaN	NaN	18.1034
134	A0A087X054;Q9Y4L1;E9PJ21;A0A087WWI4;K7EQK2;Q9Y4L1-2;J3KTF1;J3QL06;Q9BST8;J3QQH7;J3QLE9;A0A087X214;A0A087WW13;D3DSV6;Q9BXT5	A0A087X054;Q9Y4L1;E9PJ21;A0A087WWI4;K7EQK2;Q9Y4L1-2	Hypoxia up-regulated protein 1	HYOU1	36	36	36	45.8	45.8	45.8	104.78	0	323.31	13193000000	390	23.0456	20.4407	22.514	21.5244	22.0298	21.9506	21.9209	22.7019	23.412	22.4694	20.2693	19.8959	21.3819	22.313	21.9084	22.5414	22.3817	20.2633	19.3479	20.9314	20.4018	21.48	20.5548	24.2769	21.2115	20.1685	20.8833	21.0771	20.7412	22.7026	22.349	21.9699	21.6977	23.9965
135	A0A087X079	A0A087X079		IGHG1	21	1	0	52.2	2.5	0	51.912	0	10.699	1938200000	21	NaN	19.7467	17.0141	NaN	20.3519	NaN	NaN	19.9018	17.7771	NaN	18.8361	20.0323	19.8714	NaN	NaN	NaN	NaN	NaN	17.3706	18.0589	NaN	17.7879	NaN	23.8051	18.0793	24.6623	17.785	18.2166	NaN	18.9238	18.4936	NaN	19.2142	20.881
136	E9PLA9;G3V153;A0A087X082;Q14444-2;Q14444;E9PP31	E9PLA9;G3V153;A0A087X082;Q14444-2;Q14444;E9PP31	Caprin-1	CAPRIN1	3	3	3	18.3	18.3	18.3	20.236	0.001485	2.866	76963000	4	NaN	NaN	NaN	NaN	NaN	NaN	NaN	18.644	18.2336	NaN	NaN	NaN	NaN	NaN	19.6734	19.6533	NaN	NaN	NaN	NaN	NaN	NaN	NaN	19.1756	NaN	NaN	19.5407	NaN	19.6034	NaN	NaN	NaN	NaN	20.3254
137	A0A087X0C8;E7EV01;O15484;K7EP62;E9PS73	A0A087X0C8;E7EV01;O15484	Calpain-5	CAPN5	5	5	5	11	11	11	72.984	0	14.812	54934000	6	NaN	NaN	NaN	NaN	NaN	NaN	NaN	15.5481	NaN	NaN	NaN	NaN	NaN	NaN	NaN	NaN	NaN	16.4855	NaN	17.1099	NaN	18.4729	NaN	NaN	NaN	NaN	NaN	NaN	NaN	NaN	NaN	NaN	NaN	NaN
138	A0A087X0I3;B4E3Q4;Q9NZK5;Q9NZK5-2	A0A087X0I3;B4E3Q4;Q9NZK5;Q9NZK5-2	Adenosine deaminase CECR1	CECR1	4	4	4	11.5	11.5	11.5	45.361	0.0086888	1.7601	40546000	4	NaN	NaN	NaN	NaN	NaN	NaN	NaN	NaN	NaN	NaN	NaN	NaN	NaN	NaN	NaN	NaN	NaN	NaN	NaN	NaN	NaN	NaN	NaN	NaN	NaN	NaN	16.8345	NaN	NaN	NaN	NaN	NaN	NaN	NaN
139	A0A087X0I4;M0QXB4;O14579;O14579-3;O14579-2;M0R061	A0A087X0I4;M0QXB4;O14579;O14579-3;O14579-2	Coatomer subunit epsilon	COPE	5	5	5	20.5	20.5	20.5	34.51	0	22.387	457400000	24	19.0304	NaN	NaN	NaN	NaN	NaN	NaN	NaN	NaN	NaN	NaN	NaN	18.2432	18.9956	NaN	NaN	18.2067	NaN	NaN	NaN	NaN	NaN	NaN	21.4855	19.4881	NaN	NaN	18.2817	16.7428	18.8122	NaN	NaN	NaN	21.4387
140	A0A087X0I9;Q04759;Q04759-2;Q04759-3	A0A087X0I9;Q04759;Q04759-2;Q04759-3	Protein kinase C;Protein kinase C theta type	PRKCQ	12	11	11	20.7	19.3	19.3	77.969	0	38.382	1338700000	49	20.6321	18.8981	18.5664	18.9636	17.6078	18.2938	18.8976	19.3671	19.9234	19.5515	17.6628	17.4911	18.7493	18.3629	19.6162	20.3478	18.2498	17.0758	17.223	17.6099	16.825	19.2336	17.8919	20.0908	14.111	16.3167	NaN	15.3435	NaN	19.2736	19.1528	18.7616	19.0489	21.4865
141	A0A087X0K0;P39059	A0A087X0K0;P39059	Collagen alpha-1(XV) chain;Restin;Restin-2;Restin-3;Restin-4	COL15A1	1	1	1	1.2	1.2	1.2	140.06	0	21.056	4681500	1	NaN	NaN	NaN	NaN	NaN	NaN	NaN	NaN	NaN	NaN	NaN	NaN	NaN	NaN	NaN	NaN	NaN	NaN	NaN	NaN	NaN	NaN	NaN	NaN	NaN	NaN	NaN	NaN	NaN	NaN	NaN	NaN	NaN	NaN
142	A0A087X0N2;O15243	A0A087X0N2;O15243	Leptin receptor gene-related protein	LEPROT	1	1	1	9.3	9.3	9.3	15.428	0	13.989	260780000	15	21.2057	20.7552	NaN	NaN	NaN	NaN	21.0216	21.1303	21.59	21.4438	NaN	NaN	NaN	20.2674	20.9855	21.2588	21.49	20.1034	19.0652	21.6377	20.5	21.4892	19.4376	NaN	18.9199	NaN	20.3896	19.7677	NaN	NaN	NaN	21.6766	NaN	23.112
143	A0A087X0N5;A0A087WVN6;A0A087WTK4;P80362;P01610;P01600	A0A087X0N5;A0A087WVN6;A0A087WTK4;P80362;P01610;P01600	Ig kappa chain V-I region WAT;Ig kappa chain V-I region WEA;Ig kappa chain V-I region Hau		3	3	1	37.1	37.1	12.4	10.494	0	149.52	2586500000	85	21.9968	21.9144	24.137	24.4111	22.114	23.6254	23.6715	22.9862	24.2692	24.309	21.9902	24.6358	22.6744	21.1827	23.2626	23.7382	22.6749	20.9284	20.4153	22.0353	22.3443	23.9763	23.3177	24.9697	24.5062	26.1715	22.4801	20.3107	23.0578	23.0441	NaN	23.3757	23.2182	23.5426
144	A0A087X0R6;Q9UMY4-2;Q9UMY4;Q9UMY4-3	A0A087X0R6;Q9UMY4-2;Q9UMY4;Q9UMY4-3	Sorting nexin-12	SNX12	3	1	1	17.4	8.1	8.1	19.825	0.0012048	3.0548	9230800	1	NaN	NaN	NaN	NaN	NaN	NaN	NaN	NaN	NaN	NaN	NaN	NaN	NaN	NaN	NaN	NaN	NaN	NaN	NaN	NaN	NaN	NaN	NaN	NaN	NaN	NaN	NaN	NaN	NaN	NaN	NaN	NaN	NaN	NaN
145	A0A087X0S5;P12109	A0A087X0S5;P12109	Collagen alpha-1(VI) chain	COL6A1	12	12	12	14.2	14.2	14.2	108.34	0	30.505	1021100000	23	NaN	NaN	14.273	19.1773	18.6066	21.8094	18.6984	19.2381	NaN	19.976	15.4173	NaN	16.6621	NaN	NaN	16.3743	NaN	NaN	NaN	15.5288	NaN	NaN	NaN	16.3446	NaN	20.3878	13.6215	NaN	NaN	16.2709	NaN	19.5984	19.2844	NaN
146	Q2TAM5;E9PKH5;A0A087X0W8;Q04206-2;Q04206-3;Q04206-4;Q04206;E9PI38;E9PQS6;E9PKV4;A0A087WVP0;E9PJZ9;E9PM47;E9PNK5;E9PJR1;E9PRX2;E9PN69;E9PNV4;E9PMD5	Q2TAM5;E9PKH5;A0A087X0W8;Q04206-2;Q04206-3;Q04206-4;Q04206;E9PI38;E9PQS6;E9PKV4;A0A087WVP0	Transcription factor p65	RELA	6	6	6	18.8	18.8	18.8	42.868	0	19.006	151600000	8	NaN	NaN	NaN	NaN	18.1833	NaN	NaN	NaN	NaN	NaN	NaN	NaN	NaN	NaN	NaN	17.6834	17.8733	NaN	NaN	NaN	NaN	NaN	NaN	NaN	NaN	NaN	NaN	NaN	NaN	NaN	NaN	16.8871	NaN	NaN
147	A0A087X0X3;P52272-2;P52272;M0R019;M0R2T0;M0QYQ7;M0R0N3;M0R0Y6;M0QY96;M0R2I7;M0QZM1	A0A087X0X3;P52272-2;P52272;M0R019;M0R2T0	Heterogeneous nuclear ribonucleoprotein M	HNRNPM	11	11	11	19.3	19.3	19.3	77.569	0	27.896	813990000	34	NaN	NaN	NaN	16.5089	17.5637	16.5008	NaN	18.3167	18.1153	NaN	17.9446	NaN	NaN	18.8247	18.6524	18.4359	19.3694	NaN	NaN	17.1119	17.8945	NaN	14.0446	20.968	NaN	18.1331	17.288	NaN	16.2543	18.8581	18.8906	NaN	NaN	16.4185
148	A0A087X130	A0A087X130		IGKC	7	1	0	43.3	6.5	0	25.136	0	10.201	11844000	2	NaN	NaN	NaN	NaN	NaN	NaN	NaN	NaN	NaN	NaN	NaN	NaN	NaN	NaN	NaN	NaN	NaN	NaN	NaN	NaN	NaN	NaN	NaN	NaN	NaN	18.3435	NaN	NaN	NaN	NaN	NaN	NaN	NaN	NaN
149	A0A087X142;A6NMH6;A6NFQ9;F8W8I8;Q92599-3;Q92599-2;Q92599-4;Q92599;C9JV02;C9J4G8	A0A087X142;A6NMH6;A6NFQ9;F8W8I8;Q92599-3;Q92599-2;Q92599-4;Q92599	Septin-8	SEPT8	5	1	1	13.1	3.8	3.8	49.355	0	8.8175	10678000	2	NaN	NaN	NaN	NaN	NaN	NaN	NaN	NaN	NaN	NaN	NaN	NaN	NaN	NaN	NaN	NaN	NaN	NaN	NaN	NaN	NaN	NaN	NaN	NaN	NaN	NaN	NaN	NaN	NaN	NaN	NaN	NaN	NaN	NaN
150	A0A087X188;Q9UBW5;F5H0W4;S4R418;Q9UBW5-2;O00499-9;O00499-10;O00499-7;O00499-8;O00499-4;O00499-6;O00499-11;O00499-3;O00499-2;O00499-5;O00499;P49418-2;P49418;S4R3J0	A0A087X188;Q9UBW5;F5H0W4;S4R418;Q9UBW5-2	Bridging integrator 2	BIN2	21	21	21	44.4	44.4	44.4	65.023	0	323.31	10029000000	241	23.3388	20.0983	21.8049	21.8179	20.763	21.3706	21.4955	22.2761	24.0899	22.1935	19.5403	18.541	20.5708	23.6516	22.7832	23.4087	23.7031	22.9628	23.7363	22.8921	23.2422	21.4574	16.6926	23.0317	22.5428	19.5744	21.4284	22.4636	22.0269	23.6382	23.7011	22.4209	21.137	25.2007
151	A0A087X1E9;Q9HB90	A0A087X1E9;Q9HB90	Ras-related GTP-binding protein C	RRAGC	6	6	2	22.7	22.7	8.4	36.604	0	5.0511	251970000	11	NaN	NaN	NaN	NaN	NaN	NaN	NaN	NaN	18.3917	NaN	NaN	NaN	18.7389	18.7822	18.7895	18.6772	18.6888	17.9134	NaN	17.806	NaN	NaN	NaN	20.6563	NaN	NaN	NaN	NaN	NaN	18.3311	18.8198	NaN	NaN	19.3736
152	A0A087X1G1;H7BYD0;Q16718-2;Q16718;F8WAS3;A0A087WXR5;C9IZN5	A0A087X1G1;H7BYD0;Q16718-2;Q16718;F8WAS3;A0A087WXR5;C9IZN5	NADH dehydrogenase [ubiquinone] 1 alpha subcomplex subunit 5	NDUFA5	4	4	4	59.4	59.4	59.4	11.965	0	102.64	612240000	37	18.8512	NaN	20.8113	19.8808	18.9578	20.6908	20.455	21.3385	NaN	NaN	18.8695	NaN	19.4657	19.7723	20.9018	21.7976	21.3027	19.465	NaN	19.6694	20.4124	20.3984	NaN	22.246	18.232	NaN	20.7458	20.6895	NaN	19.8458	20.4044	21.8824	20.4414	24.42
153	A0A087X1G7;O60613;A0A087WXL0;A8MZD0;O60613-2	A0A087X1G7;O60613	15 kDa selenoprotein	SEP15	3	3	3	20.7	20.7	20.7	17.942	0	17.361	180420000	11	NaN	NaN	NaN	NaN	NaN	NaN	NaN	17.6936	19.3599	NaN	NaN	NaN	NaN	19.1408	18.8194	NaN	19.8995	NaN	18.7457	NaN	NaN	NaN	NaN	20.8345	NaN	NaN	16.0798	NaN	NaN	NaN	18.3154	NaN	NaN	22.1186
154	A0A087X1H5;Q15057;H7C3Q8;C9J8L1;H7C1E0;H7C3K3	A0A087X1H5;Q15057	Arf-GAP with coiled-coil, ANK repeat and PH domain-containing protein 2	ACAP2	8	8	8	14.9	14.9	14.9	88.02	0	24.727	2208000000	17	18.9401	17.656	17.2712	NaN	14.9182	NaN	NaN	16.7658	22.0993	15.4684	14.4667	18.8599	21.4455	21.597	19.5817	19.7433	21.5698	11.6814	NaN	19.6853	NaN	NaN	NaN	21.5925	NaN	15.6466	17.1042	17.7588	16.5422	19.9169	20.4381	14.186	19.8216	23.8387
155	A0A087X1J7;P22352;H0YBE4;E5RG32;H0YC19	A0A087X1J7;P22352;H0YBE4	Glutathione peroxidase;Glutathione peroxidase 3	GPX3	6	6	6	24.9	24.9	24.9	25.402	0	11.07	1087800000	20	20.3275	NaN	24.374	NaN	18.9285	NaN	NaN	19.8133	NaN	NaN	19.5931	NaN	NaN	NaN	17.3705	NaN	24.8225	NaN	19.0627	NaN	17.9722	NaN	NaN	16.4466	21.8198	20.9891	17.879	15.0849	17.8053	NaN	NaN	17.462	NaN	NaN
156	A0A087X1K9;E5RGR0;O75608-2;O75608;B4DP64	A0A087X1K9;E5RGR0;O75608-2;O75608;B4DP64	Acyl-protein thioesterase 1	LYPLA1	2	2	2	14.5	14.5	14.5	17.981	0.0098166	1.6039	760370000	19	18.0856	19.7334	NaN	NaN	20.4361	NaN	20.8911	22.0968	19.8111	22.3901	20.2525	NaN	20.8395	20.1673	18.9219	20.5678	19.3769	NaN	NaN	NaN	NaN	NaN	19.4202	22.0271	17.9193	17.8464	NaN	18.5269	17.5513	20.8932	18.3349	21.9326	19.6464	22.8548
157	H0Y786;A0A087X1N7;P20929-4;P20929;P20929-3;P20929-2;H7BZD5	H0Y786;A0A087X1N7;P20929-4;P20929;P20929-3;P20929-2	Nebulin	NEB	3	3	3	0.9	0.9	0.9	348.95	0.0095929	1.6254	635800000	9	17.6977	NaN	16.9848	16.2282	18.4136	NaN	17.3984	NaN	16.8825	NaN	16.1847	NaN	NaN	NaN	15.9891	15.9193	NaN	13.6611	15.0031	14.3235	15.5777	NaN	16.342	NaN	NaN	NaN	NaN	NaN	NaN	NaN	19.0219	NaN	NaN	16.7649
158	A0A087X1S7;P09326;P09326-2	A0A087X1S7;P09326;P09326-2	CD48 antigen	CD48	2	2	2	9.9	9.9	9.9	28.855	0.00031969	3.7311	47629000	3	NaN	NaN	NaN	NaN	NaN	NaN	NaN	NaN	NaN	NaN	NaN	NaN	NaN	NaN	NaN	NaN	NaN	NaN	NaN	NaN	NaN	NaN	NaN	NaN	NaN	NaN	NaN	NaN	NaN	NaN	NaN	NaN	NaN	NaN
159	A0A087X1V9;P01617	A0A087X1V9;P01617	Ig kappa chain V-II region TEW	IGKC	2	1	1	36.3	23.5	23.5	11.043	0	44.522	117500000	11	NaN	NaN	NaN	NaN	NaN	NaN	NaN	NaN	NaN	21.0093	NaN	NaN	NaN	NaN	NaN	NaN	NaN	NaN	NaN	17.6655	NaN	NaN	NaN	21.7648	19.4187	22.1975	NaN	NaN	18.6189	18.6377	NaN	NaN	NaN	18.9152
160	A0A087X1Z3;Q9UL46;H0YM70;H0YKU2;H0YLG1;H0YLD2	A0A087X1Z3;Q9UL46;H0YM70	Proteasome activator complex subunit 2	PSME2	13	13	13	60.2	60.2	60.2	29.126	0	323.31	7513200000	156	22.3227	21.9117	19.643	21.4886	21.196	21.7553	22.1388	21.8501	22.2935	24.7321	20.5887	20.4542	21.8459	23.3247	23.1248	23.8325	24.0327	21.8492	23.3557	22.3031	24.0943	22.7237	22.0703	24.7862	20.7008	20.1272	20.5701	21.1507	21.8248	23.1212	23.071	23.7919	21.5143	24.4096
161	A0A087X232;P09871;F8WCZ6;H0Y5D1;F5H7T4;B5MCV4	A0A087X232;P09871;F8WCZ6;H0Y5D1	Complement C1s subcomponent;Complement C1s subcomponent heavy chain;Complement C1s subcomponent light chain	C1S	10	10	9	18.9	18.9	17.7	75.905	0	82.075	553950000	23	NaN	14.4446	NaN	16.9438	15.4809	17.2889	17.8508	13.702	19.7408	16.7972	15.8627	16.1485	17.0177	17.6405	NaN	16.573	18.509	NaN	17.2271	NaN	NaN	17.7073	16.7656	18.5271	14.4781	19.4288	NaN	17.3719	18.9295	20.8619	17.5976	17.9421	17.9001	20.3274
162	A0A087X256;Q2M389;Q2M389-2	A0A087X256;Q2M389;Q2M389-2	WASH complex subunit 7	KIAA1033	7	7	7	6.4	6.4	6.4	136.5	0	7.93	172610000	11	16.5965	NaN	NaN	NaN	NaN	NaN	16.1406	17.1183	14.8292	NaN	NaN	NaN	16.4369	16.1302	14.1822	18.723	16.3232	NaN	NaN	NaN	NaN	NaN	NaN	17.8533	NaN	NaN	NaN	NaN	NaN	14.747	14.5666	NaN	NaN	NaN
163	A0A087X279;P09913	A0A087X279;P09913	Interferon-induced protein with tetratricopeptide repeats 2	IFIT2	1	1	1	3.3	3.3	3.3	55.984	0.00091491	3.1559	13106000	1	NaN	NaN	NaN	17.5399	NaN	NaN	NaN	NaN	NaN	NaN	NaN	NaN	NaN	NaN	NaN	NaN	NaN	NaN	NaN	NaN	NaN	NaN	NaN	17.5725	NaN	NaN	NaN	NaN	NaN	NaN	NaN	NaN	NaN	NaN
164	A0A087X2C0;A0A075B7F0;P01763	A0A087X2C0		IGHM	21	19	0	40.8	37.1	0	64.106	0	323.31	18193000000	470	23.6985	23.8969	23.6694	21.3991	22.5176	20.8972	24.2978	23.5458	24.8436	23.4475	22.8283	24.3711	21.3919	20.9663	22.4292	23.1896	21.861	21.4832	21.0928	23.6409	23.1972	24.5205	22.3392	23.6295	22.7882	25.2951	22.2182	22.0888	22.8335	22.3654	22.0037	22.5477	22.4466	25.405
165	A0A087X2D5;Q9BRJ2	A0A087X2D5;Q9BRJ2	39S ribosomal protein L45, mitochondrial	MRPL45	1	1	1	5.2	5.2	5.2	35.29	0.0025766	2.4532	16426000	2	17.8474	NaN	NaN	NaN	NaN	NaN	NaN	NaN	NaN	NaN	NaN	NaN	NaN	NaN	NaN	NaN	NaN	NaN	NaN	NaN	NaN	NaN	NaN	NaN	NaN	NaN	NaN	NaN	NaN	NaN	NaN	NaN	NaN	NaN
166	A0A087X2D8;O60271-9;O60271-4;O60271-2;O60271;H0YBE9;E9PFH7;A0A087WYG2;O60271-5;O60271-3;Q9UPT6	A0A087X2D8;O60271-9;O60271-4;O60271-2;O60271	C-Jun-amino-terminal kinase-interacting protein 4	SPAG9	3	3	3	2.5	2.5	2.5	145.17	0	15.783	289920000	6	NaN	NaN	NaN	NaN	16.2911	NaN	17.5343	NaN	NaN	19.6677	18.3274	NaN	NaN	NaN	NaN	NaN	NaN	NaN	17.1518	16.0728	NaN	NaN	NaN	NaN	NaN	NaN	NaN	NaN	NaN	NaN	NaN	19.217	NaN	NaN
167	A0A087X2E2;P31997	A0A087X2E2;P31997	Carcinoembryonic antigen-related cell adhesion molecule 8	CEACAM8	6	6	5	21.5	21.5	18.9	37.528	0	171.23	5658100000	136	22.9108	19.4702	23.022	22.4527	22.6924	22.4969	21.2338	23.0229	21.629	22.1421	22.6907	21.5347	22.7661	23.3181	23.6629	23.1902	23.57	23.4114	23.8058	22.8928	22.8062	23.5207	18.1254	24.1625	17.8475	NaN	22.7808	21.3925	21.9127	23.521	23.5234	19.5708	22.1822	24.0508
168	F1T0B3;A0A087X2G1;Q92499;Q92499-3;Q92499-2	F1T0B3;A0A087X2G1;Q92499;Q92499-3;Q92499-2	ATP-dependent RNA helicase DDX1	DDX1	13	13	13	25.2	25.2	25.2	73.915	0	40.305	574950000	24	NaN	NaN	NaN	NaN	17.838	NaN	NaN	18.4549	19.6374	NaN	NaN	NaN	NaN	NaN	18.0429	NaN	17.5347	NaN	NaN	NaN	NaN	NaN	NaN	21.7919	NaN	NaN	15.4383	16.0076	NaN	NaN	NaN	NaN	NaN	15.9586
169	A0A087X2H1;Q9ULT8;G3V4V5;H0YJP0;A0A087WVU6	A0A087X2H1;Q9ULT8;G3V4V5;H0YJP0	E3 ubiquitin-protein ligase HECTD1	HECTD1	4	4	4	2	2	2	289.63	0	6.3037	1162900000	7	18.1276	19.1633	18.1153	16.9603	18.5165	17.3554	NaN	NaN	NaN	18.7581	19.0615	NaN	NaN	17.889	17.6107	17.3211	NaN	18.3864	18.383	17.5312	18.1455	18.5428	18.1983	17.1886	NaN	16.2604	17.0046	18.343	18.3915	18.2793	17.215	19.1726	NaN	NaN
170	A0A087X2I1;P62333;H0YJC0;H0YJS8;H0YJX2;H0YJE9;H0YJT1	A0A087X2I1;P62333;H0YJC0;H0YJS8	26S protease regulatory subunit 10B	PSMC6	12	12	12	38	38	38	45.796	0	73.152	3324100000	116	22.7294	21.9536	21.6512	18.8212	21.4327	NaN	21.0248	21.098	22.7796	23.1639	20.6278	17.4443	20.2708	20.2482	22.0805	19.5545	20.3356	18.7388	17.7105	19.4097	20.9836	20.3755	20.3761	22.5232	19.5463	18.7414	14.3545	19.4701	17.8027	20.4443	19.5501	20.6606	20.3115	23.2104
171	A0A096LNH6;Q14185	A0A096LNH6;Q14185	Dedicator of cytokinesis protein 1	DOCK1	4	4	4	2.7	2.7	2.7	217.75	0.00032165	3.8248	54317000	4	NaN	15.7909	NaN	NaN	NaN	NaN	NaN	NaN	NaN	NaN	NaN	NaN	17.3951	NaN	NaN	NaN	NaN	NaN	NaN	NaN	NaN	NaN	NaN	NaN	NaN	NaN	NaN	NaN	NaN	NaN	NaN	NaN	NaN	NaN
172	A0A096LNU2;A0A096LP26;A0A096LP75;C4AMC7;Q6VEQ5;A8K0Z3;H3BV49;Q9NQA3;A8MWX3	A0A096LNU2;A0A096LP26;A0A096LP75;C4AMC7;Q6VEQ5;A8K0Z3;H3BV49;Q9NQA3;A8MWX3	Putative WAS protein family homolog 3;WAS protein family homolog 2;WAS protein family homolog 1;WAS protein family homolog 6;Putative WAS protein family homolog 4	WASH3P;WASH2P;WASH1;WASH6P;WASH4P	2	2	2	7.2	7.2	7.2	39.227	0.0028482	2.4001	28545000	1	NaN	NaN	NaN	NaN	NaN	NaN	NaN	NaN	NaN	NaN	NaN	NaN	18.5738	NaN	NaN	NaN	NaN	NaN	NaN	NaN	NaN	NaN	NaN	NaN	NaN	NaN	NaN	NaN	NaN	NaN	NaN	NaN	NaN	NaN
173	A0A096LNZ9;A0A096LPJ4;P05161	A0A096LNZ9;A0A096LPJ4;P05161	Ubiquitin-like protein ISG15	ISG15	2	2	2	22.9	22.9	22.9	15.675	0	13.271	36857000	2	NaN	NaN	NaN	NaN	NaN	NaN	NaN	NaN	NaN	NaN	NaN	NaN	NaN	NaN	NaN	NaN	NaN	NaN	NaN	NaN	19.674	NaN	NaN	NaN	NaN	NaN	NaN	NaN	NaN	NaN	NaN	NaN	NaN	NaN
174	A0A096LPE2;E9PR14;G3V1D9;P0DJI9-2;P35542	A0A096LPE2;E9PR14;G3V1D9;P0DJI9-2	Serum amyloid A protein;Serum amyloid A-2 protein	SAA2-SAA4;SAA2	5	2	0	23.6	9.6	0	23.353	0.00032248	3.8581	502800000	8	NaN	NaN	NaN	NaN	NaN	NaN	19.1409	NaN	21.272	NaN	NaN	NaN	NaN	17.3318	18.669	19.1609	19.282	NaN	NaN	19.0644	NaN	NaN	NaN	20.753	NaN	20.2445	18.0316	18.7853	18.7019	NaN	NaN	NaN	18.3397	21.5306
175	A0A096LPI6;P30042;A0A096LNH5;H7C2G3;H7C1F6;P30042-2;A0A096LP73;F2Z2Q0;H7BYH1;A0A096LNJ1;A0A096LP12	A0A096LPI6;P30042;A0A096LNH5;H7C2G3;H7C1F6;P30042-2;A0A096LP73;F2Z2Q0;H7BYH1	ES1 protein homolog, mitochondrial	C21orf33	6	6	6	39.1	39.1	39.1	25.64	0	143.89	1377400000	41	19.0338	NaN	20.074	20.7984	19.6673	21.0729	NaN	20.5134	21.0955	22.3379	21.4089	19.0055	22.3828	18.825	19.4343	20.0714	17.7574	NaN	NaN	NaN	19.7146	20.1791	19.0363	21.8871	19.8322	17.4897	NaN	19.0907	18.6116	20.1891	19.6433	21.9109	19.4418	23.6063
176	A0A096LPK4	A0A096LPK4	Mucin-5AC	MUC5AC	108	108	4	31.1	31.1	1.2	585.56	0	323.31	92689000000	1184	19.8911	19.1487	18.3136	18.2485	17.8375	17.6264	19.0104	17.8574	19.1699	19.0293	14.4628	17.9717	18.6993	19.6432	17.8233	18.85	18.4863	20.1534	17.5625	18.2619	17.4367	16.5918	20.5336	18.2182	18.8073	28.0157	17.2736	19.4032	17.4094	18.922	18.6009	19.0844	17.5331	19.4437
177	A0A096LPK7;E7ENA2;D3YTF8;D3YTF9;Q9NNW7-2;Q9NNW7;A0A096LPD9;E7EWK1;A0A096LNN4;Q9NNW7-3;Q9NNW7-4	A0A096LPK7;E7ENA2;D3YTF8;D3YTF9;Q9NNW7-2;Q9NNW7;A0A096LPD9;E7EWK1;A0A096LNN4;Q9NNW7-3	Thioredoxin reductase 2, mitochondrial	TXNRD2	3	2	2	8.6	5.4	5.4	50.057	0	12.58	44351000	5	NaN	NaN	NaN	NaN	NaN	NaN	NaN	NaN	NaN	NaN	17.1246	NaN	NaN	NaN	NaN	NaN	NaN	NaN	NaN	NaN	NaN	NaN	NaN	NaN	NaN	NaN	NaN	NaN	NaN	NaN	NaN	NaN	NaN	NaN
178	A0A5E8;Q99501;Q99501-4;Q99501-3;Q99501-2;C9JFI0;C9JRR6	A0A5E8;Q99501;Q99501-4;Q99501-3;Q99501-2	GAS2-like protein 1	GAS2L1	11	11	11	21	21	21	72.688	0	19.121	1027600000	39	18.6682	18.6934	17.4482	NaN	16.7325	NaN	16.7164	17.2381	15.839	19.292	18.2365	NaN	18.3197	19.7441	18.8004	16.8833	20.0824	17.9901	NaN	17.9584	16.7244	NaN	16.501	20.885	NaN	18.9784	18.0442	18.1609	16.0583	19.055	19.4724	18.5078	NaN	19.3373
179	A0AVT1;A0AVT1-2;H0Y8S8;A0AVT1-4;A0AVT1-3	A0AVT1;A0AVT1-2;H0Y8S8	Ubiquitin-like modifier-activating enzyme 6	UBA6	14	14	14	14.7	14.7	14.7	117.97	0	18.702	426590000	31	NaN	NaN	18.0408	NaN	15.6324	16.0415	NaN	NaN	16.0446	NaN	NaN	NaN	17.4009	17.539	17.7521	17.1136	17.7241	NaN	14.7388	14.4976	16.234	16.1369	NaN	19.5836	NaN	14.176	NaN	15.6084	16.0518	17.6386	15.0801	NaN	NaN	19.0887
180	H7BXI1;A0FGR8-2;A0A087WXU3;A0FGR8;A0FGR8-6;A0FGR8-4;A0FGR8-5	H7BXI1;A0FGR8-2;A0A087WXU3;A0FGR8;A0FGR8-6;A0FGR8-4	Extended synaptotagmin-2	ESYT2	24	23	23	36.2	35.5	35.5	98.008	0	173.02	3475600000	132	21.1207	15.7033	19.8103	20.0876	18.5826	19.3952	20.073	20.3037	21.4017	20.5162	19.3068	17.861	20.2328	20.8891	20.3115	21.0106	21.2961	19.069	19.8265	19.2268	17.9358	19.6647	16.1597	21.8591	17.7561	18.091	19.245	19.0319	18.4196	21.0491	21.006	14.8662	18.6692	22.5197
181	A1A4S6;H0Y8W5;H0YDU1;A6NI28	A1A4S6	Rho GTPase-activating protein 10	ARHGAP10	8	8	8	12.6	12.6	12.6	89.374	0	17.527	392020000	17	NaN	NaN	16.6101	NaN	NaN	20.2814	18.9759	16.7606	17.4444	NaN	NaN	NaN	NaN	17.8246	16.6317	16.9613	17.9288	NaN	NaN	16.7719	NaN	NaN	NaN	18.3577	NaN	NaN	NaN	NaN	14.9494	16.1934	16.861	NaN	NaN	19.3877
182	A1L0T0;M0R026;M0QZX5;E9PJS0;M0R1B5	A1L0T0;M0R026	Acetolactate synthase-like protein	ILVBL	5	5	4	11.4	11.4	9.7	67.867	0	18.675	67417000	9	NaN	NaN	NaN	NaN	NaN	NaN	NaN	NaN	NaN	NaN	NaN	NaN	NaN	NaN	NaN	NaN	NaN	NaN	NaN	NaN	NaN	NaN	NaN	NaN	NaN	NaN	NaN	NaN	NaN	NaN	NaN	NaN	NaN	NaN
183	D6RE10;D6RBR5;D6RBM2;A1L3X0	D6RE10;D6RBR5;D6RBM2;A1L3X0	Elongation of very long chain fatty acids protein;Elongation of very long chain fatty acids protein 7	ELOVL7	2	2	2	25.4	25.4	25.4	8.2937	0	6.9451	533870000	22	21.9246	20.5543	22.0108	20.6004	21.3134	21.6157	NaN	22.1964	23.179	22.0369	20.5524	NaN	NaN	21.9823	20.8845	21.3576	22.5771	20.5997	NaN	22.3267	NaN	NaN	NaN	23.1235	21.7515	19.9153	22.3868	21.8	19.0993	20.5278	22.807	23.1911	21.4664	23.3903
184	A2A274;Q99798	A2A274;Q99798	Aconitate hydratase, mitochondrial	ACO2	33	33	33	49.8	49.8	49.8	87.819	0	323.31	11887000000	331	23.2498	20.0323	22.6862	21.7837	21.5041	22.6827	22.0322	22.5767	22.9925	22.3674	22.0045	18.9595	22.9681	22.1014	21.0965	21.9037	21.7455	19.4841	19.2742	20.4241	21.3464	21.6773	16.1185	23.4372	21.9795	19.9567	18.343	20.4669	19.9485	22.3104	21.7284	22.141	20.7984	24.8686
185	A2A2V1;P04156-2;P04156;X6RKS3	A2A2V1;P04156-2;P04156;X6RKS3	Major prion protein	PRNP	2	2	2	9.2	9.2	9.2	27.278	0.00032723	4.0737	64128000	2	NaN	19.571	NaN	NaN	NaN	NaN	NaN	NaN	NaN	NaN	18.5978	NaN	21.0662	NaN	NaN	NaN	NaN	NaN	NaN	NaN	NaN	NaN	NaN	NaN	NaN	NaN	NaN	NaN	NaN	NaN	NaN	NaN	NaN	NaN
186	A2A2V2;P42696;Q5TCT4;P42696-2	A2A2V2;P42696;Q5TCT4;P42696-2	RNA-binding protein 34	RBM34	3	3	3	7.6	7.6	7.6	45.917	0.0067935	1.9972	1433200000	3	20.0054	22.0084	19.04	20.2219	19.1419	19.7045	20.7728	NaN	18.4301	NaN	20.7185	19.9007	NaN	19.7672	21.9676	20.2506	NaN	19.6861	21.2365	18.3704	21.9834	NaN	NaN	21.2296	20.8987	NaN	17.4877	19.3827	19.2934	20.2748	20.534	NaN	20.4919	20.445
187	A2A376;O95786-2;O95786	A2A376;O95786-2;O95786	Probable ATP-dependent RNA helicase DDX58	DDX58	3	3	3	4.4	4.4	4.4	82.612	0.0014859	2.8707	194620000	4	NaN	NaN	NaN	NaN	NaN	NaN	NaN	NaN	NaN	NaN	NaN	NaN	NaN	17.8088	19.5016	17.2477	NaN	18.5898	18.6547	19.047	19.6091	NaN	NaN	NaN	NaN	NaN	18.0453	17.5273	NaN	NaN	NaN	NaN	NaN	NaN
188	A2AB90;O15533-2;O15533;O15533-3;Q6P1N7;C9JA35;O15533-4	A2AB90;O15533-2;O15533;O15533-3;Q6P1N7	Tapasin	TAPBP	7	7	7	24	24	24	49.491	0	12.323	1615300000	35	23.2089	20.6501	21.8299	18.685	20.1026	21.9676	21.5015	21.2437	22.5685	20.4153	20.3605	NaN	21.672	19.6533	19.607	20.4015	21.1526	NaN	NaN	19.7692	19.8222	19.8145	20.1605	23.7938	18.6948	19.4774	20.081	18.7125	NaN	19.4177	20.274	20.2638	17.657	23.3561
189	A2ACR1;P28065-2;P28065;A2ACR0	A2ACR1;P28065-2;P28065	Proteasome subunit beta type;Proteasome subunit beta type-9	PSMB9	3	3	3	21.9	21.9	21.9	20.96	0	19.563	519490000	25	19.5124	NaN	18.2555	19.4617	19.972	19.9597	20.2791	19.4917	21.3828	20.9681	19.5983	NaN	NaN	18.7172	NaN	19.5231	20.912	19.3713	17.7473	19.4472	19.7577	NaN	17.7029	22.7592	18.6752	NaN	NaN	17.0892	17.2407	21.158	20.6807	20.3964	19.7157	22.4546
190	A2IDC6;Q4TT38;Q13084;A2IDC7;Q4TT37	A2IDC6;Q4TT38;Q13084;A2IDC7;Q4TT37	39S ribosomal protein L28, mitochondrial	MRPL28	3	3	3	12.5	12.5	12.5	28.506	0.0017427	2.6128	70315000	4	18.3239	NaN	NaN	NaN	NaN	NaN	NaN	NaN	NaN	NaN	NaN	NaN	NaN	NaN	19.1521	NaN	NaN	18.4055	NaN	17.6005	NaN	NaN	NaN	NaN	NaN	NaN	17.4504	NaN	NaN	NaN	NaN	NaN	NaN	NaN
191	A2IDC9;H0Y6J0;Q4TT34;F2Z2X0;O00746-2;O00746	A2IDC9;H0Y6J0;Q4TT34;F2Z2X0;O00746-2;O00746	Nucleoside diphosphate kinase;Nucleoside diphosphate kinase, mitochondrial	NME4	1	1	1	45.9	45.9	45.9	4.3231	0	8.407	29748000	1	NaN	NaN	NaN	NaN	NaN	NaN	NaN	NaN	NaN	NaN	NaN	NaN	NaN	NaN	NaN	NaN	NaN	NaN	NaN	NaN	NaN	NaN	NaN	21.2535	NaN	NaN	NaN	NaN	NaN	NaN	NaN	NaN	NaN	NaN
192	A2RRP1-2;A2RRP1;H0Y5G7;H7C007;H7C1U4;H7BZR3;H7C1Y9	A2RRP1-2;A2RRP1;H0Y5G7	Neuroblastoma-amplified sequence	NBAS	22	22	22	10.9	10.9	10.9	254.81	0	67.15	1461500000	35	15.7399	NaN	NaN	17.1968	15.6042	NaN	NaN	NaN	NaN	NaN	NaN	16.2899	NaN	19.0236	19.5454	18.9173	20.6528	17.3704	16.2902	18.508	18.0574	NaN	13.2227	17.9216	NaN	13.4152	18.8002	16.6239	17.0875	16.9102	20.1807	17.0397	NaN	NaN
193	B7ZLP8;A2RTX5;A2RTX5-2;H0YKB9	B7ZLP8;A2RTX5;A2RTX5-2	Probable threonine--tRNA ligase 2, cytoplasmic	TARSL2	5	4	4	6.7	5.6	5.6	88.743	0.0039161	2.2587	127820000	6	NaN	NaN	NaN	NaN	NaN	NaN	NaN	NaN	16.7912	NaN	NaN	NaN	NaN	17.0597	NaN	16.7399	17.3393	NaN	NaN	NaN	NaN	NaN	NaN	16.7185	15.248	16.1544	NaN	NaN	NaN	NaN	14.627	NaN	NaN	NaN
194	F8WA11;Q7Z460-2;Q7Z460-4;A2RU21;Q7Z460-3;Q7Z460;H0Y5T1;C9JP76;C9J151	F8WA11;Q7Z460-2;Q7Z460-4;A2RU21;Q7Z460-3;Q7Z460;H0Y5T1	CLIP-associating protein 1	CLASP1	3	2	2	2.3	1.6	1.6	162.76	0.0093628	1.6592	29198000	2	NaN	NaN	NaN	NaN	NaN	NaN	NaN	NaN	NaN	NaN	NaN	NaN	NaN	NaN	15.1102	NaN	NaN	NaN	NaN	15.0724	NaN	NaN	NaN	NaN	NaN	NaN	NaN	NaN	NaN	NaN	NaN	NaN	NaN	NaN
195	C9J4A2;C9JYK8;A2RUB1-1;A2RUB1-2;A2RUB1-5;A2RUB1	C9J4A2;C9JYK8;A2RUB1-1;A2RUB1-2;A2RUB1-5;A2RUB1	Uncharacterized protein C17orf104	C17orf104	1	1	1	7	7	7	15.014	0.0096129	1.6456	1642500000	14	NaN	NaN	NaN	NaN	NaN	25.6737	NaN	NaN	19.778	NaN	22.3177	NaN	NaN	NaN	21.0752	21.5675	NaN	21.1562	22.0806	22.1362	22.1398	19.1391	NaN	NaN	NaN	NaN	22.1576	25.1565	24.8031	NaN	22.0384	19.5683	NaN	NaN
196	H0YAY3;E9PF32;A2RUS2-2;A2RUS2;B3KRG7;A2RUS2-3;H0YBK9;E5RI43;H0YBH5;E5RHH2	H0YAY3;E9PF32;A2RUS2-2;A2RUS2	DENN domain-containing protein 3	DENND3	18	18	18	14.7	14.7	14.7	135.89	0	18.073	1128600000	47	20.0525	16.8371	17.8492	18.5488	NaN	17.9292	19.1981	18.7084	16.7462	NaN	19.0579	18.2738	17.2769	18.9315	17.8601	19.7613	19.2479	17.8126	18.9395	17.3005	NaN	15.425	NaN	19.9873	15.8679	NaN	15.7281	17.1524	17.0354	17.8912	18.0713	NaN	18.1103	19.6752
197	A4D1B5;H7C0Q7;A4D1B5-3;A4D1B5-2;A4D1B5-4	A4D1B5;H7C0Q7	Gamma-secretase-activating protein;Gamma-secretase-activating protein 16 kDa C-terminal form	GSAP	5	5	5	6.4	6.4	6.4	97.8	0	7.7318	248570000	8	NaN	NaN	NaN	NaN	NaN	NaN	NaN	NaN	NaN	NaN	NaN	NaN	NaN	17.5634	NaN	18.2745	19.1548	NaN	NaN	NaN	NaN	NaN	NaN	17.3455	NaN	NaN	NaN	NaN	17.0807	18.4732	NaN	16.459	NaN	17.8248
198	A4D1K4;Q9ULQ0;Q9ULQ0-2	A4D1K4;Q9ULQ0;Q9ULQ0-2	Striatin-interacting protein 2	FAM40B;STRIP2	7	7	5	8.4	8.4	6.4	101.8	0	7.676	283130000	11	NaN	NaN	NaN	NaN	NaN	NaN	NaN	NaN	NaN	16.3266	NaN	NaN	NaN	18.4086	18.5573	18.1135	18.6236	16.3506	NaN	17.2623	NaN	NaN	NaN	19.6855	15.6083	NaN	16.787	NaN	16.3601	18.0488	17.9464	17.1091	NaN	17.6852
199	C9J1X0;A4D1P6-2;A4D1P6;A4D1P6-3	C9J1X0;A4D1P6-2;A4D1P6;A4D1P6-3	WD repeat-containing protein 91	WDR91	4	4	4	5.5	5.5	5.5	79.239	0.0022936	2.4688	152070000	5	NaN	NaN	NaN	NaN	NaN	NaN	NaN	16.2307	NaN	NaN	NaN	NaN	16.1135	18.6405	NaN	17.5141	18.6449	NaN	NaN	NaN	NaN	NaN	NaN	NaN	NaN	NaN	NaN	NaN	NaN	18.474	NaN	NaN	NaN	NaN
200	A5PLN9-7;A5PLN9-2;A5PLN9-4;A5PLN9;A5PLN9-5	A5PLN9-7;A5PLN9-2;A5PLN9-4;A5PLN9;A5PLN9-5	Trafficking protein particle complex subunit 13	TRAPPC13	2	2	2	5.8	5.8	5.8	34.884	0.0096079	1.638	35351000	3	NaN	NaN	NaN	NaN	NaN	15.8469	NaN	NaN	NaN	NaN	NaN	18.9741	NaN	NaN	NaN	NaN	NaN	16.8589	NaN	NaN	NaN	17.8599	NaN	17.8929	NaN	NaN	NaN	NaN	NaN	NaN	NaN	NaN	NaN	17.6357
201	A5YKK6-2;A5YKK6;A5YKK6-3;H3BMZ2;A5YKK6-4;B5MDN3;H3BNB1;H3BVC9;H3BMH0	A5YKK6-2;A5YKK6;A5YKK6-3	CCR4-NOT transcription complex subunit 1	CNOT1	14	14	14	7.1	7.1	7.1	266.38	0	16.816	304650000	17	NaN	NaN	NaN	13.2404	NaN	NaN	NaN	NaN	NaN	NaN	NaN	NaN	15.8075	NaN	14.439	16.0772	17.5988	NaN	NaN	14.6519	NaN	14.3257	NaN	17.6698	17.4596	14.6426	15.545	14.5286	16.3808	16.2015	17.0356	NaN	NaN	16.8788
202	A6NC48;Q10588;Q10588-2;H0Y984;H0Y9Q9;H0Y8G4	A6NC48;Q10588;Q10588-2;H0Y984;H0Y9Q9;H0Y8G4	ADP-ribosyl cyclase/cyclic ADP-ribose hydrolase 2	BST1	8	8	8	34.5	34.5	34.5	37.482	0	52.028	1761200000	68	17.1649	NaN	20.376	19.4172	17.1116	19.1929	18.7869	20.7327	19.1041	19.4073	19.6256	19.5307	22.2558	21.3779	21.6542	20.7638	22.0565	20.8384	18.5759	20.3973	20.8006	20.6863	NaN	23.035	NaN	NaN	19.4978	19.1197	18.3285	20.2291	19.6681	18.8439	18.7609	22.8471
203	A6NC98-2;A6NC98-4;A6NC98;A6NC98-3	A6NC98-2;A6NC98-4;A6NC98;A6NC98-3	Coiled-coil domain-containing protein 88B	CCDC88B	4	4	4	4.7	4.7	4.7	114.1	0.0070194	1.9382	21190000	4	NaN	NaN	NaN	NaN	NaN	NaN	NaN	NaN	NaN	NaN	NaN	NaN	NaN	NaN	NaN	NaN	NaN	NaN	NaN	NaN	NaN	NaN	NaN	NaN	NaN	NaN	NaN	NaN	NaN	NaN	NaN	NaN	NaN	NaN
204	A6NDG6;H3BV17	A6NDG6	Phosphoglycolate phosphatase	PGP	5	5	5	18.7	18.7	18.7	34.006	0	6.5142	376050000	12	NaN	NaN	19.1548	NaN	19.3015	NaN	NaN	17.5631	NaN	20.3101	NaN	NaN	NaN	19.2375	19.563	18.6834	19.5287	19.0705	20.027	18.3417	19.5591	NaN	NaN	20.815	18.3797	NaN	17.4464	18.6686	18.0554	18.8907	18.7528	19.6865	NaN	NaN
205	A6NDU8	A6NDU8	UPF0600 protein C5orf51	C5orf51	2	2	2	7.8	7.8	7.8	33.62	0.0017462	2.6371	53096000	11	NaN	NaN	NaN	NaN	NaN	NaN	NaN	NaN	NaN	NaN	NaN	NaN	NaN	17.1967	17.1401	16.1097	17.6028	NaN	NaN	17.2236	NaN	NaN	NaN	18.8824	NaN	16.3921	NaN	16.6221	NaN	17.5628	17.7996	NaN	NaN	NaN
206	A6NEM2;P51610-2;P51610;P51610-4;P51610-3;H7C1C4	A6NEM2;P51610-2;P51610;P51610-4;P51610-3	Host cell factor 1;HCF N-terminal chain 1;HCF N-terminal chain 2;HCF N-terminal chain 3;HCF N-terminal chain 4;HCF N-terminal chain 5;HCF N-terminal chain 6;HCF C-terminal chain 1;HCF C-terminal chain 2;HCF C-terminal chain 3;HCF C-terminal chain 4;HCF C-terminal chain 5;HCF C-terminal chain 6	HCFC1	3	3	3	1.4	1.4	1.4	213.47	0.0009194	3.1983	79764000	3	NaN	18.5335	NaN	16.607	NaN	NaN	NaN	NaN	NaN	NaN	NaN	NaN	NaN	NaN	NaN	NaN	NaN	NaN	NaN	NaN	NaN	NaN	NaN	16.2935	NaN	NaN	13.9904	NaN	NaN	NaN	NaN	NaN	NaN	NaN
207	J3KNU6;A6NFX1	J3KNU6;A6NFX1	Major facilitator superfamily domain-containing protein 2B	MFSD2B	3	3	3	8.7	8.7	8.7	53.742	0	5.5215	226010000	22	19.8377	NaN	NaN	NaN	NaN	NaN	NaN	NaN	NaN	NaN	NaN	NaN	NaN	19.6158	18.7166	19.8995	20.4229	18.0558	NaN	19.5469	17.7259	NaN	NaN	19.2536	NaN	NaN	17.3203	16.7871	NaN	18.9302	20.2968	NaN	NaN	NaN
208	A6NFX8;Q9UKK9;A6NJU6;A6NCQ0;H0YEY4;C9JYY9	A6NFX8;Q9UKK9;A6NJU6	ADP-sugar pyrophosphatase	NUDT5	10	10	10	40.5	40.5	40.5	25.895	0	71.381	528930000	40	19.9549	NaN	NaN	NaN	NaN	18.9769	18.2405	18.6862	20.828	NaN	NaN	NaN	NaN	19.9862	19.3362	19.6834	20.8216	17.492	18.4995	17.6282	19.0849	NaN	NaN	21.5257	18.4704	NaN	NaN	17.9231	18.0581	20.1882	18.8409	19.8444	17.9334	20.7518
209	K7EIJ0;K7ENL2;A6NG10;K7EMC9;Q969T9;K7EIN1;K7ESN4;B4DFG2;K7EIK1	K7EIJ0;K7ENL2;A6NG10;K7EMC9;Q969T9;K7EIN1;K7ESN4;B4DFG2	WW domain-binding protein 2	WBP2	4	4	4	25.7	25.7	25.7	18.224	0	10.93	1029400000	18	21.1944	20.8701	20.5438	20.7863	18.7973	20.2873	20.7307	21.393	21.5417	23.8335	20.7452	NaN	20.9285	20.7331	NaN	19.0505	21.4741	18.9828	20.5873	NaN	19.6047	21.6278	19.7756	22.0654	NaN	NaN	18.906	NaN	NaN	21.2532	NaN	21.9971	21.0832	23.1093
210	A6NGG8	A6NGG8	Uncharacterized protein C2orf71	C2orf71	1	1	1	0.7	0.7	0.7	139.65	0.0091719	1.7239	495470000	6	14.7778	16.3494	NaN	NaN	NaN	NaN	NaN	NaN	NaN	21.3335	NaN	NaN	NaN	NaN	NaN	NaN	NaN	NaN	NaN	14.2199	NaN	NaN	NaN	NaN	NaN	NaN	NaN	NaN	NaN	NaN	NaN	20.3756	NaN	NaN
211	B5MCK8;A6NGU5;P19440;P36268-2;P36268;P36268-3;E7ET76;E7ETR7;B5MC36;B5MC34;Q14390;P19440-3;B5MD39;P19440-2	B5MCK8;A6NGU5;P19440;P36268-2;P36268;P36268-3;E7ET76	Putative gamma-glutamyltranspeptidase 3;Putative gamma-glutamyltranspeptidase 3 heavy chain;Putative gamma-glutamyltranspeptidase 3 light chain;Gamma-glutamyltranspeptidase 1;Gamma-glutamyltranspeptidase 1 heavy chain;Gamma-glutamyltranspeptidase 1 light chain;Inactive gamma-glutamyltranspeptidase 2	GGT2;GGT3P;GGT1	5	5	5	10	10	10	60.851	0	6.2433	331760000	8	NaN	NaN	17.3735	NaN	NaN	16.9758	16.0402	17.8863	NaN	NaN	NaN	NaN	NaN	17.6972	15.178	17.8112	18.7247	NaN	NaN	NaN	NaN	NaN	NaN	21.0024	14.4955	NaN	17.3635	NaN	NaN	16.2371	18.8182	NaN	17.3055	17.8018
212	A6NHL2-2;A6NHL2	A6NHL2-2;A6NHL2	Tubulin alpha chain-like 3	TUBAL3	4	1	1	10.3	4.2	4.2	45.517	0	48.276	368700000	30	NaN	NaN	NaN	NaN	NaN	NaN	NaN	NaN	18.405	NaN	17.1522	NaN	NaN	NaN	17.2724	17.2958	NaN	NaN	NaN	NaN	NaN	NaN	NaN	18.9015	NaN	NaN	NaN	NaN	NaN	NaN	NaN	NaN	NaN	NaN
213	A6NHR9-2;A6NHR9;J3KTL8;J3QSH1;A6NHR9-3	A6NHR9-2;A6NHR9;J3KTL8	Structural maintenance of chromosomes flexible hinge domain-containing protein 1	SMCHD1	8	8	8	5.4	5.4	5.4	215.74	0	12.244	98273000	9	NaN	NaN	NaN	NaN	NaN	NaN	NaN	NaN	14.9076	NaN	NaN	NaN	NaN	NaN	NaN	NaN	NaN	NaN	NaN	NaN	NaN	NaN	NaN	14.5968	NaN	NaN	NaN	NaN	NaN	NaN	NaN	NaN	15.2837	NaN
214	A6NIR2;X6R7Y7;Q9Y547	A6NIR2;X6R7Y7;Q9Y547	Intraflagellar transport protein 25 homolog	HSPB11	2	2	2	32.1	32.1	32.1	13.028	0.0009138	3.1455	1253200000	23	20.9061	22.1455	25.1871	19.0767	25.7539	NaN	23.073	24.72	24.6998	NaN	NaN	22.088	24.3637	NaN	20.9833	NaN	NaN	NaN	NaN	NaN	20.2946	NaN	NaN	21.8237	20.5774	21.5853	17.8422	NaN	21.9988	20.7086	NaN	NaN	NaN	24.9025
215	A6NIW2;Q5JSL3	A6NIW2;Q5JSL3	Dedicator of cytokinesis protein 11	DOCK11	11	11	10	6.3	6.3	5.8	238.1	0	11.537	419020000	19	16.038	NaN	15.301	15.743	15.5544	15.2425	16.7391	15.4908	16.0138	NaN	NaN	NaN	NaN	13.4506	16.2205	15.7777	15.8808	15.8478	NaN	NaN	15.8265	NaN	NaN	17.4072	NaN	NaN	NaN	14.9448	NaN	15.9617	15.296	16.2331	15.2552	17.7171
216	A6NKB8;Q9H4A4;A0A087WU27;A0A087WUS4;C9JMZ3;H7C2T3	A6NKB8;Q9H4A4	Aminopeptidase B	RNPEP	12	12	12	22.1	22.1	22.1	68.168	0	46.957	7123200000	20	18.3039	NaN	NaN	21.593	19.0726	21.0975	19.8375	19.4696	23.325	NaN	21.0304	20.057	20.6469	17.5209	24.2044	24.8189	23.9448	24.883	24.1705	15.8734	24.1548	NaN	NaN	22.8079	18.185	15.7996	NaN	NaN	25.3152	23.6999	19.3042	NaN	19.4344	21.3763
217	A6NKC4;P12314-2;P12314;A0A087WVS4;A0A087WUG7;C9JSN8;A0A087WXZ6;Q92637-2;Q92637	A6NKC4;P12314-2;P12314;A0A087WVS4;A0A087WUG7;C9JSN8;A0A087WXZ6;Q92637-2;Q92637	Putative high affinity immunoglobulin gamma Fc receptor IC;High affinity immunoglobulin gamma Fc receptor I;High affinity immunoglobulin gamma Fc receptor IB	FCGR1C;FCGR1A;FCGR1B	2	2	2	7.5	7.5	7.5	32.163	0.0060539	2.0944	366130000	2	NaN	NaN	NaN	NaN	NaN	20.1755	NaN	NaN	NaN	22.0243	17.8349	NaN	NaN	17.7258	20.1839	NaN	NaN	NaN	NaN	NaN	NaN	NaN	NaN	NaN	18.6606	NaN	19.8787	19.5391	NaN	19.0582	18.3431	18.5625	NaN	22.9466
218	A6NLH6;Q9P003	A6NLH6;Q9P003	Protein cornichon homolog 4	CNIH4	1	1	1	14.6	14.6	14.6	15.771	0	37.147	111010000	7	NaN	NaN	NaN	NaN	21.2533	NaN	NaN	NaN	NaN	NaN	NaN	NaN	NaN	NaN	NaN	NaN	NaN	NaN	NaN	21.8907	NaN	NaN	NaN	NaN	NaN	NaN	NaN	NaN	NaN	NaN	NaN	NaN	NaN	NaN
219	A6NLN1;P26599;P26599-2;P26599-3;K7EK45;A0A087WU68;K7EKJ7;A0A087WUW5;K7ELW5;K7ES59	A6NLN1;P26599;P26599-2;P26599-3;K7EK45	Polypyrimidine tract-binding protein 1	PTBP1	9	9	7	24.7	24.7	21.8	56.51	0	82.645	780350000	42	20.4716	19.3084	19.3376	NaN	NaN	NaN	NaN	17.9707	19.9956	NaN	NaN	NaN	NaN	NaN	18.6832	NaN	19.2865	NaN	NaN	17.6174	18.5373	NaN	21.546	21.9951	19.0707	18.0392	17.991	19.9389	18.3523	19.8179	19.6704	20.7313	NaN	21.7448
220	A6NMA8;O95825;A6NND8;A6NHJ8;C9JAL0;F8WF64;C9JZK8;O95825-2;H7C3S0;C9JQD0;H7C0X3;C9K0F7;H7C3I5	A6NMA8;O95825;A6NND8;A6NHJ8;C9JAL0;F8WF64;C9JZK8;O95825-2	Quinone oxidoreductase-like protein 1	CRYZL1	4	4	4	19.2	19.2	19.2	37.061	0	8.0381	154080000	6	21.0937	NaN	18.9845	NaN	NaN	NaN	NaN	NaN	NaN	NaN	NaN	NaN	NaN	NaN	NaN	NaN	NaN	NaN	17.2901	NaN	NaN	NaN	NaN	19.1441	17.0207	NaN	NaN	NaN	NaN	NaN	NaN	NaN	NaN	NaN
221	E9PM31;H0YEE2;E9PJK1;E9PRJ8;H0YDL9;H0YDJ9;E9PIF1;A6NMH8;P60033	E9PM31;H0YEE2;E9PJK1;E9PRJ8;H0YDL9;H0YDJ9;E9PIF1;A6NMH8;P60033	Tetraspanin;CD81 antigen	CD81	1	1	1	21.5	21.5	21.5	10.099	0	44.202	7274900	1	NaN	NaN	NaN	NaN	NaN	NaN	NaN	NaN	NaN	NaN	NaN	NaN	NaN	NaN	NaN	NaN	NaN	NaN	NaN	NaN	NaN	NaN	NaN	NaN	NaN	NaN	NaN	NaN	NaN	NaN	NaN	NaN	NaN	NaN
222	A6NNI4;G8JLH6;P21926;A0A087WZG3;A0A087WU13;F5GXT1	A6NNI4;G8JLH6;P21926;A0A087WZG3;A0A087WU13	Tetraspanin;CD9 antigen	CD9	10	10	10	47.8	47.8	47.8	17.764	0	323.31	124800000000	1249	30.3211	28.6989	29.3667	28.6654	27.7281	28.5905	28.7592	28.8547	29.4892	28.3949	28.837	27.5991	29.2714	29.1551	28.8906	29.1206	29.4674	27.7058	27.1153	28.7286	28.2201	28.8262	27.1144	29.5765	26.7987	27.2483	28.0988	28.1226	27.9281	29.139	29.0541	28.3676	28.5541	30.4489
223	A6PVC3;Q15049-2;Q15049	A6PVC3;Q15049-2;Q15049	Membrane protein MLC1	MLC1	2	2	2	13	13	13	24.307	0	16.941	119110000	2	NaN	NaN	NaN	NaN	NaN	NaN	NaN	NaN	NaN	NaN	20.0701	NaN	21.9957	NaN	NaN	NaN	NaN	NaN	NaN	NaN	NaN	NaN	NaN	NaN	NaN	NaN	NaN	NaN	NaN	NaN	NaN	NaN	NaN	NaN
224	A6PVN5;Q15257-3;Q15257-2;Q15257;F6WIT2;Q15257-4;Q68CR8;Q5T949;Q5T948;A6PVN9;B7ZBQ0;A6PVN6;B7ZBP9;A6PVN7;B7ZBP7;A6PVN8;C9IZ76;B4DDQ6;H0Y6E5	A6PVN5;Q15257-3;Q15257-2;Q15257;F6WIT2;Q15257-4;Q68CR8;Q5T949;Q5T948;A6PVN9	Serine/threonine-protein phosphatase 2A activator	PPP2R4;DKFZp781M17165	11	11	11	38.6	38.6	38.6	37.375	0	30.845	2677600000	98	18.0926	18.3051	19.2213	20.4052	18.6414	NaN	17.3209	NaN	19.047	22.1901	18.021	NaN	NaN	21.9686	22.4392	22.1811	22.4921	21.5235	23.5206	20.9769	23.3992	18.4156	NaN	21.7349	20.4083	NaN	17.2583	20.6158	20.8673	21.9511	21.5214	21.5504	NaN	22.9273
225	A6PVS0;O15247	A6PVS0;O15247	Chloride intracellular channel protein 2	CLIC2	2	1	1	18	13.5	13.5	15.245	0	8.1103	61832000	2	NaN	NaN	NaN	NaN	NaN	NaN	NaN	NaN	NaN	NaN	NaN	NaN	NaN	NaN	NaN	NaN	NaN	NaN	NaN	NaN	NaN	NaN	NaN	NaN	NaN	NaN	NaN	NaN	NaN	NaN	NaN	22.0699	NaN	19.4391
226	S4R3B3;H7C453;S4R3H3;S4R393;S4R410;A7E2V4-5;A7E2V4;A7E2V4-3;A7E2V4-4;H0YCW2;S4R3U7;H7BZ52;A7E2V4-2	S4R3B3;H7C453;S4R3H3;S4R393;S4R410;A7E2V4-5;A7E2V4;A7E2V4-3;A7E2V4-4;H0YCW2;S4R3U7;H7BZ52;A7E2V4-2	Zinc finger SWIM domain-containing protein 8	ZSWIM8	4	4	4	4.7	4.7	4.7	117.42	0	6.7944	2127400000	8	NaN	NaN	17.8254	NaN	NaN	NaN	NaN	NaN	NaN	NaN	17.0789	NaN	NaN	15.4463	22.4232	20.2747	21.47	NaN	22.7321	NaN	20.9271	NaN	NaN	19.3316	NaN	NaN	NaN	NaN	18.6394	20.9556	19.315	NaN	NaN	NaN
227	A8DPD7;Q9C0D3	A8DPD7;Q9C0D3	Protein zyg-11 homolog B	ZYG11B	2	2	2	4.4	4.4	4.4	63.512	0.0014715	2.7522	16733000	2	NaN	NaN	NaN	NaN	NaN	NaN	NaN	NaN	NaN	NaN	NaN	NaN	NaN	NaN	NaN	NaN	NaN	NaN	NaN	NaN	NaN	NaN	NaN	NaN	NaN	NaN	NaN	NaN	NaN	NaN	NaN	NaN	NaN	NaN
228	A8MT37;P49840;M0QYV0	A8MT37;P49840;M0QYV0	Glycogen synthase kinase-3 alpha	GSK3A	2	2	2	5.7	5.7	5.7	44.919	0.00063151	3.5441	251500000	6	20.2871	NaN	19.7277	19.4199	NaN	NaN	NaN	NaN	NaN	NaN	NaN	NaN	19.5289	NaN	NaN	18.1079	16.4191	NaN	NaN	15.9574	NaN	19.6855	NaN	19.1243	NaN	NaN	NaN	NaN	NaN	NaN	NaN	NaN	NaN	20.7933
229	A8MT40;Q8NCN5;H3BQG3	A8MT40;Q8NCN5;H3BQG3	Pyruvate dehydrogenase phosphatase regulatory subunit, mitochondrial	PDPR	4	4	4	6	6	6	88.569	0	5.5437	90535000	4	NaN	NaN	NaN	NaN	NaN	NaN	NaN	NaN	NaN	NaN	NaN	NaN	NaN	17.4746	17.5463	NaN	18.1155	NaN	NaN	17.3181	NaN	NaN	NaN	17.3353	16.2436	NaN	NaN	NaN	NaN	NaN	18.0277	NaN	NaN	NaN
230	A8MTY9;O14972-2;O14972;A8MY26	A8MTY9;O14972-2;O14972;A8MY26	Down syndrome critical region protein 3	DSCR3	3	3	3	15.7	15.7	15.7	27.958	0	6.0769	88312000	13	NaN	NaN	NaN	NaN	NaN	NaN	NaN	NaN	NaN	NaN	NaN	NaN	NaN	NaN	NaN	NaN	NaN	NaN	NaN	NaN	NaN	NaN	NaN	18.9291	NaN	NaN	NaN	NaN	NaN	17.7167	NaN	NaN	NaN	20.6353
231	A8MUA9;A8MU27;P61956-2;Q6EEV6;P61956;P55854;P55854-2	A8MUA9;A8MU27;P61956-2;Q6EEV6;P61956;P55854;P55854-2	Small ubiquitin-related modifier 2;Small ubiquitin-related modifier 4;Small ubiquitin-related modifier 3	SUMO3;SUMO2;SUMO4	1	1	1	8.9	8.9	8.9	15.317	0	22.794	931420000	24	20.8749	NaN	NaN	NaN	NaN	20.2182	NaN	NaN	21.4493	21.7481	NaN	NaN	NaN	22.1894	22.0679	21.7198	22.7943	18.9359	20.7833	20.2933	22.0109	NaN	NaN	22.4585	19.0455	NaN	20.6232	20.3539	20.0672	21.5682	21.6168	NaN	NaN	18.6598
232	A8MU58;F8W950;Q13155	A8MU58;F8W950;Q13155	Aminoacyl tRNA synthase complex-interacting multifunctional protein 2	AIMP2	4	4	4	25.6	25.6	25.6	26.76	0	8.68	45799000	6	NaN	NaN	NaN	NaN	NaN	NaN	NaN	NaN	NaN	NaN	NaN	NaN	NaN	NaN	NaN	NaN	NaN	NaN	NaN	NaN	NaN	NaN	NaN	18.8442	NaN	NaN	NaN	NaN	NaN	NaN	NaN	NaN	NaN	NaN
233	A8MUH2;P18859;P18859-2	A8MUH2;P18859;P18859-2	ATP synthase-coupling factor 6, mitochondrial	ATP5J	4	4	4	35.3	35.3	35.3	13.954	0	183.05	145320000	14	NaN	NaN	NaN	NaN	NaN	NaN	NaN	NaN	NaN	NaN	NaN	NaN	NaN	NaN	NaN	NaN	18.9488	NaN	NaN	NaN	NaN	NaN	NaN	NaN	NaN	NaN	NaN	NaN	NaN	18.7359	19.3964	NaN	NaN	NaN
234	F8WDS8;C9J0U9;D3YTH5;A8MUM1;Q53HC9;F8WDX0;F8WB12	F8WDS8;C9J0U9;D3YTH5;A8MUM1;Q53HC9;F8WDX0;F8WB12	Protein TSSC1	TSSC1	2	2	2	25	25	25	15.131	0	5.4066	27671000	4	NaN	NaN	NaN	NaN	NaN	NaN	NaN	NaN	NaN	NaN	NaN	NaN	NaN	NaN	NaN	NaN	NaN	NaN	NaN	NaN	NaN	NaN	NaN	20.4842	NaN	NaN	NaN	NaN	NaN	19.5989	17.5649	NaN	NaN	NaN
235	H7BY10;K7EJV9;K7ERT8;A8MUS3;P62750;K7EMA7	H7BY10;K7EJV9;K7ERT8;A8MUS3;P62750;K7EMA7	60S ribosomal protein L23a	RPL23A	4	4	4	26.6	26.6	26.6	17.692	0.00033367	4.3769	142780000	8	NaN	NaN	NaN	NaN	NaN	NaN	NaN	NaN	NaN	NaN	NaN	NaN	NaN	18.07	19.2442	NaN	19.2685	NaN	20.083	NaN	19.5294	NaN	NaN	20.9222	18.3982	NaN	19.0199	NaN	NaN	19.1904	18.7267	NaN	NaN	NaN
236	A8MVS5	A8MVS5	Protein HIDE1	HIDE1	1	1	1	6.5	6.5	6.5	24.753	0	20.067	104180000	5	NaN	NaN	19.7008	NaN	NaN	NaN	NaN	19.8061	NaN	NaN	NaN	NaN	NaN	NaN	NaN	NaN	NaN	18.4431	NaN	NaN	NaN	NaN	NaN	21.0048	NaN	NaN	NaN	19.6817	NaN	NaN	19.9416	NaN	NaN	NaN
237	A8MXL6;P55735-2;P55735;P55735-3;E7ERC8	A8MXL6;P55735-2;P55735;P55735-3	Protein SEC13 homolog	SEC13	4	4	4	21.8	21.8	21.8	31.595	0	33.009	118560000	4	19.3525	NaN	NaN	NaN	20.1674	NaN	NaN	NaN	19.003	20.8639	NaN	NaN	NaN	NaN	NaN	NaN	NaN	NaN	NaN	NaN	NaN	NaN	NaN	18.8144	NaN	NaN	NaN	NaN	NaN	NaN	NaN	NaN	18.7492	19.1811
238	A8MXP9;P43243;B3KM87;D6REM6;P43243-2;H0Y8T4;D6R991;D6RAM9;D6RAY2;D6RBI2;D6RBK5;D6RE02;D6RIA2;Q68E03	A8MXP9;P43243;B3KM87;D6REM6;P43243-2;H0Y8T4;D6R991	Matrin-3	MATR3	4	4	4	6.7	6.7	6.7	99.966	0	5.6832	68578000	6	NaN	NaN	NaN	NaN	NaN	NaN	NaN	NaN	NaN	NaN	NaN	NaN	NaN	NaN	15.7167	NaN	NaN	NaN	NaN	NaN	15.4592	NaN	NaN	NaN	NaN	NaN	NaN	NaN	NaN	NaN	NaN	NaN	NaN	NaN
239	A8MXQ1;P53801;A8MZH8	A8MXQ1;P53801;A8MZH8	Pituitary tumor-transforming gene 1 protein-interacting protein	PTTG1IP	3	3	3	18.9	18.9	18.9	18.331	0	39.783	3081700000	167	24.5967	22.7329	24.1914	23.6693	23.0885	23.9182	23.7816	24.0358	24.6023	23.952	23.2132	23.8369	24.332	24.1857	23.1	24.6303	24.9501	23.0339	21.8009	23.7674	22.3671	23.8693	23.0839	25.4304	22.0653	21.1454	23.4519	22.4183	23.029	23.7023	24.4569	23.2329	22.8665	26.3976
240	A8MXV4	A8MXV4	Nucleoside diphosphate-linked moiety X motif 19, mitochondrial	NUDT19	1	1	1	3.7	3.7	3.7	42.233	0	11.243	18851000	1	NaN	NaN	NaN	NaN	NaN	NaN	NaN	NaN	NaN	NaN	NaN	NaN	NaN	NaN	NaN	NaN	NaN	NaN	NaN	NaN	NaN	NaN	NaN	NaN	NaN	NaN	NaN	NaN	NaN	NaN	NaN	NaN	NaN	NaN
241	C9JBG0;C9JY26;A8MYQ9;E7ES60;Q9BZG1-4;Q9BZG1;J3QLC6;Q9BZG1-2	C9JBG0;C9JY26;A8MYQ9;E7ES60;Q9BZG1-4;Q9BZG1;J3QLC6;Q9BZG1-2	Ras-related protein Rab-34	RAB34	2	2	2	11.8	11.8	11.8	23.896	0.0014697	2.7445	7428800	2	NaN	NaN	NaN	NaN	NaN	NaN	NaN	NaN	NaN	NaN	NaN	NaN	NaN	NaN	NaN	NaN	NaN	NaN	NaN	NaN	NaN	NaN	NaN	NaN	NaN	NaN	NaN	NaN	NaN	NaN	NaN	NaN	NaN	NaN
242	A8MYT4;Q8NEB9	A8MYT4;Q8NEB9	Phosphatidylinositol 3-kinase;Phosphatidylinositol 3-kinase catalytic subunit type 3	PIK3C3	5	5	5	5.9	5.9	5.9	94.399	0.0012045	3.053	76153000	7	NaN	NaN	NaN	NaN	NaN	NaN	NaN	NaN	NaN	NaN	NaN	NaN	NaN	NaN	NaN	NaN	16.1481	NaN	NaN	NaN	NaN	NaN	NaN	16.9351	NaN	NaN	NaN	NaN	NaN	NaN	NaN	NaN	NaN	NaN
243	A8MZF9;P55039;J3QRI9;J3KRL5;J3QR71	A8MZF9;P55039	Developmentally-regulated GTP-binding protein 2	DRG2	7	7	4	24.2	24.2	12.5	38.129	0	9.4435	149490000	7	19.0436	NaN	NaN	NaN	NaN	17.3756	NaN	NaN	NaN	NaN	NaN	NaN	19.2602	NaN	17.5885	NaN	17.445	NaN	NaN	NaN	NaN	NaN	NaN	18.5755	NaN	NaN	NaN	NaN	NaN	17.8433	NaN	17.3188	16.2948	18.1639
244	B0I1T2;B0I1T2-4;B0I1T2-3;F8WEW9;B0I1T2-2	B0I1T2;B0I1T2-4	Unconventional myosin-Ig;Minor histocompatibility antigen HA-2	MYO1G	22	22	22	29.7	29.7	29.7	116.44	0	131.76	2016400000	68	19.0911	19.1295	17.297	15.8786	18.7853	15.6589	18.6368	17.6542	18.7053	16.7408	16.9434	18.3996	21.5794	19.6503	18.4385	19.5315	20.9134	18.4142	20.0398	19.1039	20.9612	16.3637	15.3209	21.4417	15.1227	16.5071	19.3564	17.5787	17.5011	19.7004	20.7418	15.8117	18.5384	19.8131
245	B0QY89;Q9Y262;B0QY90;C9JHP4;C9K0Q7;H7C3A0;H0Y7E6	B0QY89;Q9Y262;B0QY90	Eukaryotic translation initiation factor 3 subunit L	EIF3L	21	21	1	32.3	32.3	1.6	70.901	0	163.2	7768400000	134	20.3307	18.1607	19.5271	21.0155	20.7647	21.6868	20.9726	20.8573	21.1659	20.8694	23.6445	20.599	23.3391	21.1966	21.2293	21.6671	21.4945	19.992	19.8504	20.1444	23.674	22.5013	16.2562	23.2425	19.6048	17.8308	18.899	21.5628	20.8792	24.3868	21.6647	20.2634	20.3947	23.0179
246	B0QYK0;C9JGE3;Q01844-2;Q01844-6;Q01844-3;Q01844;Q01844-5;H7BY36	B0QYK0;C9JGE3;Q01844-2;Q01844-6;Q01844-3;Q01844;Q01844-5;H7BY36	RNA-binding protein EWS	EWSR1	3	3	3	7.3	7.3	7.3	64.929	0	5.4625	113580000	16	NaN	NaN	NaN	NaN	NaN	NaN	NaN	NaN	NaN	NaN	NaN	NaN	NaN	18.7361	18.5431	17.5739	19.0735	NaN	17.8245	NaN	18.0733	NaN	NaN	18.9625	NaN	18.4161	17.8502	17.2202	NaN	NaN	19.0275	NaN	NaN	NaN
247	H3BQQ9;B0QYN7;P63279;H3BPC4	H3BQQ9;B0QYN7;P63279;H3BPC4	SUMO-conjugating enzyme UBC9	UBE2I	3	3	3	22.6	22.6	22.6	15.516	0.00093139	3.3613	646230000	6	NaN	NaN	NaN	NaN	19.7722	NaN	NaN	NaN	NaN	NaN	19.0662	19.6859	NaN	21.2181	22.1266	NaN	22.1214	NaN	NaN	20.2319	19.9614	NaN	NaN	22.6825	NaN	NaN	20.0891	19.5985	19.8934	NaN	NaN	NaN	NaN	NaN
248	F2Z2V0;B0QZ18;Q99829;A6PVH9;E7ENH5;Q5JX45;Q5JX58;Q5JX59;Q5JX60;Q5JX44;Q5JX56;Q5JX61;Q5JX52;Q5JX55;H0Y524;Q5JX53;Q5JX54;Q5JX57;E7EV27	F2Z2V0;B0QZ18;Q99829;A6PVH9;E7ENH5;Q5JX45;Q5JX58;Q5JX59;Q5JX60;Q5JX44	Copine-1	CPNE1	10	10	10	20.5	20.5	20.5	58.634	0	31.679	2669300000	99	18.8735	17.9212	21.1963	20.8749	21.2247	18.8257	20.6784	22.5066	22.214	22.3989	NaN	18.6649	NaN	20.9797	17.9466	21.7328	20.7917	18.8449	16.7032	20.7412	19.9898	20.4735	18.5315	21.9511	20.3264	21.4155	18.4137	20.7976	19.4362	22.3123	21.1548	21.4547	21.4619	22.1398
249	B0YIW2;P02656	B0YIW2;P02656	Apolipoprotein C-III	APOC3	4	4	4	31.6	31.6	31.6	12.815	0	57.881	3325700000	92	21.8132	19.2429	23.0558	20.6976	NaN	23.6556	21.7643	20.2708	23.9469	20.0231	22.4408	20.8916	20.1203	23.6476	22.1161	22.9142	23.856	21.331	19.4799	23.102	24.8357	23.0948	23.296	23.8832	23.2617	21.8121	20.7695	22.7114	22.3939	23.8961	24.0098	22.9607	22.5964	23.2335
250	B0YIW6;P48444;Q6P1Q5;P48444-2;E9PK34	B0YIW6;P48444;Q6P1Q5;P48444-2	Coatomer subunit delta	ARCN1	10	10	10	17.8	17.8	17.8	61.626	0	29.141	2100900000	75	21.9028	20.4004	19.7122	19.6162	20.3445	20.7203	20.3893	21.5615	21.9344	20.0856	19.4991	17.937	17.1181	19.7705	19.5563	18.1276	19.9392	17.7075	NaN	18.3634	17.2461	20.0471	NaN	22.355	17.2002	15.9309	13.6563	17.8593	NaN	20.7083	19.3292	20.5289	NaN	23.1792
251	B1AH77;B1AH80	B1AH77;B1AH80		RAC2	9	9	1	60.1	60.1	14.9	16.775	0	113.49	47798000000	588	28.0098	26.3838	26.6976	26.3709	27.5268	26.4121	26.7586	27.862	27.63	27.6361	25.6885	25.7334	27.0373	26.6126	26.4009	26.5326	26.8448	25.2823	24.6671	25.9811	25.5031	25.8291	25.8234	28.824	25.2073	25.2176	24.8754	25.2512	24.5962	26.9259	26.3217	26.5799	26.1028	28.7556
252	B1AH87;P30536	B1AH87;P30536	Translocator protein	TSPO	3	3	3	21.5	21.5	21.5	11.896	0.00093516	3.4034	10645000000	95	26.766	25.5219	26.7778	25.7315	26.1519	25.8648	25.1156	25.7771	26.3075	25.4389	26.2387	25.0968	26.77	23.2502	23.6395	24.4616	24.0346	23.0795	23.0108	23.4821	23.1225	25.8372	24.5771	25.0782	NaN	23.6877	23.4185	19.4086	21.73	25.2414	21.2799	25.5389	25.0793	27.0425
253	B1AHD1;P55769	B1AHD1;P55769	NHP2-like protein 1;NHP2-like protein 1, N-terminally processed	NHP2L1	2	2	2	17.4	17.4	17.4	14.627	0.0003202	3.7548	126750000	3	NaN	NaN	NaN	20.5266	NaN	18.4194	20.3188	NaN	21.2703	NaN	NaN	NaN	NaN	NaN	NaN	NaN	NaN	NaN	NaN	NaN	NaN	NaN	NaN	NaN	NaN	NaN	NaN	NaN	NaN	NaN	NaN	NaN	NaN	NaN
254	B1AJY5;B1AJY7;O75832;B1AJY6;O75832-2	B1AJY5;B1AJY7;O75832	26S proteasome non-ATPase regulatory subunit 10	PSMD10	5	5	5	34.6	34.6	34.6	20.217	0	15.329	461330000	16	18.9976	NaN	NaN	18.4083	NaN	NaN	NaN	NaN	NaN	NaN	NaN	NaN	NaN	20.4902	21.738	20.8177	21.7964	19.1545	20.8822	18.2565	21.9014	NaN	NaN	20.5296	18.3158	18.1198	18.2499	18.6761	18.7295	20.9205	20.3145	NaN	NaN	NaN
255	B1AKP2;B1AKP1;O60636-2;O60636	B1AKP2;B1AKP1;O60636-2;O60636	Tetraspanin;Tetraspanin-2	TSPAN2	1	1	1	6.4	6.4	6.4	20.564	0	28.748	178840000	7	20.7757	19.7685	20.6214	20.1477	19.1915	20.847	19.5837	19.061	20.6901	19.0418	19.6601	NaN	NaN	NaN	NaN	NaN	NaN	NaN	NaN	NaN	NaN	19.6301	NaN	NaN	NaN	NaN	NaN	NaN	NaN	NaN	NaN	19.188	18.4702	21.6651
256	E9PDQ5;B1ALK7;Q14155-6;Q14155-1;Q14155-5;Q14155-2;Q14155-3;Q14155;E7EUY6	E9PDQ5;B1ALK7;Q14155-6;Q14155-1;Q14155-5;Q14155-2;Q14155-3;Q14155;E7EUY6	Rho guanine nucleotide exchange factor 7	ARHGEF7	5	5	4	10.1	10.1	7.7	61.629	0	11.963	207080000	13	NaN	19.5307	NaN	NaN	NaN	NaN	18.0576	NaN	17.8323	18.3936	NaN	NaN	NaN	17.9386	17.255	17.1634	14.8767	NaN	NaN	15.8874	NaN	NaN	NaN	19.6842	16.4024	NaN	NaN	NaN	14.4865	NaN	17.9465	NaN	NaN	19.915
257	B1AMA6;E9PGB8;B1AMA5;Q9BPZ7-5;Q9BPZ7-4;Q9BPZ7-6;Q9BPZ7-3;Q9BPZ7-2;Q9BPZ7	B1AMA6;E9PGB8;B1AMA5;Q9BPZ7-5;Q9BPZ7-4;Q9BPZ7-6;Q9BPZ7-3;Q9BPZ7-2;Q9BPZ7	Target of rapamycin complex 2 subunit MAPKAP1	MAPKAP1	2	2	2	21.3	21.3	21.3	14.088	0.0046961	2.1375	13410000	2	NaN	NaN	NaN	NaN	NaN	NaN	NaN	NaN	NaN	NaN	NaN	NaN	NaN	NaN	NaN	NaN	NaN	NaN	NaN	NaN	NaN	NaN	NaN	NaN	NaN	NaN	NaN	NaN	NaN	NaN	NaN	NaN	NaN	NaN
258	B1AMS2;Q14141-2;Q14141-4;Q14141;Q14141-3	B1AMS2;Q14141-2;Q14141-4;Q14141	Septin-6	SEPT6	18	18	10	50.1	50.1	34.6	49.303	0	323.31	14928000000	368	24.0092	22.0023	23.6583	22.8073	22.8249	23.2982	23.7989	24.0998	24.8643	23.9829	21.5043	21.7976	22.5892	24.1631	23.632	24.3323	24.8365	22.0727	20.6806	22.9434	22.7764	22.5271	21.3528	25.1115	22.8423	17.0545	21.3255	22.0868	22.9841	24.5581	24.149	23.4256	23.1676	25.0652
259	B1AMW1;P19256-2;P19256-3;P19256;H0YDI1;F8W7T7;P15621-2;P15621-3;P15621	B1AMW1;P19256-2;P19256-3;P19256;H0YDI1	Lymphocyte function-associated antigen 3	CD58	4	4	4	16.2	16.2	16.2	27.018	0	5.681	329330000	18	NaN	19.6342	NaN	20.1589	NaN	17.8608	NaN	NaN	18.2999	20.824	NaN	NaN	19.9013	20.9575	20.2493	19.7092	19.2809	21.7967	21.4497	20.9513	19.826	NaN	18.6677	19.3467	NaN	NaN	20.4455	19.8772	18.1954	19.7576	21.4708	NaN	NaN	20.0605
260	B1AMY1;B1AMX7;B1AMX8;B1AMX9;Q12933-4;Q12933-3;Q12933;Q12933-2	B1AMY1;B1AMX7;B1AMX8;B1AMX9;Q12933-4;Q12933-3;Q12933;Q12933-2	TNF receptor-associated factor 2	TRAF2	1	1	1	16.5	16.5	16.5	12.963	0.0012118	3.1133	13714000	1	NaN	NaN	NaN	NaN	NaN	NaN	NaN	NaN	NaN	NaN	NaN	NaN	19.9687	NaN	NaN	NaN	NaN	NaN	NaN	NaN	NaN	NaN	NaN	NaN	NaN	NaN	NaN	NaN	NaN	NaN	NaN	NaN	NaN	NaN
261	B1AN99;P35030-5;P35030-3;P35030-2;P35030-4;P35030	B1AN99;P35030-5;P35030-3;P35030-2;P35030-4;P35030	Trypsin-3	PRSS3	1	1	1	7.3	7.3	7.3	19.401	0	32.478	70822000	2	NaN	NaN	NaN	NaN	NaN	NaN	NaN	NaN	NaN	NaN	NaN	NaN	NaN	NaN	NaN	NaN	NaN	NaN	NaN	NaN	NaN	NaN	NaN	NaN	NaN	NaN	NaN	NaN	NaN	NaN	NaN	NaN	NaN	NaN
262	B1ANH5;B1ANH6;Q16774;B1ANH0;B1ANG9;B1ANH2;B1ANH3;Q16774-2;Q16774-3	B1ANH5;B1ANH6;Q16774;B1ANH0;B1ANG9;B1ANH2;B1ANH3;Q16774-2;Q16774-3	Guanylate kinase	GUK1	2	2	2	13.6	13.6	13.6	21.999	0.0020225	2.5484	22234000	2	NaN	NaN	NaN	NaN	NaN	NaN	NaN	NaN	NaN	20.5309	NaN	NaN	NaN	NaN	NaN	NaN	NaN	NaN	NaN	NaN	NaN	NaN	NaN	NaN	NaN	NaN	NaN	NaN	NaN	NaN	NaN	NaN	NaN	NaN
263	B1APR7;Q99504-2;Q99504-4;Q99504-5;Q99504-3;Q99504	B1APR7;Q99504-2;Q99504-4;Q99504-5;Q99504-3;Q99504	Eyes absent homolog;Eyes absent homolog 3	EYA3	1	1	1	2.6	2.6	2.6	45.549	0.00031857	3.6692	14675000000	53	21.5287	21.4492	21.0334	22.6856	20.7808	23.7395	21.4956	19.7092	21.4469	NaN	22.1914	23.7044	22.8614	24.6727	25.4818	24.6104	26.1148	24.0062	25.3573	24.5507	25.0205	24.5299	19.892	23.6037	20.1001	NaN	25.7501	23.1655	26.2643	22.4403	25.9905	22.3101	22.9945	21.0083
264	C9JIZ6;B1AVU8;P07602;P07602-2;P07602-3;Q5BJH1	C9JIZ6;B1AVU8;P07602;P07602-2;P07602-3	Prosaposin;Saposin-A;Saposin-B-Val;Saposin-B;Saposin-C;Saposin-D	PSAP	5	5	5	9.3	9.3	9.3	58.44	0	5.15	1216700000	29	18.8739	NaN	20.1557	17.1565	NaN	20.1122	18.6264	17.6384	16.4904	17.9584	19.3756	19.5475	18.7381	20.2098	20.1178	19.4643	20.7771	19.1547	20.0751	18.1707	19.5275	20.7804	NaN	20.7893	18.1405	16.8239	19.3503	18.2468	18.7252	19.8963	20.6111	17.196	18.561	17.3673
265	B1PS43;P35749-4;P35749-3;P35749;P35749-2;P12883;P13533;Q9UKX2	B1PS43;P35749-4;P35749-3;P35749;P35749-2	Myosin-11	MYH11	47	17	17	23.2	11.7	11.7	234.23	0	65.443	1518700000	19	17.6061	14.5372	NaN	NaN	20.5095	NaN	18.802	NaN	NaN	NaN	NaN	NaN	15.5485	NaN	NaN	18.7037	12.2552	NaN	14.3676	NaN	17.4159	21.0045	NaN	NaN	NaN	14.5857	NaN	NaN	NaN	NaN	NaN	20.4034	18.8582	NaN
266	E7ERI8;E7EW49;B2RTR1;E3W994;J3KR49;O75122;H7C4I5	E7ERI8;E7EW49;B2RTR1;E3W994;J3KR49;O75122	CLIP-associating protein 2	CLASP2	3	3	2	2.5	2.5	1.8	165.63	0	6.0483	20925000	3	NaN	NaN	NaN	NaN	NaN	NaN	NaN	NaN	NaN	NaN	NaN	NaN	NaN	NaN	NaN	NaN	NaN	NaN	NaN	NaN	NaN	NaN	NaN	NaN	NaN	NaN	NaN	NaN	NaN	NaN	13.8721	NaN	NaN	NaN
267	H3BS66;B2RUZ4	H3BS66;B2RUZ4	Small integral membrane protein 1	SMIM1	3	3	3	91.9	91.9	91.9	4.1915	0	22.637	1065300000	26	22.7423	24.5685	22.6441	22.331	23.4349	22.8685	23.2618	NaN	24.0436	23.5976	22.1234	NaN	NaN	23.278	24.4595	22.426	23.0428	22.9358	22.2601	23.866	24.3984	20.7672	23.6691	21.7888	21.0471	NaN	21.2696	22.1367	NaN	22.5017	23.7773	23.4339	22.8576	24.0114
268	B3KRD8;H7C417;O76054-5;O76054-4;O76054	B3KRD8;H7C417;O76054-5;O76054-4;O76054	SEC14-like protein 2	SEC14L2	1	1	1	3.6	3.6	3.6	37.455	0.0039359	2.299	5460000	1	NaN	NaN	NaN	NaN	NaN	NaN	NaN	NaN	NaN	NaN	NaN	NaN	NaN	NaN	NaN	NaN	NaN	NaN	NaN	NaN	NaN	NaN	NaN	NaN	NaN	NaN	NaN	NaN	NaN	NaN	NaN	NaN	NaN	NaN
269	B3KS98;O15372;A0A087WZK9;E5RFW7;E5RFH0;E5RGU4;E5RJT0;E5RHC7;E5RH59	B3KS98;O15372;A0A087WZK9;E5RFW7;E5RFH0;E5RGU4	Eukaryotic translation initiation factor 3 subunit H	EIF3H	5	5	5	21	21	21	41.581	0	29.805	301630000	7	NaN	17.4544	NaN	17.5315	17.3407	19.365	18.1064	18.655	17.4249	19.8614	18.6521	17.5145	18.0299	NaN	NaN	17.8707	17.8572	NaN	NaN	NaN	NaN	18.2602	18.039	19.4494	NaN	NaN	NaN	NaN	NaN	NaN	NaN	18.1597	16.7728	NaN
270	F8W7U8;P49959;B3KTC7;P49959-2;F5H742;F5H256;F5GXT0	F8W7U8;P49959;B3KTC7;P49959-2;F5H742;F5H256;F5GXT0	Double-strand break repair protein MRE11A	MRE11A	4	4	4	7.8	7.8	7.8	80.521	0	26.39	202650000	6	NaN	19.4407	19.3803	NaN	NaN	NaN	NaN	NaN	NaN	NaN	NaN	NaN	NaN	NaN	13.3482	18.7558	16.9581	17.8972	NaN	17.4734	17.5498	NaN	NaN	NaN	NaN	16.099	NaN	15.8126	NaN	19.0947	NaN	NaN	NaN	NaN
271	B3KVN2;P49354-2;P49354;E9PQP6;H0YCW1;E9PPM9	B3KVN2;P49354-2;P49354;E9PQP6;H0YCW1	Protein farnesyltransferase/geranylgeranyltransferase type-1 subunit alpha	FNTA	4	4	4	23.2	23.2	23.2	27.443	0	17.428	94843000	6	NaN	NaN	NaN	16.3573	NaN	17.0132	17.3093	NaN	NaN	18.0112	NaN	17.6655	NaN	NaN	NaN	18.1017	NaN	NaN	NaN	NaN	NaN	17.7955	NaN	19.53	NaN	NaN	NaN	NaN	NaN	NaN	NaN	16.5487	NaN	NaN
272	H3BUR9;B3KY94;O14735-3;O14735;O14735-2	H3BUR9;B3KY94;O14735-3;O14735;O14735-2	CDP-diacylglycerol--inositol 3-phosphatidyltransferase	CDIPT	2	2	2	14	14	14	17.335	0.0025685	2.4146	268890000	16	NaN	NaN	NaN	NaN	NaN	NaN	NaN	20.2197	20.6247	NaN	NaN	NaN	NaN	21.4503	20.6743	21.4728	19.4065	20.1512	NaN	21.289	19.1584	NaN	NaN	22.6101	17.3872	NaN	19.829	NaN	19.9102	21.4289	21.3746	NaN	NaN	NaN
273	B4DDF4;B4DUT8;Q99439;A0A087X271;Q99439-2;K7ES69;H3BVI6;A0A087X1X5;H3BQH0;A0A087WV51;U3KPS3;Q15417-3;Q15417	B4DDF4;B4DUT8;Q99439;A0A087X271;Q99439-2;K7ES69;H3BVI6;A0A087X1X5	Calponin;Calponin-2	CNN2	11	11	11	40.6	40.6	40.6	32.616	0	323.31	34848000000	380	26.8424	24.9359	25.6565	25.5862	25.1558	25.5036	26.0062	26.3754	27.2821	25.7815	24.4731	23.2158	24.5861	24.7313	25.2888	25.7984	26.668	22.9071	22.7415	23.7688	23.7944	24.171	22.7325	26.5831	23.0666	23.4628	22.7796	24.0542	23.6099	25.2768	25.0212	25.118	25.2541	27.4765
274	B4DEK9;Q13214-2;Q13214	B4DEK9;Q13214-2;Q13214	Semaphorin-3B	SEMA3B	2	2	2	7.6	7.6	7.6	45.038	0.00031716	3.6042	11143000	2	NaN	NaN	NaN	NaN	NaN	NaN	NaN	NaN	NaN	NaN	NaN	NaN	NaN	NaN	NaN	NaN	NaN	NaN	NaN	NaN	NaN	NaN	NaN	NaN	NaN	18.3199	NaN	NaN	NaN	NaN	NaN	NaN	NaN	NaN
275	B4DEM9;Q9Y2S7	B4DEM9;Q9Y2S7	Polymerase delta-interacting protein 2	POLDIP2	1	1	1	3.4	3.4	3.4	39.871	0.0039238	2.2757	28412000	1	NaN	NaN	NaN	NaN	NaN	NaN	NaN	NaN	NaN	NaN	NaN	NaN	NaN	NaN	NaN	NaN	NaN	NaN	NaN	NaN	NaN	NaN	NaN	NaN	NaN	NaN	NaN	NaN	NaN	NaN	NaN	NaN	NaN	NaN
276	H3BQ48;Q2TA70;B4DFF3	H3BQ48;Q2TA70;B4DFF3	Battenin	CLN3	2	2	2	6.5	6.5	6.5	20.73	0	6.9162	6143000000	73	21.4396	22.2143	NaN	20.3109	NaN	21.0609	NaN	19.7586	24.6731	24.8408	NaN	20.5617	NaN	24.3471	25.8866	26.2288	25.9611	24.7649	26.5912	24.4336	25.7552	22.3849	20.8377	22.937	22.5801	NaN	21.0256	21.5817	24.8173	24.4551	25.0984	24.5068	22.8571	22.1116
277	H7C048;K7EMQ8;J3QKS7;B4DGM3;Q969G3-6;Q969G3-5;Q969G3-3;Q969G3-2;Q969G3-4;Q969G3	H7C048;K7EMQ8;J3QKS7;B4DGM3;Q969G3-6;Q969G3-5;Q969G3-3;Q969G3-2;Q969G3-4;Q969G3	SWI/SNF-related matrix-associated actin-dependent regulator of chromatin subfamily E member 1	SMARCE1	3	2	2	19.7	15.3	15.3	18.257	0	4.4888	28282000	3	NaN	20.0739	NaN	NaN	NaN	NaN	NaN	NaN	NaN	NaN	NaN	NaN	NaN	NaN	NaN	NaN	NaN	NaN	NaN	NaN	NaN	NaN	NaN	NaN	NaN	NaN	NaN	NaN	NaN	NaN	NaN	NaN	NaN	NaN
278	B4DJV2;O75390;H0YIC4;H0YH82;F8VRI6;F8VPF9;F8VPA1;F8VTT8;F8W1S4;F8W4S1;F8VRP1;F8VX68;F8VR34;F8W642;F8VZK9;F8VX07;F8VU34;F8W0J2	B4DJV2;O75390	Citrate synthase;Citrate synthase, mitochondrial	CS	19	19	17	48.1	48.1	44.2	50.431	0	265.79	35054000000	686	26.0985	24.2517	25.5596	25.0595	25.0771	25.1682	25.2264	25.746	26.1112	25.2292	25.3872	24.4608	25.8278	24.8491	24.7033	25.5193	25.4516	23.9849	23.4238	24.4791	24.3025	25.1179	23.8203	26.479	24.2025	22.4856	22.6809	24.3738	23.1654	25.3852	24.8179	24.7265	24.8406	27.182
279	B4DKY1;P49589-2;P49589;P49589-3	B4DKY1;P49589-2;P49589;P49589-3	Cysteine--tRNA ligase, cytoplasmic	CARS	8	8	8	12.4	12.4	12.4	84.277	0	12.838	436400000	13	NaN	NaN	NaN	16.5718	NaN	NaN	17.3106	NaN	17.4489	19.5213	NaN	NaN	18.4035	17.2679	NaN	17.5991	16.8187	15.5947	NaN	NaN	16.9171	NaN	NaN	19.258	15.9839	NaN	NaN	21.1171	15.4455	19.5004	15.7071	19.1033	NaN	NaN
280	B4DLN1;I3L1E8;P52815	B4DLN1			5	5	2	11.8	11.8	5	48.099	0	4.7241	400700000	14	NaN	NaN	NaN	NaN	NaN	18.1911	NaN	NaN	NaN	NaN	NaN	NaN	NaN	18.5895	17.4635	18.8785	NaN	17.5063	NaN	NaN	NaN	NaN	NaN	20.5847	NaN	18.5758	19.317	NaN	NaN	NaN	17.7474	NaN	NaN	20.275
281	B4DPQ0;P00736;F5H2D0;F5H1V0;F5H6Y3	B4DPQ0;P00736;F5H2D0	Complement C1r subcomponent;Complement C1r subcomponent heavy chain;Complement C1r subcomponent light chain	C1R	7	7	7	12.5	12.5	12.5	81.889	0	47.999	230990000	11	17.8041	NaN	17.7168	NaN	NaN	15.755	NaN	17.1504	17.8248	NaN	13.9111	NaN	18.5434	NaN	NaN	NaN	NaN	NaN	NaN	NaN	17.1667	17.5263	NaN	NaN	15.3765	15.6888	NaN	15.2952	15.7939	18.1328	15.4321	NaN	17.7458	18.7102
282	B4DQI4;Q96IU4;F8W9U3	B4DQI4;Q96IU4;F8W9U3	Alpha/beta hydrolase domain-containing protein 14B	ABHD14B	6	6	6	36.2	36.2	36.2	19.756	0	19.207	1264000000	28	19.0781	NaN	20.0759	18.8403	19.9781	NaN	18.9183	21.0313	20.8176	23.3519	17.6049	18.2404	18.5827	20.4469	21.7422	21.093	20.9967	19.2591	20.9617	17.6334	20.8217	NaN	NaN	22.2131	19.398	NaN	NaN	NaN	NaN	21.3269	20.1336	19.2565	NaN	24.1636
283	D6RID6;D6RDW4;D6REW7;D6RIB6;B4DQT1;B4DVN3;E7ESC7;Q7L5Y9-5;Q7L5Y9-4;Q7L5Y9-3;Q7L5Y9-2;Q7L5Y9	D6RID6;D6RDW4;D6REW7;D6RIB6;B4DQT1;B4DVN3;E7ESC7;Q7L5Y9-5;Q7L5Y9-4;Q7L5Y9-3;Q7L5Y9-2;Q7L5Y9	Macrophage erythroblast attacher	MAEA	1	1	1	11.3	11.3	11.3	12.9	0	8.5453	12062000	1	NaN	NaN	NaN	NaN	NaN	NaN	NaN	NaN	NaN	NaN	NaN	NaN	NaN	NaN	NaN	NaN	NaN	NaN	NaN	NaN	NaN	NaN	NaN	NaN	NaN	NaN	NaN	NaN	NaN	NaN	NaN	NaN	NaN	NaN
284	B4DR61;P61619;P61619-3;F8W776;Q8TC24;Q9H9S3-2;Q9H9S3-3;Q9H9S3;H7C1Q9;C9JXC6;H7C069;A6NK38;F2Z2C7;A6NIF9;C9JJV4	B4DR61;P61619;P61619-3;F8W776;Q8TC24;Q9H9S3-2;Q9H9S3-3;Q9H9S3	Protein transport protein Sec61 subunit alpha isoform 1;Protein transport protein Sec61 subunit alpha isoform 2	SEC61A1;SEC61A2	8	8	8	14.9	14.9	14.9	52.949	0	8.7051	2007700000	46	22.2407	21.1727	21.2374	20.4223	20.887	20.6968	20.3616	NaN	21.4859	21.526	20.5052	NaN	21.2294	20.4148	21.4862	20.6926	19.2212	19.3878	19.4918	19.9843	21.303	21.1366	19.2981	22.8291	17.9446	19.4621	20.6918	20.9872	NaN	21.0878	21.1763	18.7958	NaN	22.6603
285	E7EX17;B4DS13;P23588;F8W0K0;F8VRU1;F8VYE9;F8VSC7;F8VP89;F8VX11	E7EX17;B4DS13;P23588	Eukaryotic translation initiation factor 4B	EIF4B	3	3	3	3.6	3.6	3.6	69.697	0.00092478	3.2659	76250000	5	NaN	NaN	NaN	NaN	NaN	NaN	NaN	NaN	NaN	NaN	NaN	NaN	NaN	15.4114	16.7403	16.7333	17.2784	14.9371	16.1022	15.9676	16.147	NaN	NaN	NaN	NaN	NaN	15.1651	15.9695	NaN	15.6996	NaN	NaN	NaN	NaN
286	E9PGC0;P20936-2;B4DTL2;P20936;Q68CU6	E9PGC0;P20936-2;B4DTL2;P20936	Ras GTPase-activating protein 1	RASA1	18	18	18	28	28	28	101.79	0	54.455	951830000	55	16.8965	NaN	16.7904	NaN	NaN	16.3775	18.3628	NaN	18.1909	NaN	NaN	NaN	16.4384	19.5034	18.763	18.9625	18.9565	NaN	NaN	15.184	13.8736	NaN	NaN	20.8468	NaN	18.7629	14.7789	14.9278	15.2311	17.2036	18.147	NaN	17.1888	20.721
287	B4DTS2;Q8NCK8;Q9BZL6;M0R2Z8;A0A087X0K6;F8WBA3;O94806;Q15139	B4DTS2;Q8NCK8;Q9BZL6;M0R2Z8	Serine/threonine-protein kinase;Serine/threonine-protein kinase D2	PRKD2	3	3	3	4.1	4.1	4.1	97.742	0.00093342	3.3816	22005000	5	NaN	NaN	NaN	NaN	NaN	NaN	NaN	NaN	NaN	NaN	NaN	NaN	NaN	NaN	NaN	NaN	NaN	NaN	NaN	NaN	NaN	NaN	NaN	NaN	NaN	NaN	NaN	NaN	NaN	NaN	14.5957	NaN	NaN	NaN
288	B4DUC8;Q13126-4;Q13126;Q13126-3;Q13126-2;J3QSB7;Q13126-7;Q13126-6;Q13126-5;F2Z2F3;F8WES2	B4DUC8;Q13126-4;Q13126;Q13126-3;Q13126-2;J3QSB7;Q13126-7;Q13126-6;Q13126-5;F2Z2F3	S-methyl-5-thioadenosine phosphorylase;Purine nucleoside phosphorylase	MTAP	8	8	8	34	34	34	33.186	0	148.26	685670000	22	19.2124	20.3168	NaN	NaN	NaN	NaN	NaN	NaN	NaN	21.5622	NaN	NaN	NaN	18.5538	18.3047	18.1971	19.0771	NaN	18.8161	NaN	16.6558	19.2012	NaN	18.5957	18.1591	NaN	NaN	NaN	NaN	20.8629	NaN	NaN	NaN	20.1001
289	C9JEN3;C9IYT2;F8WDY4;C9IZ27;C9JW19;C9JWV9;B4DUD2;Q969X1;C9JAP5;C9JM62;C9JAK9;C9JN47;C9JI44;C9JDV0	C9JEN3;C9IYT2;F8WDY4;C9IZ27;C9JW19;C9JWV9;B4DUD2;Q969X1;C9JAP5	Protein lifeguard 3	TMBIM1	3	3	3	25.5	25.5	25.5	11.535	0	84.906	4986200000	217	26.1659	25.7049	25.6951	25.213	24.5267	25.8574	23.6645	24.6067	25.9954	25.9176	25.0318	25.5302	25.3479	26.4159	26.073	26.2392	27.1321	25.5799	24.6623	26.0726	25.5444	25.6391	24.9739	27.0706	23.7564	23.6166	24.7547	25.1241	24.6075	25.7576	26.5654	25.2063	25.1116	27.4432
290	B4DUX5;P50579;F8VRR3;F8VQZ7;P50579-2;G3V1U3;F8VSC4;F8VZX9;F8VY03	B4DUX5;P50579;F8VRR3;F8VQZ7;P50579-2;G3V1U3	Methionine aminopeptidase 2	METAP2	5	5	5	14.3	14.3	14.3	50.496	0	11.398	125600000	5	NaN	NaN	NaN	NaN	18.2193	NaN	NaN	NaN	18.3677	17.4167	19.1415	15.7148	NaN	NaN	NaN	NaN	NaN	NaN	NaN	NaN	NaN	17.864	16.8162	NaN	NaN	NaN	NaN	NaN	NaN	NaN	NaN	18.9178	NaN	17.3353
291	J3QS39;J3QTR3;F5H6Q2;F5GYU3;F5H2Z3;F5H265;B4DV12;F5H388;F5H747;F5GXK7;J3QKN0;Q5PY61;Q96C32;P62987;P62979;P0CG47;P0CG48;M0R1V7;A0A087WV77;F5GZ39;M0R1M6;M0R2S1;J3QLP7;J3QRK5;J3QSA3;K7EMA8;J3KSM4	J3QS39;J3QTR3;F5H6Q2;F5GYU3;F5H2Z3;F5H265;B4DV12;F5H388;F5H747;F5GXK7;J3QKN0;Q5PY61;Q96C32;P62987;P62979;P0CG47;P0CG48;M0R1V7;A0A087WV77;F5GZ39;M0R1M6;M0R2S1;J3QLP7;J3QRK5;J3QSA3	Ubiquitin-60S ribosomal protein L40;Ubiquitin;60S ribosomal protein L40;Ubiquitin-40S ribosomal protein S27a;Ubiquitin;40S ribosomal protein S27a;Polyubiquitin-B;Ubiquitin;Polyubiquitin-C;Ubiquitin	UBB;RPS27A;UBC;UBA52;UBBP4	9	9	9	72	72	72	10.469	0	243.52	59772000000	864	27.5114	27.8847	26.5683	26.1603	26.4331	26.0108	25.8842	25.9396	26.6861	28.0571	26.9864	25.7756	27.0837	27.3835	28.1554	27.3036	27.3235	27.3805	27.8927	27.6052	27.795	26.9593	26.7307	26.9438	25.2433	24.921	27.2507	26.9901	25.997	27.8898	27.3299	27.1737	26.1643	28.1948
292	F8VZX2;Q15366-7;B4DXP5;Q15366-4;Q15366-5;Q15366-6;Q15366-3;Q15366;Q15366-2;H3BRU6;F8W0G4;F8VXH9;F8W1G6;J3QT27;E9PFP8;P57721-2;P57721-3;P57721-5;P57721-4;P57721;F8VTZ0;H3BND9;H3BSP4;F8VRH0;C9K0A2;F8WC71;C9IZV9;C9J7A9;C9JSA6;C9J5V4;C9JTY5;C9JZY3;H3BSS4;C9J0A4;F6TJN8;P57723-2;P57723	F8VZX2;Q15366-7;B4DXP5;Q15366-4;Q15366-5;Q15366-6;Q15366-3;Q15366;Q15366-2;H3BRU6;F8W0G4;F8VXH9;F8W1G6;J3QT27;E9PFP8;P57721-2;P57721-3;P57721-5;P57721-4;P57721	Poly(rC)-binding protein 2;Poly(rC)-binding protein 3	PCBP2;PCBP3	10	5	5	40.5	24	24	33.8	0	109.93	2460900000	68	22.4773	20.9264	20.6615	21.1694	20.668	19.2269	19.2953	20.9355	22.1593	23.0591	NaN	19.2838	19.6099	21.199	20.7638	21.9301	21.2172	17.9663	20.0274	20.0249	17.9089	19.2738	19.3625	23.0269	17.8213	22.1464	19.8238	21.1912	18.3504	21.0709	20.9038	20.6594	20.0154	23.1424
293	E7EU85;E9PFF5;B4DXZ6;P51114-3;P51114-2;P51114;C9IZ22;C9JZE0;C9JY20;P51116	E7EU85;E9PFF5;B4DXZ6;P51114-3;P51114-2;P51114	Fragile X mental retardation syndrome-related protein 1	FXR1	5	5	5	16.7	16.7	16.7	50.99	0	9.002	30937000	5	NaN	NaN	NaN	NaN	NaN	NaN	NaN	NaN	NaN	NaN	NaN	NaN	NaN	NaN	NaN	NaN	NaN	NaN	NaN	NaN	NaN	NaN	NaN	NaN	NaN	NaN	NaN	NaN	NaN	NaN	NaN	NaN	NaN	NaN
294	G3V576;G3V4W0;B4DY08;G3V4C1;G3V2Q1;P07910-2;P07910;P07910-4;G3V5X6;G3V3K6;G3V251;B4DSU6;G3V555;G3V575;G3V4M8;P07910-3;P0DMR1;O60812;B7ZW38;B2RXH8;G3V2H6;G3V5V7;G3V2D6	G3V576;G3V4W0;B4DY08;G3V4C1;G3V2Q1;P07910-2;P07910;P07910-4;G3V5X6;G3V3K6;G3V251;B4DSU6;G3V555;G3V575;G3V4M8;P07910-3;P0DMR1;O60812;B7ZW38;B2RXH8	Heterogeneous nuclear ribonucleoproteins C1/C2;Heterogeneous nuclear ribonucleoprotein C-like 4;Heterogeneous nuclear ribonucleoprotein C-like 1;Heterogeneous nuclear ribonucleoprotein C-like 3;Heterogeneous nuclear ribonucleoprotein C-like 2	HNRNPC;HNRNPCL4;HNRNPCL1;HNRNPCL3;HNRNPCL2	8	8	6	35.9	35.9	29.4	25.256	0	10.583	1929800000	32	22.4944	NaN	19.9953	21.8164	20.9594	21.2802	20.9574	21.2838	21.5186	22.5107	20.7483	19.2686	22.1077	20.2652	20.2796	20.1528	20.1983	20.6319	19.873	18.5356	NaN	22.1961	20.9268	22.9905	NaN	NaN	17.3435	19.7306	19.6707	20.9917	21.9694	21.6248	21.8837	21.8257
295	B4DY09;Q12905;X6R6Z1	B4DY09;Q12905	Interleukin enhancer-binding factor 2	ILF2	5	5	5	17.6	17.6	17.6	38.91	0	7.3569	151120000	10	NaN	NaN	NaN	NaN	NaN	NaN	NaN	NaN	NaN	NaN	NaN	NaN	NaN	NaN	18.1812	NaN	18.9241	NaN	18.3533	NaN	NaN	NaN	NaN	19.8621	NaN	NaN	NaN	NaN	NaN	NaN	NaN	NaN	NaN	NaN
296	B4DZ84;D3DX48;Q14168-6;Q14168-2;Q14168-3;Q14168;Q14168-4;E5RFN8;A0A087X0C7;E5RK50;E5RJK0;E5RK44;E5RI32;E5RIU3;A0A087WVY2;E5RI47;Q14168-5	B4DZ84;D3DX48;Q14168-6;Q14168-2;Q14168-3;Q14168;Q14168-4;E5RFN8;A0A087X0C7;E5RK50;E5RJK0;E5RK44;E5RI32;E5RIU3;A0A087WVY2;E5RI47;Q14168-5	MAGUK p55 subfamily member 2	MPP2	2	2	2	3.3	3.3	3.3	60.516	0.0098344	1.6129	863240000	13	18.9006	19.7002	19.2942	18.7105	NaN	17.7466	20.5637	17.9081	19.5179	NaN	NaN	NaN	20.2082	NaN	NaN	18.567	NaN	NaN	NaN	NaN	NaN	19.7066	19.4058	22.6069	NaN	NaN	NaN	NaN	NaN	16.633	NaN	18.1369	20.2994	19.3764
297	Q8NBY1;B4E0Y9;Q9P289;Q9P289-2;Q9P289-3;C9JJV0	Q8NBY1;B4E0Y9;Q9P289;Q9P289-2;Q9P289-3	Serine/threonine-protein kinase 26	STK26	14	7	5	36.7	21.9	14.8	43.867	0	44.758	884680000	31	18.7543	NaN	NaN	17.9748	19.1708	NaN	16.5429	19.227	19.5814	19.6202	18.061	NaN	18.3396	19.7022	19.5519	18.2878	21.3026	18.2277	16.291	19.7814	18.554	NaN	NaN	20.7325	19.9075	19.3074	NaN	17.6538	19.5958	20.4124	19.8375	NaN	17.7515	20.2943
298	B4E107;F5GXE4;O95260-2	B4E107;F5GXE4;O95260-2	Arginyl-tRNA--protein transferase 1	ATE1	4	4	1	15.4	15.4	2.8	47.834	0	13.165	493470000	7	NaN	NaN	18.03	18.09	17.3258	16.841	NaN	17.0956	17.749	NaN	19.3456	NaN	NaN	NaN	NaN	NaN	18.7169	NaN	NaN	NaN	NaN	NaN	NaN	19.2299	NaN	15.2972	NaN	NaN	NaN	16.8104	17.1129	NaN	19.3389	21.9124
299	B4E1E4;B9A023;B8ZZL3;C9JEL3;B9A044;B8ZZ50;O60573-2;O60573	B4E1E4;B9A023;B8ZZL3;C9JEL3;B9A044;B8ZZ50;O60573-2;O60573	Eukaryotic translation initiation factor 4E type 2	EIF4E2	1	1	1	5.9	5.9	5.9	21.702	0.00092736	3.31	17190000	1	NaN	NaN	NaN	NaN	NaN	NaN	NaN	NaN	NaN	NaN	NaN	NaN	NaN	NaN	NaN	NaN	NaN	NaN	NaN	NaN	NaN	NaN	NaN	NaN	NaN	16.4773	NaN	NaN	NaN	NaN	NaN	NaN	NaN	NaN
300	B4E1G1;Q9BUN8-2;Q9BUN8;E5RGY0	B4E1G1;Q9BUN8-2;Q9BUN8;E5RGY0	Derlin-1	DERL1	2	2	2	12.6	12.6	12.6	17.033	0.00033389	4.3788	174060000	3	20.7448	NaN	20.5558	NaN	NaN	NaN	19.6516	19.8824	18.8594	NaN	NaN	NaN	NaN	NaN	NaN	NaN	NaN	NaN	NaN	NaN	NaN	NaN	NaN	20.5967	NaN	NaN	NaN	NaN	NaN	NaN	NaN	NaN	NaN	21.1513
301	B4E1Z4;E7ETN3;P00751;H7C5H1;P00751-2;E9PDZ0;C9JRT3;H7C526;F2Z3N2;Q8N6L6;F8WCJ9;C9JYQ5;Q5ST52;A2ABG0;H0Y868	B4E1Z4;E7ETN3;P00751	Complement factor B;Complement factor B Ba fragment;Complement factor B Bb fragment	CFB	29	29	21	27.4	27.4	20.1	140.94	0	149.01	3522700000	119	20.5539	19.8236	18.4135	16.2282	17.402	18.2951	NaN	19.3998	18.8347	21.234	18.7746	16.5599	15.8982	18.8016	17.3921	17.784	18.823	17.8344	18.2473	17.0165	19.2069	19.4715	19.733	21.161	21.0327	21.5457	14.9029	17.4159	18.0438	19.1606	15.6267	21.2868	18.9396	21.133
302	B5MCR8;Q6NXT4-4;Q6NXT4-3;Q6NXT4;Q6NXT4-2;C9JZR9	B5MCR8;Q6NXT4-4;Q6NXT4-3;Q6NXT4;Q6NXT4-2;C9JZR9	Zinc transporter 6	SLC30A6	2	2	2	7	7	7	42.509	0	6.4121	81927000	3	NaN	NaN	NaN	NaN	NaN	NaN	NaN	NaN	NaN	NaN	NaN	NaN	NaN	NaN	NaN	NaN	NaN	NaN	NaN	NaN	NaN	NaN	NaN	NaN	NaN	NaN	NaN	NaN	NaN	NaN	NaN	NaN	NaN	20.1607
303	B5MCX3;Q15019;Q15019-2;Q15019-3;C9J2Q4;C9IY94;C9J938;C9JB25;H7C2Y0;H7C310;C9IZU3;C9JQJ4;B5MD47;C9JZI2;C9JFT1;F8WB65	B5MCX3;Q15019;Q15019-2;Q15019-3;C9J2Q4	Septin-2	SEPT2	15	15	15	55.8	55.8	55.8	36.94	0	323.31	12100000000	348	25.0735	22.541	24.3147	23.3885	23.6211	23.1046	23.9837	24.551	25.4106	24.5065	22.4161	21.9389	23.7042	23.7003	22.6759	23.6319	23.7666	20.7802	19.581	22.4718	21.6307	22.4442	20.6574	24.8867	22.1499	20.2617	20.904	22.6577	20.9473	23.8042	23.6212	23.3275	22.915	25.6536
304	B5MD23;O75954	B5MD23;O75954	Tetraspanin;Tetraspanin-9	TSPAN9	4	4	4	21.8	21.8	21.8	29.559	0	101.22	3488600000	104	22.9199	18.9178	23.1326	22.7282	20.882	22.1998	22.418	22.6264	23.8256	NaN	21.6947	21.9308	23.5188	21.8495	20.9343	22.4194	22.9404	21.0489	20.0374	22.4001	22.1426	21.9119	20.0534	22.3029	22.0817	21.4194	22.0223	22.1868	21.0255	21.9715	21.5223	20.9713	22.0792	24.7737
305	B5MDF5;P62826;J3KQE5;F5H018;B4DV51;H0YFC6;A0A087X0W0	B5MDF5;P62826;J3KQE5;F5H018;B4DV51	GTP-binding nuclear protein Ran	RAN	13	13	13	47.2	47.2	47.2	26.224	0	40.144	14899000000	314	24.6391	25.0069	22.0869	22.3712	25.5266	24.1403	23.7884	25.5938	25.5714	27.8584	22.6489	21.5074	22.8944	24.3593	24.704	24.5417	24.5352	23.6117	24.3905	23.3677	24.2324	23.056	24.6016	25.7971	24.3828	22.7121	20.553	23.6491	22.9059	25.7832	23.284	25.6569	24.289	25.5828
306	B6VEX4;Q8IZP0-10;Q8IZP0-8;Q8IZP0-7;Q8IZP0-2;Q8IZP0-4;Q8IZP0-3;Q8IZP0-5;Q8IZP0-6;Q8IZP0-9;Q8IZP0;Q8IZP0-12;Q8IZP0-11;Q9NYB9-3;H0Y6B5	B6VEX4;Q8IZP0-10;Q8IZP0-8;Q8IZP0-7;Q8IZP0-2;Q8IZP0-4;Q8IZP0-3;Q8IZP0-5;Q8IZP0-6;Q8IZP0-9;Q8IZP0;Q8IZP0-12;Q8IZP0-11	Abl interactor 1	ABI1	12	12	9	31.3	31.3	22.6	43.294	0	52.2	2459600000	59	21.2305	20.5355	21.5025	22.2971	21.8852	19.0382	21.5185	21.6638	22.53	20.7973	17.5369	18.8866	19.2128	19.1845	20.0639	20.9741	21.1212	NaN	NaN	17.4514	18.7669	NaN	16.6148	21.5281	20.1145	20.3152	18.413	20.0028	16.996	20.065	22	19.6197	19.5182	23.7872
307	B7WPE2;Q32P44;G3V195;H0Y3M3;Q32P44-2;G3V1D0;H7C355	B7WPE2;Q32P44;G3V195;H0Y3M3;Q32P44-2;G3V1D0	Echinoderm microtubule-associated protein-like 3	EML3	10	10	10	15.7	15.7	15.7	95.283	0	33.595	161220000	16	NaN	NaN	NaN	NaN	NaN	NaN	NaN	NaN	17.2728	NaN	NaN	NaN	NaN	17.2015	NaN	NaN	NaN	NaN	NaN	16.7046	NaN	NaN	NaN	17.7264	NaN	NaN	NaN	NaN	NaN	NaN	17.1297	NaN	NaN	17.9644
308	B7Z279;E7EV50;P47870-1;P47870	B7Z279;E7EV50;P47870-1;P47870	Gamma-aminobutyric acid receptor subunit beta-2	GABRB2	1	1	1	5.1	5.1	5.1	36.319	0.0072173	1.871	6588500000	87	20.0461	NaN	22.1167	22.2612	NaN	23.461	18.97	21.6253	NaN	NaN	22.3226	23.621	23.8015	24.199	24.1368	24.8073	25.5009	23.9376	24.5939	23.1428	25.3404	23.4197	20.4196	23.8192	NaN	20.7463	24.6779	24.665	25.1338	21.7371	25.8492	20.1683	21.6117	22.4205
309	B7Z2Y2;Q14746-2;Q14746	B7Z2Y2;Q14746-2;Q14746	Conserved oligomeric Golgi complex subunit 2	COG2	6	6	6	13.5	13.5	13.5	76.078	0	19.462	94147000	6	NaN	NaN	NaN	NaN	NaN	NaN	NaN	NaN	NaN	NaN	NaN	NaN	NaN	NaN	NaN	NaN	17.8456	NaN	NaN	NaN	NaN	NaN	NaN	NaN	NaN	NaN	NaN	NaN	NaN	NaN	NaN	NaN	NaN	NaN
310	F8W1R0;B7Z493;E9PJX4;F8VWL3;Q96M96;Q96M96-2;H0YDQ0;E9PNX0	F8W1R0;B7Z493;E9PJX4;F8VWL3;Q96M96;Q96M96-2	FYVE, RhoGEF and PH domain-containing protein 4	FGD4	4	4	4	5.5	5.5	5.5	76.691	0.00094251	3.4954	127830000	5	NaN	NaN	NaN	NaN	NaN	NaN	NaN	NaN	NaN	NaN	NaN	NaN	NaN	NaN	NaN	NaN	NaN	NaN	NaN	NaN	NaN	NaN	NaN	NaN	NaN	NaN	16.6892	NaN	NaN	NaN	NaN	NaN	NaN	NaN
311	M0R3F1;B7Z4B8;Q9BUJ2-3;Q9BUJ2-4;Q9BUJ2-2;Q9BUJ2;M0QYZ0	M0R3F1;B7Z4B8;Q9BUJ2-3;Q9BUJ2-4;Q9BUJ2-2;Q9BUJ2	Heterogeneous nuclear ribonucleoprotein U-like protein 1	HNRNPUL1	3	3	3	5.8	5.8	5.8	71.611	0	10.579	68156000	3	NaN	NaN	NaN	NaN	NaN	NaN	NaN	NaN	NaN	NaN	NaN	NaN	NaN	NaN	NaN	NaN	NaN	NaN	NaN	NaN	NaN	NaN	NaN	18.3206	NaN	NaN	NaN	NaN	NaN	NaN	NaN	NaN	NaN	NaN
312	H7C2W9;C9JU56;B7Z4E3;B7Z4C8;P62899-3;P62899;P62899-2;B8ZZK4	H7C2W9;C9JU56;B7Z4E3;B7Z4C8;P62899-3;P62899;P62899-2;B8ZZK4	60S ribosomal protein L31	RPL31	2	2	2	21.3	21.3	21.3	12.701	0.0067898	1.9829	59079000	3	NaN	NaN	NaN	NaN	NaN	NaN	NaN	NaN	NaN	NaN	NaN	NaN	NaN	NaN	NaN	NaN	NaN	NaN	NaN	NaN	NaN	NaN	NaN	NaN	NaN	NaN	NaN	NaN	NaN	NaN	NaN	NaN	NaN	NaN
313	B7Z524;H0YDX7;J3QT46;Q9Y450-4;Q9Y450;H0YES5	B7Z524;H0YDX7;J3QT46;Q9Y450-4;Q9Y450	HBS1-like protein	HBS1L	3	3	3	6.9	6.9	6.9	56.961	0.00032584	4.0152	189620000	3	NaN	NaN	NaN	NaN	NaN	17.9052	NaN	NaN	NaN	NaN	NaN	NaN	17.3273	NaN	16.5645	NaN	NaN	NaN	NaN	NaN	NaN	NaN	NaN	18.9366	NaN	NaN	NaN	NaN	NaN	18.1785	NaN	NaN	NaN	18.8633
314	E7ES10;E9PCH5;B7Z574;E7ESM9;P20810-3;P20810-4;P20810-8;P20810-2;P20810;P20810-9;P20810-5;P20810-10;P20810-7;P20810-6;H0Y7F0;E9PDE4;E7EVY3;H0Y9H6;E7EQA0;H0YD33;F8W7E0;E7EQK6;H0Y944;H0YA91;E9PSG1	E7ES10;E9PCH5;B7Z574;E7ESM9;P20810-3;P20810-4;P20810-8;P20810-2;P20810;P20810-9;P20810-5;P20810-10;P20810-7;P20810-6;H0Y7F0;E9PDE4;E7EVY3;H0Y9H6;E7EQA0;H0YD33	Calpastatin	CAST	14	14	2	30.2	30.2	5.6	69.749	0	155.19	2792200000	108	19.4543	20.4152	18.77	21.7489	18.9462	18.2079	19.1018	17.4723	18.1384	22.5292	20.0013	24.1995	18.3846	20.7556	21.3638	20.1507	20.7062	19.7058	21.8476	18.5028	22.0744	20.4018	22.2031	18.2607	18.4733	16.373	16.5509	19.9538	17.8883	20.5345	19.7218	20.6321	19.4379	NaN
315	B7Z637;Q8IUR7-3;Q8IUR7-7;Q8IUR7-2;Q8IUR7;Q8IUR7-8;C9J2I1;G5E9V7;G5E9V6;Q8IUR7-6;H7C4J4;H7C5B7;C9J8P8;C9JAA7;C9JBY2	B7Z637;Q8IUR7-3;Q8IUR7-7;Q8IUR7-2;Q8IUR7;Q8IUR7-8	Armadillo repeat-containing protein 8	ARMC8	10	10	10	21.3	21.3	21.3	67.185	0	15.999	247600000	19	18.0859	16.9147	NaN	16.5545	NaN	17.6908	NaN	18.6609	NaN	NaN	NaN	16.3108	NaN	16.3498	17.0163	17.2585	16.3007	NaN	NaN	NaN	17.1948	NaN	NaN	19.2679	NaN	NaN	NaN	NaN	NaN	NaN	15.6501	NaN	NaN	17.3871
316	B7Z683;Q12979-4;Q12979-2;Q12979;I3L1U8;I3L2P5;I3L0R7;I3NI05;H0Y554;Q12979-3	B7Z683;Q12979-4;Q12979-2;Q12979;I3L1U8	Active breakpoint cluster region-related protein	ABR	4	4	3	7.8	7.8	6.2	73.516	0	6.2431	22258000	4	NaN	NaN	NaN	NaN	NaN	NaN	NaN	NaN	NaN	NaN	NaN	NaN	NaN	NaN	NaN	NaN	NaN	NaN	NaN	NaN	NaN	NaN	NaN	NaN	NaN	NaN	NaN	NaN	NaN	NaN	NaN	NaN	NaN	NaN
317	B7Z7D2;E9PQY3;P11117;E9PHY0;E9PP23	B7Z7D2;E9PQY3;P11117;E9PHY0;E9PP23	Lysosomal acid phosphatase	ACP2	5	5	5	12.8	12.8	12.8	44.511	0.00094044	3.4817	178740000	5	NaN	NaN	NaN	NaN	NaN	NaN	NaN	NaN	NaN	NaN	NaN	NaN	NaN	NaN	NaN	NaN	NaN	NaN	NaN	NaN	NaN	NaN	NaN	18.7247	NaN	NaN	17.2852	NaN	NaN	18.3786	NaN	NaN	NaN	NaN
318	H0YHC3;F8W020;F8W118;F8VY35;F8VV59;B7Z9C2;F8W0J6;F5H4R6;H0YIV4;P55209-2;P55209;H0YH88;F8VXI6;F8VUX1;B3KV44;F8VRJ2;F8VVB5	H0YHC3;F8W020;F8W118;F8VY35;F8VV59;B7Z9C2;F8W0J6;F5H4R6;H0YIV4;P55209-2;P55209;H0YH88;F8VXI6;F8VUX1;B3KV44;F8VRJ2;F8VVB5	Nucleosome assembly protein 1-like 1	NAP1L1	7	5	1	34.8	29.3	8.6	23.417	0	112.79	17559000000	385	24.2002	24.4506	23.2244	24.2316	23.9905	24.752	25.2564	24.7327	25.2363	26.7747	23.3124	21.3908	23.7563	25.7616	25.3224	25.7399	25.6146	23.7638	23.427	24.4198	24.0073	23.9549	24.7778	27.1611	24.6316	22.2982	21.9944	24.1784	23.1983	25.8578	25.0973	25.5596	23.7465	27.3355
319	M0QZP6;B7ZAN3;P11049-3;P11049-2;P11049	M0QZP6;B7ZAN3;P11049-3;P11049-2;P11049	Tetraspanin;Leukocyte antigen CD37	CD37	2	2	2	9.4	9.4	9.4	27.592	0.0028329	2.3435	112780000	5	NaN	NaN	NaN	NaN	NaN	NaN	NaN	NaN	NaN	NaN	NaN	NaN	NaN	NaN	NaN	19.1146	20.6607	NaN	18.6262	19.5996	NaN	NaN	NaN	20.1342	NaN	17.9849	19.9584	18.6808	NaN	19.4906	19.9762	NaN	NaN	19.7453
320	B7ZAQ6-2;B7ZAQ6-3;P0CG08;B7ZAQ6;U3KPV2;E9PKY3;A0A087WW82;A6NKF9	B7ZAQ6-2;B7ZAQ6-3;P0CG08;B7ZAQ6;U3KPV2;E9PKY3	Golgi pH regulator A;Golgi pH regulator B	GPR89A;GPR89B	3	3	3	10.7	10.7	10.7	38.484	0.00091269	3.1371	10979000	3	NaN	NaN	NaN	NaN	NaN	NaN	NaN	NaN	NaN	NaN	NaN	NaN	NaN	NaN	15.2953	NaN	NaN	NaN	NaN	NaN	NaN	NaN	NaN	NaN	NaN	NaN	NaN	NaN	NaN	NaN	NaN	NaN	NaN	NaN
321	B7ZBH1;P56537	B7ZBH1;P56537	Eukaryotic translation initiation factor 6	EIF6	1	1	1	16.7	16.7	16.7	11.824	0.00032895	4.143	12844000	1	NaN	NaN	NaN	NaN	NaN	NaN	NaN	NaN	NaN	NaN	NaN	NaN	NaN	NaN	NaN	NaN	NaN	NaN	NaN	NaN	NaN	NaN	NaN	NaN	NaN	NaN	NaN	NaN	NaN	NaN	NaN	NaN	NaN	NaN
322	B7ZC39;B7ZC38;Q9NR46;Q9NR46-2;F8WFB9	B7ZC39;B7ZC38;Q9NR46;Q9NR46-2	Endophilin-B2	SH3GLB2	6	5	5	15.8	13.6	13.6	41.668	0.00031746	3.6125	365170000	7	18.4311	NaN	NaN	NaN	NaN	NaN	NaN	21.4958	18.7294	NaN	NaN	NaN	18.0658	NaN	13.7316	NaN	NaN	16.8099	NaN	NaN	21.095	20.8884	NaN	NaN	NaN	NaN	NaN	18.6392	NaN	NaN	NaN	NaN	21.8231	20.1296
323	B7ZKJ8;Q14624-3;Q14624-2;Q14624-4;H7C0L5	B7ZKJ8;Q14624-3;Q14624-2;Q14624-4;H7C0L5	Inter-alpha-trypsin inhibitor heavy chain H4;70 kDa inter-alpha-trypsin inhibitor heavy chain H4;35 kDa inter-alpha-trypsin inhibitor heavy chain H4	ITIH4	37	37	1	47	47	1.4	103.88	0	323.31	27644000000	527	23.0268	23.7763	23.1083	22.454	23.1868	23.2959	23.6778	23.1318	24.1246	23.0665	23.4345	22.7719	22.893	24.4483	23.5215	23.7324	23.1036	22.7997	24.1774	23.4702	22.8904	23.118	22.8995	22.9135	23.7853	25.1011	22.5864	22.6784	22.7038	22.7665	22.5253	23.4348	21.9245	23.9187
324	B8QGS9;Q99959-2;Q99959	B8QGS9;Q99959-2;Q99959	Plakophilin-2	PKP2	3	3	3	2.8	2.8	2.8	91.239	0	4.966	97634000	4	NaN	NaN	NaN	NaN	NaN	NaN	NaN	NaN	NaN	NaN	NaN	NaN	NaN	NaN	15.9462	NaN	16.7725	NaN	17.6623	NaN	NaN	NaN	NaN	18.3173	NaN	NaN	17.8079	NaN	NaN	NaN	NaN	NaN	NaN	NaN
325	B8ZZ77;Q9H2H8;Q9H2H8-2;H7BZ14;F8WC82;C9J4N2;C9K058	B8ZZ77;Q9H2H8;Q9H2H8-2;H7BZ14	Peptidyl-prolyl cis-trans isomerase-like 3;Peptidyl-prolyl cis-trans isomerase	PPIL3	3	3	3	26.8	26.8	26.8	17.696	0	17.922	30849000	3	NaN	NaN	NaN	NaN	NaN	NaN	NaN	NaN	NaN	NaN	NaN	NaN	NaN	NaN	NaN	NaN	NaN	NaN	NaN	NaN	NaN	NaN	NaN	NaN	NaN	NaN	NaN	NaN	NaN	NaN	NaN	NaN	NaN	NaN
326	B8ZZB8;Q96F85-2;Q96F85	B8ZZB8;Q96F85-2;Q96F85	CB1 cannabinoid receptor-interacting protein 1	CNRIP1	3	3	3	25.5	25.5	25.5	15.167	0	7.1009	126290000	9	NaN	NaN	NaN	NaN	NaN	NaN	NaN	NaN	NaN	NaN	NaN	NaN	NaN	17.639	18.5075	NaN	NaN	NaN	NaN	NaN	19.3811	NaN	NaN	NaN	17.4152	NaN	NaN	NaN	NaN	18.9873	17.4762	NaN	NaN	NaN
327	B8ZZJ1;Q9BYI3;H7C0W7;B8ZZA2	B8ZZJ1;Q9BYI3;H7C0W7	Hyccin	FAM126A	3	3	3	8.6	8.6	8.6	46.919	0	10.533	63186000	5	NaN	NaN	NaN	NaN	NaN	NaN	NaN	NaN	NaN	NaN	NaN	NaN	NaN	NaN	NaN	NaN	NaN	NaN	NaN	NaN	NaN	NaN	NaN	17.0226	NaN	NaN	NaN	NaN	NaN	15.7196	NaN	NaN	NaN	NaN
328	B8ZZK5;O43924;C9IZ52	B8ZZK5;O43924;C9IZ52	Retinal rod rhodopsin-sensitive cGMP 3,5-cyclic phosphodiesterase subunit delta	PDE6D	2	2	2	28	28	28	10.759	0	22.94	38923000	3	NaN	NaN	NaN	NaN	NaN	NaN	NaN	NaN	NaN	NaN	NaN	NaN	NaN	NaN	NaN	NaN	NaN	NaN	NaN	NaN	NaN	NaN	NaN	NaN	NaN	19.4053	NaN	NaN	NaN	NaN	NaN	NaN	NaN	NaN
329	B8ZZQ6;P06454-2;P06454;B8ZZA1;A0A087WUT1;B8ZZW7;H7C2N1	B8ZZQ6;P06454-2;P06454;B8ZZA1;A0A087WUT1;B8ZZW7;H7C2N1	Prothymosin alpha;Prothymosin alpha, N-terminally processed;Thymosin alpha-1	PTMA	4	4	4	29.9	29.9	29.9	11.758	0	21.268	186080000	19	22.4708	NaN	21.4234	21.9787	NaN	NaN	19.5972	19.4849	NaN	NaN	18.2214	NaN	20.886	22.4806	22.1656	21.4382	21.1061	20.9831	NaN	NaN	21.9517	20.3228	18.487	NaN	NaN	NaN	22.1322	NaN	21.303	19.9886	19.4686	NaN	NaN	NaN
330	B8ZZX6;Q658P3-4;Q658P3-3;Q658P3;Q658P3-2	B8ZZX6;Q658P3-4;Q658P3-3;Q658P3;Q658P3-2	Metalloreductase STEAP3	STEAP3	6	6	6	16	16	16	50.628	0	13.127	438900000	15	NaN	NaN	18.651	17.7565	18.101	NaN	NaN	NaN	19.6795	18.9139	NaN	NaN	NaN	17.4507	NaN	18.1256	20.1618	NaN	NaN	17.5705	NaN	NaN	NaN	21.8358	NaN	17.6448	16.8738	NaN	NaN	17.8926	20.0868	NaN	NaN	19.8022
331	J3KMX2;B9EGA3;Q92925-3;Q92925-2;Q92925;F8VW95;C9JYI7;F8VZ70;F8VUB0;Q6STE5-2;Q96GM5-2;Q6STE5;Q96GM5	J3KMX2;B9EGA3;Q92925-3;Q92925-2;Q92925;F8VW95;C9JYI7;F8VZ70;F8VUB0;Q6STE5-2;Q96GM5-2;Q6STE5;Q96GM5	SWI/SNF-related matrix-associated actin-dependent regulator of chromatin subfamily D member 2;SWI/SNF-related matrix-associated actin-dependent regulator of chromatin subfamily D member 3;SWI/SNF-related matrix-associated actin-dependent regulator of chromatin subfamily D member 1	SMARCD2;SMARCD1;SMARCD3	2	2	2	6.1	6.1	6.1	52.238	0.0025744	2.4501	44709000	2	NaN	NaN	NaN	NaN	NaN	NaN	NaN	NaN	NaN	NaN	16.6121	NaN	NaN	17.8648	NaN	NaN	NaN	NaN	NaN	17.3806	NaN	18.1954	NaN	NaN	NaN	NaN	NaN	16.4644	NaN	17.6466	NaN	NaN	NaN	NaN
332	C9IZC7;F8WET5;Q6LCT9;C9J8Y3;C9J3Y4;B9ZVM7;Q6LCR0;E7ENI6;E9PDL4;Q05084-3;Q05084;Q05084-2	C9IZC7;F8WET5;Q6LCT9;C9J8Y3;C9J3Y4;B9ZVM7;Q6LCR0;E7ENI6;E9PDL4;Q05084-3;Q05084;Q05084-2	Islet cell autoantigen 1	ICA1;ICAp69	1	1	1	12.9	12.9	12.9	8.2032	0.0079766	1.8279	33246000	1	21.7578	NaN	NaN	NaN	NaN	NaN	NaN	NaN	NaN	NaN	NaN	NaN	NaN	NaN	NaN	NaN	NaN	NaN	NaN	NaN	NaN	NaN	NaN	NaN	21.3212	NaN	NaN	NaN	19.81	NaN	NaN	NaN	NaN	19.9572
333	H7BZF2;H7C0M1;C9IYT0;O60832-2;O60832	H7BZF2;H7C0M1;C9IYT0;O60832-2;O60832	H/ACA ribonucleoprotein complex subunit 4	DKC1	2	2	2	43.4	43.4	43.4	8.5829	0.0028417	2.3641	29921000	2	NaN	NaN	NaN	NaN	NaN	NaN	NaN	NaN	NaN	NaN	NaN	NaN	NaN	NaN	NaN	NaN	NaN	NaN	NaN	NaN	NaN	NaN	NaN	NaN	NaN	NaN	NaN	NaN	NaN	NaN	NaN	NaN	NaN	NaN
334	C9IZG4;O60888-3;O60888;O60888-2	C9IZG4;O60888-3;O60888;O60888-2	Protein CutA	CUTA	2	2	2	19.3	19.3	19.3	14.401	0	12.061	404810000	12	NaN	NaN	NaN	20.0952	NaN	20.3014	21.1814	17.7665	NaN	22.8481	NaN	NaN	NaN	21.5209	NaN	22.5879	22.2737	19.7771	NaN	21.1701	NaN	NaN	NaN	23.6767	NaN	NaN	NaN	NaN	19.9366	NaN	21.5372	NaN	20.8481	20.1155
335	H7C0A0;H7BZV3;C9JMG3;C9JWL4;C9IZL5;C9JC87;O00189	H7C0A0;H7BZV3;C9JMG3;C9JWL4;C9IZL5;C9JC87;O00189	AP-4 complex subunit mu-1	AP4M1	1	1	1	10.1	10.1	10.1	15.583	0.0074766	1.863	6954600	3	NaN	NaN	NaN	NaN	NaN	NaN	NaN	NaN	NaN	NaN	NaN	NaN	NaN	NaN	NaN	NaN	NaN	NaN	NaN	NaN	NaN	NaN	NaN	NaN	NaN	NaN	NaN	NaN	NaN	NaN	NaN	NaN	NaN	NaN
336	C9J3L8;C9J5W0;E9PAL7;C9IZQ1;P43307;P43307-2	C9J3L8;C9J5W0;E9PAL7;C9IZQ1;P43307;P43307-2	Translocon-associated protein subunit alpha	SSR1	4	4	4	19.2	19.2	19.2	29.573	0	16.019	1929600000	51	NaN	NaN	21.7221	21.3222	21.5291	23.0682	22.4768	19.9876	21.8295	NaN	NaN	20.8456	21.9982	23.0605	22.5995	22.5276	22.3626	22.1103	20.173	20.9836	21.3365	21.4093	NaN	23.818	20.8954	19.4333	21.137	21.9572	21.1755	23.1844	22.6773	NaN	20.8564	22.8422
337	C9IZW9;C9K0C2;C9J0B9;C9JA08;Q96D46	C9IZW9;C9K0C2;C9J0B9;C9JA08;Q96D46	60S ribosomal export protein NMD3	NMD3	1	1	1	9	9	9	17.53	0.0044618	2.223	9309800	1	NaN	NaN	NaN	NaN	NaN	NaN	NaN	NaN	NaN	NaN	NaN	NaN	NaN	NaN	NaN	NaN	NaN	NaN	NaN	NaN	NaN	NaN	NaN	NaN	NaN	NaN	NaN	NaN	NaN	NaN	NaN	NaN	NaN	NaN
338	C9J015;F2Z2V1;Q96C11;Q96C11-3	C9J015;F2Z2V1;Q96C11;Q96C11-3	FGGY carbohydrate kinase domain-containing protein	FGGY	1	1	1	5.9	5.9	5.9	20.786	0.0072135	1.8704	122130000	2	NaN	NaN	NaN	NaN	NaN	NaN	NaN	NaN	NaN	NaN	NaN	NaN	NaN	NaN	19.3728	19.2997	NaN	NaN	NaN	NaN	NaN	NaN	NaN	NaN	NaN	NaN	NaN	17.9543	NaN	NaN	NaN	NaN	NaN	NaN
339	C9J0K6;P30626-2;P30626;P30626-3;B4DHQ6	C9J0K6;P30626-2;P30626;P30626-3;B4DHQ6	Sorcin	SRI	11	11	11	84.5	84.5	84.5	17.605	0	67.689	14137000000	208	23.6449	22.1194	23.8065	23.9359	23.1221	23.4358	24.4052	23.6024	24.2116	25.1363	22.9859	22.9221	22.8682	24.7418	25.4449	24.4471	24.9449	24.3242	24.4256	24.6108	24.5899	24.2114	24.2387	24.2674	22.5757	23.8258	23.82	24.3143	22.8709	25.0456	25.1728	24.3283	24.3151	25.4425
340	C9J5S6;H7C0J2;C9JBH8;C9J0V5;G3V0G1;Q9BQQ3-2;Q9BQQ3-3;Q9BQQ3	C9J5S6;H7C0J2;C9JBH8;C9J0V5;G3V0G1;Q9BQQ3-2;Q9BQQ3-3;Q9BQQ3	Golgi reassembly-stacking protein 1	GORASP1	1	1	1	30	30	30	7.7518	0	4.5049	21355000	2	NaN	NaN	NaN	NaN	NaN	NaN	NaN	NaN	NaN	NaN	NaN	NaN	NaN	NaN	NaN	NaN	NaN	17.9821	19.2143	NaN	NaN	NaN	NaN	NaN	NaN	NaN	19.6067	20.9541	18.6956	NaN	NaN	NaN	NaN	NaN
341	C9J155;H7C1S1;A0A087X1W0	C9J155;H7C1S1		NCF1	7	1	1	41.1	10.4	10.4	19.279	0	10.86	10569000	1	18.8205	NaN	NaN	NaN	NaN	NaN	NaN	NaN	NaN	NaN	NaN	NaN	NaN	NaN	NaN	NaN	NaN	NaN	NaN	NaN	NaN	NaN	NaN	NaN	NaN	NaN	NaN	NaN	NaN	NaN	NaN	NaN	NaN	NaN
342	C9J2C0;Q9NY65;V9GZ17	C9J2C0;Q9NY65	Tubulin alpha-8 chain	TUBA8	22	7	1	49.3	17.6	3.2	51.984	0	55.174	17054000000	201	25.1023	21.9673	24.9074	23.5909	22.6149	23.641	23.1866	24.1918	25.4188	23.174	23.3981	23.4315	24.3578	23.3927	23.1578	23.3231	23.4658	21.1783	20.5834	22.711	21.4854	22.8505	20.9285	25.1172	21.8672	21.7249	20.9214	22.6141	21.708	23.4553	24.0243	21.5379	23.9501	26.2859
343	C9J2C4;O75190-2;O75190-3;O75190;C9JB42;C9JDR7;C9JDX6;F8WCZ4;C9J2P2;E9PH18;C9JN01;Q8WWF6;Q7Z6W7	C9J2C4;O75190-2;O75190-3;O75190;C9JB42;C9JDR7;C9JDX6;F8WCZ4;C9J2P2;E9PH18;C9JN01	DnaJ homolog subfamily B member 6	DNAJB6	5	4	4	23.2	18.9	18.9	25.377	0	5.7639	594550000	8	21.3569	NaN	NaN	NaN	NaN	NaN	NaN	18.5395	NaN	NaN	NaN	NaN	19.5053	17.1245	15.4949	NaN	NaN	NaN	20.0263	NaN	20.3954	NaN	NaN	20.3813	NaN	20.6881	18.7934	NaN	NaN	20.3625	19.4539	NaN	NaN	NaN
344	F8VNS3;C9J2G3;C9JQQ2;Q9NWU1-2;Q9NWU1	F8VNS3;C9J2G3;C9JQQ2;Q9NWU1-2;Q9NWU1	3-oxoacyl-[acyl-carrier-protein] synthase, mitochondrial	OXSM	1	1	1	16.7	16.7	16.7	11.184	0.0031109	2.3335	5537900	2	NaN	NaN	NaN	NaN	NaN	NaN	NaN	NaN	NaN	NaN	NaN	NaN	NaN	NaN	NaN	NaN	NaN	NaN	NaN	NaN	NaN	NaN	NaN	NaN	NaN	NaN	NaN	NaN	NaN	NaN	NaN	NaN	NaN	NaN
345	C9J381;P20839-2;P20839-4;P20839;P20839-3;P20839-7;P20839-5;P20839-6	C9J381;P20839-2;P20839-4;P20839;P20839-3;P20839-7;P20839-5;P20839-6	Inosine-5-monophosphate dehydrogenase;Inosine-5-monophosphate dehydrogenase 1	IMPDH1	3	2	2	7.6	6	6	55.277	0.004437	2.1876	80335000	2	NaN	NaN	NaN	NaN	NaN	NaN	NaN	NaN	NaN	NaN	18.6235	NaN	NaN	19.1675	NaN	18.0403	NaN	NaN	NaN	NaN	NaN	NaN	NaN	19.5718	19.2686	17.9397	NaN	NaN	NaN	NaN	NaN	NaN	NaN	NaN
346	C9J494;Q9H000-2;Q9H000	C9J494;Q9H000-2;Q9H000	Probable E3 ubiquitin-protein ligase makorin-2	MKRN2	2	2	2	5.1	5.1	5.1	46.68	0.0072347	1.8784	9656300	2	NaN	NaN	NaN	NaN	NaN	NaN	NaN	NaN	NaN	NaN	NaN	NaN	NaN	NaN	NaN	NaN	NaN	NaN	NaN	NaN	NaN	NaN	16.6226	NaN	NaN	NaN	NaN	NaN	NaN	NaN	NaN	NaN	NaN	NaN
347	C9J5N1;Q9BTE6;Q9BTE6-2;Q9BTE6-3	C9J5N1;Q9BTE6;Q9BTE6-2;Q9BTE6-3	Alanyl-tRNA editing protein Aarsd1	PTGES3L-AARSD1;AARSD1	1	1	1	4	4	4	55.065	0.0089239	1.7374	7983600	2	NaN	NaN	NaN	NaN	NaN	NaN	NaN	NaN	NaN	NaN	NaN	NaN	NaN	NaN	NaN	NaN	NaN	NaN	NaN	NaN	NaN	NaN	NaN	NaN	NaN	NaN	NaN	NaN	NaN	NaN	NaN	NaN	NaN	NaN
348	C9J5W5;C9JRV9;E7EWE1;E7EQ61;Q9GZZ9-2;Q9GZZ9;C9J0F6	C9J5W5;C9JRV9;E7EWE1;E7EQ61;Q9GZZ9-2;Q9GZZ9;C9J0F6	Ubiquitin-like modifier-activating enzyme 5	UBA5	4	4	4	34.3	34.3	34.3	12.186	0.0014921	2.9353	550740000	16	21.2364	19.1638	20.7503	NaN	21.0713	20.9993	NaN	23.507	20.6443	23.0578	21.4951	NaN	18.8546	20.9508	19.8598	21.2579	20.4076	19.9802	NaN	19.7087	NaN	NaN	19.3119	21.8484	19.4914	18.2259	NaN	19.1113	18.119	19.1321	20.904	21.3622	19.7308	21.1053
349	C9J6P4;Q7Z2W4;Q7Z2W4-2;Q7Z2W4-4;H7C5K1;Q7Z2W4-5;Q7Z2W4-3	C9J6P4;Q7Z2W4;Q7Z2W4-2;Q7Z2W4-4	Zinc finger CCCH-type antiviral protein 1	ZC3HAV1	8	8	8	8.6	8.6	8.6	114.08	0	13.599	269360000	10	17.5173	NaN	NaN	NaN	NaN	NaN	NaN	NaN	NaN	NaN	NaN	NaN	NaN	17.2666	16.7839	17.9452	17.2793	15.9953	NaN	17.1118	NaN	NaN	NaN	18.3856	NaN	NaN	15.8944	NaN	15.7334	NaN	17.2789	NaN	NaN	NaN
350	C9J7I2;F5H7K1;E7EWW0;Q7Z3J2-2;Q7Z3J2;H3BV68;H3BVG8;H3BTI5;I3L1U5;H3BUS7	C9J7I2;F5H7K1;E7EWW0;Q7Z3J2-2;Q7Z3J2;H3BV68	UPF0505 protein C16orf62	C16orf62	9	9	9	13.5	13.5	13.5	93.012	0	45.868	321460000	11	NaN	18.1956	18.2897	NaN	NaN	16.6211	17.6391	18.3696	15.4332	NaN	17.7662	NaN	15.8625	15.9364	15.5825	17.1165	15.2902	NaN	15.4136	15.733	NaN	NaN	NaN	19.0718	13.9799	NaN	NaN	NaN	16.85	18.1693	16.7608	16.4799	NaN	NaN
351	C9J7K9;O15162-2;O15162;H7C5I5;C9J9P4;C9J0H3;C9JE06	C9J7K9;O15162-2;O15162;H7C5I5;C9J9P4;C9J0H3;C9JE06	Phospholipid scramblase 1	PLSCR1	6	6	6	23.8	23.8	23.8	34.217	0	212.36	3034500000	48	21.4775	26.0168	21.5183	NaN	NaN	19.3082	21.3778	20.3194	21.1944	18.8799	19.1605	20.0744	NaN	22.0581	21.5318	22.5129	22.0076	21.9836	24.416	22.9113	24.0728	26.2166	NaN	23.1494	20.0608	19.031	22.26	21.2937	18.6802	20.2957	22.6441	NaN	19.1513	20.9989
352	C9J8E1;Q16644;C9JPW3;Q96PN8;O43930;P51817	C9J8E1;Q16644	MAP kinase-activated protein kinase 3	MAPKAPK3	7	5	5	24.4	18.4	18.4	37.389	0	22.109	186080000	15	NaN	NaN	NaN	NaN	19.4494	NaN	NaN	NaN	NaN	NaN	19.3518	NaN	NaN	NaN	NaN	19.1198	19.5803	NaN	NaN	17.7467	NaN	NaN	NaN	20.984	17.8105	NaN	NaN	NaN	NaN	17.5573	18.2608	NaN	NaN	NaN
353	C9J9K3;P08865;A6NE09;C9JQR9;REV__H7C3T2	C9J9K3;P08865;A6NE09	40S ribosomal protein SA	RPSA;RPSAP58	9	9	8	43.6	43.6	41.3	29.505	0	106.78	2823400000	151	22.1729	21.784	21.1814	20.3389	21.5797	20.9202	21.2116	21.6734	22.2368	22.6312	20.008	NaN	19.4335	22.2495	22.2296	21.9055	22.5698	21.5049	21.2196	21.5927	22.5005	19.3174	17.5806	24.2216	21.0962	21.2416	21.4904	20.8529	20.1347	21.8672	22.7628	21.34	20.0965	23.6367
354	C9JA28;Q9UNL2;Q9UNL2-2	C9JA28;Q9UNL2;Q9UNL2-2	Translocon-associated protein subunit gamma	SSR3	1	1	1	8	8	8	20.161	0.0028441	2.3814	325010000	17	20.6048	NaN	20.899	19.8373	21.2002	NaN	21.5555	21.5702	20.9073	22.4005	21.1729	20.9913	NaN	19.565	NaN	18.9718	20.7888	NaN	NaN	19.6095	NaN	21.0616	NaN	21.1312	19.7485	NaN	NaN	NaN	NaN	20.076	NaN	NaN	NaN	21.7267
355	C9JAB2;Q16629-3;Q16629-2;Q16629-4;Q16629	C9JAB2;Q16629-3;Q16629-2;Q16629-4;Q16629	Serine/arginine-rich splicing factor 7	SRSF7	4	4	3	16.6	16.6	16.6	26.928	0	22.838	165900000	7	NaN	NaN	NaN	NaN	NaN	NaN	NaN	NaN	NaN	NaN	NaN	NaN	NaN	NaN	NaN	18.3435	NaN	NaN	NaN	NaN	NaN	NaN	NaN	19.5968	NaN	NaN	NaN	NaN	17.0155	NaN	NaN	NaN	NaN	NaN
356	C9JAI6;Q96DZ9-4;Q96DZ9-5;Q96DZ9-3;Q96DZ9-6;Q96DZ9-2;Q96DZ9	C9JAI6;Q96DZ9-4;Q96DZ9-5;Q96DZ9-3;Q96DZ9-6;Q96DZ9-2;Q96DZ9	CKLF-like MARVEL transmembrane domain-containing protein 5	CMTM5	5	5	5	33.9	33.9	33.9	13.238	0	165.89	23631000000	354	27.4808	26.0384	26.5189	26.1435	25.7187	26.7878	26.4857	26.4845	27.0566	25.7019	25.2626	25.7682	26.7681	26.5358	26.2333	26.5225	26.6927	25.6639	24.1051	26.6831	25.7906	25.5244	25.4704	26.8941	23.5696	24.4325	25.4134	25.7815	24.5835	26.5846	26.7927	26.1624	25.5624	27.1898
357	C9JAW5;C9JNU6;Q9Y241;A8MV81;Q9Y241-2	C9JAW5;C9JNU6;Q9Y241;A8MV81;Q9Y241-2	HIG1 domain family member 1A, mitochondrial;HIG1 domain family member 1C	HIGD1A;HIGD1C	2	2	2	32.5	32.5	32.5	8.8131	0	49.126	269480000	31	21.447	NaN	21.4164	21.3254	21.0607	21.0795	NaN	NaN	21.0834	NaN	19.6765	NaN	20.7156	21.4105	21.3477	21.6586	21.7099	20.7868	20.329	21.2182	21.3224	NaN	NaN	21.999	19.7042	NaN	20.814	20.0747	NaN	20.9314	21.8108	NaN	NaN	21.6837
358	C9JAX1;Q16595;H7C585;Q16595-2;Q16595-3	C9JAX1;Q16595;H7C585;Q16595-2;Q16595-3	Frataxin, mitochondrial;Frataxin intermediate form;Frataxin(56-210);Frataxin(78-210);Frataxin mature form	FXN	3	3	3	30.4	30.4	30.4	14.91	0	30.194	68619000	4	NaN	NaN	NaN	NaN	NaN	NaN	NaN	NaN	NaN	NaN	NaN	NaN	19.8222	NaN	NaN	19.1324	NaN	18.7226	NaN	18.9494	NaN	NaN	NaN	NaN	NaN	NaN	NaN	17.783	NaN	17.8724	NaN	NaN	NaN	NaN
359	C9JNK6;C9JAZ1;O75431-2;O75431	C9JNK6;C9JAZ1;O75431-2;O75431	Metaxin-2	MTX2	2	2	2	11.1	11.1	11.1	23.643	0	27.637	98142000	5	NaN	NaN	NaN	NaN	NaN	NaN	NaN	NaN	NaN	NaN	NaN	NaN	NaN	NaN	NaN	NaN	20.0689	NaN	NaN	NaN	NaN	NaN	NaN	NaN	NaN	NaN	18.4129	NaN	NaN	19.7619	NaN	NaN	NaN	NaN
360	C9JEU5;C9JC84	C9JEU5;C9JC84		FGG	57	1	1	90.1	3.1	3.1	50.322	0.0039348	2.2989	357150000	7	NaN	19.0849	18.9975	20.3808	NaN	19.6699	19.2722	18.8634	18.5917	NaN	20.5552	20.4897	NaN	NaN	NaN	NaN	NaN	NaN	NaN	NaN	NaN	19.5097	NaN	17.5778	16.8483	NaN	NaN	16.5418	NaN	NaN	NaN	NaN	19.5391	19.349
361	C9JEX3;Q13614-2;Q13614	C9JEX3;Q13614-2;Q13614	Myotubularin-related protein 2	MTMR2	3	3	3	4.7	4.7	4.7	64.561	0.001497	2.981	414730000	3	19.3754	NaN	22.0619	NaN	17.9773	NaN	NaN	20.5414	19.4937	NaN	NaN	NaN	NaN	NaN	NaN	NaN	NaN	NaN	NaN	NaN	NaN	NaN	NaN	NaN	NaN	NaN	NaN	NaN	NaN	NaN	NaN	NaN	NaN	22.0163
362	C9JF17;P05090;C9JX71;F8WBT9	C9JF17;P05090	Apolipoprotein D	APOD	5	5	5	26	26	26	24.158	0	67.013	1622700000	32	22.8474	22.034	21.0403	NaN	NaN	20.158	19.9879	19.5621	22.516	22.4649	NaN	21.0769	NaN	21.4154	22.2527	21.4657	19.574	17.1835	18.6135	17.374	18.1796	19.9079	21.1413	23.3835	20.2266	21.2854	NaN	17.6125	NaN	19.93	17.3513	21.1296	NaN	23.8554
363	C9JFE4;Q13098-5;Q13098;Q13098-7;A0A096LP07;A0A096LPJ3;A8K070;Q13098-6;J3QS88;J3KTB0;J3QLT0;J3KSA5;J3KRJ4;J3QS84;J3QLE8;J3QL53;J3KRE8;J3QQX0	C9JFE4;Q13098-5;Q13098;Q13098-7;A0A096LP07;A0A096LPJ3;A8K070;Q13098-6	COP9 signalosome complex subunit 1	GPS1	13	13	13	32.5	32.5	32.5	53.371	0	44.124	2191700000	68	21.1875	19.4411	19.0973	18.7588	19.7698	19.6473	19.2747	20.8534	19.4723	22.0297	19.688	21.1594	22.3886	20.7395	21.2248	20.7925	20.2552	19.3312	20.6232	20.0789	20.8693	20.3575	20.0227	21.4079	18.3515	19.2772	20.4299	19.5714	19.7147	19.8488	20.6332	21.2634	20.8817	21.9345
364	C9JFR7;P99999;CON__P62894	C9JFR7;P99999	Cytochrome c	CYCS	6	6	6	57.4	57.4	57.4	11.333	0	53.819	4614200000	106	22.6911	21.771	23.46	23.2205	20.8887	22.6212	22.9466	22.2761	22.8029	23.6582	22.8208	21.6258	23.6347	23.2912	23.9353	24.73	23.7633	22.6189	22.3379	22.7727	23.0524	22.6687	NaN	23.8526	22.6247	NaN	21.5866	22.8295	22.954	23.3664	23.9609	23.5361	22.0578	25.2594
365	C9JW66;J3KPK1;C9JFZ1;J3KQV8;O43426-5;O43426-4;O43426-2;O43426;C9J1Z6	C9JW66;J3KPK1;C9JFZ1;J3KQV8;O43426-5;O43426-4;O43426-2;O43426;C9J1Z6	Synaptojanin-1	SYNJ1	2	2	2	2.6	2.6	2.6	77.594	0.0049614	2.111	29690000	2	NaN	NaN	NaN	NaN	NaN	NaN	NaN	NaN	NaN	NaN	NaN	NaN	NaN	NaN	NaN	NaN	NaN	NaN	NaN	NaN	NaN	NaN	NaN	15.6715	NaN	NaN	NaN	NaN	NaN	NaN	NaN	NaN	NaN	NaN
366	C9JG32;C9JT21;F8VPA7;F8VS27;P43897-4;P43897;F8WCK2;P43897-3;P43897-2	C9JG32;C9JT21;F8VPA7;F8VS27;P43897-4;P43897;F8WCK2;P43897-3;P43897-2	Elongation factor Ts;Elongation factor Ts, mitochondrial	TSFM	2	2	2	18.6	18.6	18.6	15.441	0	15.617	57368000	2	NaN	NaN	NaN	NaN	NaN	NaN	NaN	19.918	NaN	NaN	NaN	NaN	NaN	NaN	NaN	NaN	NaN	NaN	NaN	NaN	NaN	NaN	NaN	NaN	NaN	NaN	NaN	NaN	NaN	NaN	NaN	NaN	NaN	NaN
367	C9JXQ7;C9JHH5;Q9Y6I9;C9JUC3;C9J7N0;C9JL43;A0A087WTU3	C9JXQ7;C9JHH5;Q9Y6I9;C9JUC3;C9J7N0	Testis-expressed sequence 264 protein	TEX264	7	7	7	38.4	38.4	38.4	24.129	0	13.922	468510000	18	20.5024	NaN	NaN	NaN	19.0806	NaN	NaN	20.5172	19.1429	19.8805	NaN	NaN	19.8121	20.6248	NaN	19.9039	20.1403	NaN	NaN	19.7575	18.5251	NaN	NaN	22.5577	NaN	NaN	NaN	17.8495	18.1655	18.2777	20.4695	18.6547	19.131	22.7142
368	C9JI87	C9JI87		VDAC1	9	1	1	56	5.4	5.4	20.374	0	6.1428	352610000	7	NaN	NaN	NaN	NaN	NaN	20.7351	NaN	20.8122	19.881	NaN	NaN	18.291	NaN	20.8867	NaN	20.2859	21.0465	19.4173	NaN	19.4086	NaN	NaN	NaN	20.8509	18.3856	NaN	19.3169	23.0135	19.0062	18.2173	20.7694	NaN	19.3981	20.1862
369	C9JIF9;P13798;H7C1U0;H7C393;C9JLK2;H0YFE5;F8WEH5	C9JIF9;P13798	Acylamino-acid-releasing enzyme	APEH	19	19	19	34.1	34.1	34.1	81.673	0	64.425	5849400000	193	21.1341	22.595	19.4134	16.2196	17.1823	19.2443	19.6724	18.873	19.8326	24.2919	19.8128	17.5113	20.0425	22.299	21.7119	21.2699	20.9656	20.9048	22.638	21.002	22.1846	21.0421	21.9303	22.6523	20.6483	16.485	20.3904	20.9708	20.5886	22.4038	21.0433	22.4858	21.1908	21.3939
370	C9JIR6;O75688-4;O75688-2;O75688;B8ZZF0;O75688-5;O75688-3	C9JIR6;O75688-4;O75688-2;O75688;B8ZZF0;O75688-5	Protein phosphatase 1B	PPM1B	5	4	4	18.8	15.6	15.6	41.83	0	36.503	246080000	7	19.6533	NaN	NaN	NaN	NaN	NaN	NaN	17.1334	19.0595	NaN	NaN	17.5967	NaN	NaN	NaN	NaN	17.2954	NaN	NaN	NaN	NaN	18.7569	NaN	NaN	NaN	NaN	NaN	NaN	NaN	NaN	NaN	19.0571	18.6245	NaN
371	C9JIS1;C9JXA5;C9JZN1;F5H8J8;F5H0S8;E9PCP0;P16520-2;P16520	C9JIS1;C9JXA5;C9JZN1		GNB2	11	1	1	47.8	5.6	5.6	25.538	0	74.58	362780000	8	NaN	NaN	NaN	NaN	NaN	NaN	NaN	NaN	NaN	21.6736	NaN	NaN	NaN	22.0979	20.9545	20.4301	20.3948	21.2622	20.0277	20.9663	NaN	19.8385	19.0168	NaN	NaN	NaN	19.1385	19.2926	19.2776	NaN	NaN	NaN	20.3499	NaN
372	C9JJN9;Q8N3P4-2;Q8N3P4-3;Q8N3P4	C9JJN9;Q8N3P4-2;Q8N3P4-3;Q8N3P4	Vacuolar protein sorting-associated protein 8 homolog	VPS8	6	6	6	6	6	6	161.8	0	10.179	152830000	8	NaN	NaN	NaN	NaN	NaN	15.0426	NaN	NaN	NaN	NaN	NaN	NaN	NaN	NaN	15.1869	NaN	NaN	NaN	NaN	NaN	NaN	NaN	NaN	16.4396	NaN	NaN	NaN	NaN	NaN	NaN	NaN	NaN	NaN	16.0218
373	C9JUE0;C9JJP5;Q05BK6;K0J6K2;Q92734-2;Q92734;C9JTY3	C9JUE0;C9JJP5;Q05BK6;K0J6K2;Q92734-2;Q92734;C9JTY3	Protein TFG	TFG	3	3	3	36.9	36.9	36.9	17.731	0	10.249	447190000	6	21.005	NaN	NaN	NaN	NaN	NaN	19.1953	20.949	20.289	22.3975	NaN	NaN	NaN	19.806	19.5207	20.4775	20.4135	NaN	NaN	NaN	18.5231	NaN	NaN	22.806	19.8665	NaN	17.2091	17.6602	NaN	20.9319	20.7472	NaN	NaN	21.5425
374	F5H5B9;C9JK83;O95630-2;O95630	F5H5B9;C9JK83;O95630-2;O95630	STAM-binding protein	STAMBP	2	2	2	11.5	11.5	11.5	24.649	0	8.0084	78273000	2	NaN	NaN	NaN	NaN	NaN	NaN	NaN	NaN	NaN	NaN	NaN	NaN	NaN	NaN	NaN	NaN	NaN	NaN	NaN	NaN	20.3811	NaN	NaN	NaN	NaN	NaN	NaN	NaN	NaN	NaN	NaN	NaN	NaN	NaN
375	C9JPX5;C9JKL2;O95772-2;O95772	C9JPX5;C9JKL2;O95772-2;O95772	MLN64 N-terminal domain homolog	STARD3NL	1	1	1	5.3	5.3	5.3	23.505	0.0003319	4.3016	99291000	13	NaN	NaN	NaN	NaN	NaN	19.354	NaN	NaN	NaN	NaN	NaN	NaN	NaN	18.9009	18.447	18.6653	18.5319	18.1428	NaN	18.9266	NaN	NaN	NaN	19.9209	NaN	NaN	18.7885	NaN	NaN	19.1092	19.5642	NaN	NaN	NaN
376	C9JLV4;O14727-5;O14727-4;O14727;O14727-3;O14727-2;O14727-6;F8VNZ0	C9JLV4;O14727-5;O14727-4;O14727;O14727-3;O14727-2	Apoptotic protease-activating factor 1	APAF1	13	13	13	15.5	15.5	15.5	132.46	0	33.01	439480000	18	17.6898	NaN	NaN	NaN	NaN	NaN	NaN	NaN	NaN	NaN	14.9211	NaN	NaN	19.676	19.837	17.4217	17.7557	15.3203	16.9424	16.9734	NaN	NaN	NaN	19.0404	NaN	NaN	NaN	16.8407	17.2824	14.1527	16.5962	NaN	NaN	NaN
377	C9JMY1;P18065;C9JW52	C9JMY1;P18065	Insulin-like growth factor-binding protein 2	IGFBP2	3	3	3	18.8	18.8	18.8	20.281	0	5.0623	120800000	7	20.599	NaN	NaN	NaN	19.5924	NaN	NaN	NaN	NaN	NaN	NaN	NaN	NaN	18.4725	NaN	NaN	NaN	NaN	NaN	NaN	NaN	NaN	21.3665	20.5471	NaN	NaN	NaN	NaN	NaN	NaN	18.9705	NaN	NaN	NaN
378	C9JXC3;C9JNE2;Q9Y530;H7C5Q1;C9J5P1	C9JXC3;C9JNE2;Q9Y530;H7C5Q1;C9J5P1	O-acetyl-ADP-ribose deacetylase 1	OARD1	2	2	2	21.2	21.2	21.2	12.782	0	5.2437	57498000	2	NaN	NaN	NaN	NaN	NaN	NaN	NaN	NaN	NaN	NaN	NaN	NaN	NaN	NaN	NaN	NaN	NaN	NaN	NaN	NaN	NaN	NaN	NaN	NaN	NaN	NaN	NaN	NaN	NaN	NaN	NaN	NaN	NaN	NaN
379	C9JP00;Q9NR56-3;Q9NR56-4;Q9NR56-7;Q9NR56-6;Q9NR56-2;Q9NR56-5;Q9NR56	C9JP00;Q9NR56-3;Q9NR56-4;Q9NR56-7;Q9NR56-6;Q9NR56-2;Q9NR56-5;Q9NR56	Muscleblind-like protein 1	MBNL1	1	1	1	3.2	3.2	3.2	37.898	0.0025656	2.4017	66378000	3	NaN	18.2315	NaN	NaN	NaN	NaN	NaN	NaN	NaN	NaN	NaN	NaN	NaN	NaN	NaN	NaN	18.2312	NaN	NaN	NaN	NaN	NaN	NaN	20.4616	NaN	18.4483	NaN	NaN	NaN	NaN	NaN	NaN	NaN	NaN
380	C9JP16;O75718	C9JP16;O75718	Cartilage-associated protein	CRTAP	3	3	3	9.2	9.2	9.2	41.432	0.0070157	1.9305	223700000	4	16.9389	16.0144	NaN	NaN	NaN	NaN	NaN	NaN	NaN	18.5105	NaN	NaN	17.1901	17.7712	NaN	17.9998	17.814	16.4234	NaN	18.7025	NaN	NaN	NaN	19.6168	NaN	NaN	NaN	NaN	NaN	NaN	19.1137	18.4119	NaN	17.4644
381	C9JPQ9;C9JU00	C9JPQ9;C9JU00		FGG	25	3	3	100	9.2	9.2	13.546	0.0014952	2.9643	163970000000	517	27.8454	28.7643	28.5712	28.2512	28.3779	28.3593	28.7923	27.2311	27.8489	27.899	29.1571	29.0798	28.4807	28.2968	28.629	27.6606	28.7077	28.2852	27.2857	28.0501	28.012	29.1375	29.1361	28.0505	29.0207	27.8333	29.0694	28.2511	29.187	28.8083	29.0759	28.3496	29.027	27.794
382	C9JPV4	C9JPV4		SERPINF2	7	1	1	39	5.3	5.3	29.543	0	23.106	17745000	2	NaN	NaN	NaN	NaN	NaN	NaN	NaN	NaN	NaN	NaN	NaN	NaN	NaN	NaN	NaN	NaN	NaN	NaN	NaN	NaN	NaN	NaN	NaN	NaN	NaN	18.3994	NaN	NaN	NaN	NaN	NaN	NaN	NaN	NaN
383	C9JQD4;O43447;H0YEL5;O43447-2;A6NM32	C9JQD4;O43447;H0YEL5;O43447-2	Peptidyl-prolyl cis-trans isomerase;Peptidyl-prolyl cis-trans isomerase H	PPIH	3	2	2	20.1	16	16	15.8	0.0031082	2.3318	41430000	3	NaN	NaN	NaN	NaN	NaN	NaN	NaN	NaN	NaN	NaN	NaN	NaN	NaN	NaN	NaN	NaN	NaN	NaN	NaN	NaN	NaN	NaN	NaN	19.3699	NaN	NaN	NaN	NaN	NaN	NaN	NaN	NaN	NaN	NaN
384	E7EUY3;E7ETT1;E9PDR0;C9JQS9;E7EX59;P05166;P05166-2;E9PEC3;E7ETT4;F8WBI9;E7ENC1;H7C5C9;C9JVW9;C9JVY9	E7EUY3;E7ETT1;E9PDR0;C9JQS9;E7EX59;P05166;P05166-2;E9PEC3;E7ETT4;F8WBI9	Propionyl-CoA carboxylase beta chain, mitochondrial	PCCB	11	11	11	30.6	30.6	30.6	55.708	0	20.598	309290000	17	21.5549	NaN	NaN	NaN	NaN	NaN	NaN	NaN	NaN	NaN	NaN	NaN	NaN	NaN	NaN	NaN	NaN	NaN	NaN	NaN	NaN	NaN	NaN	17.5079	NaN	NaN	NaN	NaN	NaN	16.5939	NaN	NaN	NaN	NaN
385	C9JRJ5;Q9UGP4	C9JRJ5;Q9UGP4	LIM domain-containing protein 1	LIMD1	1	1	1	2.9	2.9	2.9	65.534	0	12.139	20553000	3	NaN	NaN	NaN	NaN	NaN	NaN	NaN	NaN	NaN	NaN	NaN	NaN	NaN	NaN	NaN	NaN	15.989	NaN	NaN	NaN	NaN	NaN	NaN	NaN	NaN	NaN	NaN	NaN	NaN	NaN	NaN	NaN	NaN	NaN
386	C9JY28;H7C4Q5;C9JRX8;F5H189;Q9HD34	C9JY28;H7C4Q5;C9JRX8;F5H189;Q9HD34	LYR motif-containing protein 4	LYRM4	1	1	1	20	20	20	8.2474	0.00093255	3.3738	19527000	1	NaN	NaN	NaN	NaN	NaN	NaN	NaN	NaN	NaN	NaN	NaN	NaN	NaN	NaN	NaN	NaN	NaN	NaN	NaN	NaN	NaN	NaN	NaN	NaN	NaN	NaN	NaN	NaN	NaN	NaN	NaN	NaN	NaN	NaN
387	C9JRZ6;Q9NX63;F8WAR4;F8WD73	C9JRZ6;Q9NX63;F8WAR4	MICOS complex subunit MIC19	CHCHD3	6	6	6	31.5	31.5	31.5	26.694	0	16.515	4533200000	61	22.5423	21.3947	24.4252	24.3209	20.8393	21.4539	20.8632	21.5014	22.4	21.0927	21.6496	24.8175	24.7707	20.136	20.6996	22.0219	21.5243	19.3682	21.3198	20.52	20.3165	20.9091	24.6091	21.8648	20.7131	NaN	20.6694	19.5072	20.3886	21.5029	20.7717	22.0764	20.774	23.0393
388	C9JTE9;Q9UHQ4;Q9UHQ4-2;H7C5E2;C9IYK6;B7Z2L0;H0Y7N8;F8WB99;C9JGJ9;C9JP06;F8WDG1	C9JTE9;Q9UHQ4;Q9UHQ4-2;H7C5E2;C9IYK6;B7Z2L0;H0Y7N8;F8WB99	B-cell receptor-associated protein 29	BCAP29	8	8	8	29.6	29.6	29.6	26.953	0	12.777	1091500000	48	21.4441	18.7659	20.0257	19.8448	16.5579	19.8044	19.8367	19.4861	20.1721	20.3737	16.657	16.3013	19.7512	20.1807	21.1275	20.8409	23.025	19.9584	19.6497	20.0181	19.3796	17.9241	18.039	22.4965	17.3331	17.8072	19.0992	18.8882	16.0476	22.6236	21.8229	19.5014	20.3612	22.0145
389	C9JTN7;F8W8I6;P31483-2;P31483;Q96B58;F8WE16;H7BY49	C9JTN7;F8W8I6;P31483-2;P31483;Q96B58	Nucleolysin TIA-1 isoform p40	TIA1	3	3	2	14.4	14.4	9.8	31.624	0	8.048	42452000	4	NaN	NaN	16.3414	NaN	NaN	NaN	NaN	NaN	NaN	NaN	NaN	NaN	NaN	NaN	NaN	16.7965	NaN	NaN	NaN	NaN	NaN	NaN	NaN	18.9407	NaN	NaN	NaN	NaN	NaN	NaN	NaN	NaN	NaN	NaN
390	C9JUV8;P78410-3;P78410-2;P78410;O00478-2;O00478;E9PRR1;C9JQT8;O00481-4;E9PFB8;C9JNZ3;E9PRX1;S4R3N0;E7EPR2;C9JVU4;C9J3Q8;C9J877;E9PJE9;C9JZT5	C9JUV8;P78410-3;P78410-2;P78410;O00478-2;O00478;E9PRR1;C9JQT8;O00481-4;E9PFB8;C9JNZ3;E9PRX1;S4R3N0;E7EPR2;C9JVU4;C9J3Q8;C9J877;E9PJE9;C9JZT5	Butyrophilin subfamily 3 member A2;Butyrophilin subfamily 3 member A3;Butyrophilin subfamily 3 member A1	BTN3A3;BTN3A2;BTN3A1	4	4	1	16.8	16.8	3.2	27.329	0	5.0664	65033000	5	NaN	NaN	NaN	NaN	NaN	NaN	18.7104	NaN	NaN	NaN	NaN	NaN	NaN	17.1681	NaN	17.9535	NaN	NaN	NaN	NaN	NaN	NaN	NaN	NaN	NaN	NaN	NaN	NaN	NaN	17.2685	17.5397	NaN	NaN	NaN
391	C9JV77;P02765;CON__P12763	C9JV77;P02765	Alpha-2-HS-glycoprotein;Alpha-2-HS-glycoprotein chain A;Alpha-2-HS-glycoprotein chain B	AHSG	6	6	6	17.4	17.4	17.4	39.411	0	89.079	2325900000	75	20.6161	18.5328	19.5258	18.1359	NaN	NaN	21.1849	20.3308	20.2542	23.2102	NaN	19.5062	18.9182	21.1962	21.139	21.8328	20.4673	18.4721	20.0651	21.1209	20.9491	22.4041	20.27	23.8639	22.7793	21.552	20.2714	20.1711	21.1405	22.2789	21.0925	20.6581	20.6204	22.6917
392	C9JVE2;Q96GG9;C9J8R4;C9JRU6;C9J0B2;C9JUW4	C9JVE2;Q96GG9;C9J8R4	DCN1-like protein;DCN1-like protein 1	DCUN1D1	8	8	8	34.8	34.8	34.8	28.305	0	44.285	882940000	54	NaN	20.0699	NaN	NaN	19.2377	19.3458	NaN	20.9601	NaN	20.4491	NaN	NaN	NaN	21.6301	21.7984	21.0451	21.9839	21.2192	21.8603	20.5377	21.857	NaN	NaN	20.6172	NaN	17.7802	16.0934	20.2618	19.8288	22.3341	21.341	21.155	NaN	NaN
393	C9JVN9;Q9H9P8-2;Q9H9P8;G3V5S1;G3V272	C9JVN9;Q9H9P8-2;Q9H9P8;G3V5S1;G3V272	L-2-hydroxyglutarate dehydrogenase, mitochondrial	L2HGDH	2	2	2	5.4	5.4	5.4	48.475	0	8.5094	87203000	6	NaN	NaN	NaN	NaN	NaN	NaN	NaN	NaN	NaN	NaN	NaN	NaN	NaN	NaN	18.2967	NaN	NaN	NaN	NaN	NaN	18.1773	NaN	NaN	19.628	NaN	NaN	NaN	NaN	NaN	NaN	NaN	NaN	NaN	NaN
394	C9JWC5;Q8IYM9-2;Q8IYM9;H7C376;H7C262;H7C2K0	C9JWC5;Q8IYM9-2;Q8IYM9;H7C376;H7C262;H7C2K0	E3 ubiquitin-protein ligase TRIM22	TRIM22	2	2	2	7.9	7.9	7.9	34.866	0.0020243	2.5558	22833000	2	NaN	NaN	NaN	NaN	NaN	NaN	NaN	NaN	NaN	NaN	NaN	NaN	NaN	NaN	NaN	NaN	NaN	NaN	NaN	NaN	NaN	NaN	NaN	NaN	NaN	NaN	NaN	NaN	NaN	NaN	NaN	NaN	NaN	NaN
395	C9JXB9;P25686-2;P25686;C9JRD2;C9J1G2;E7ETU0;C9JX00;Q8NHS0;O75190-4	C9JXB9;P25686-2;P25686;C9JRD2;C9J1G2;E7ETU0;C9JX00	DnaJ homolog subfamily B member 2	DNAJB2	7	7	6	33.6	33.6	29.5	26.883	0	23.492	244710000	26	NaN	19.7376	NaN	NaN	18.0548	16.9203	17.3203	19.6335	18.9397	19.787	16.7658	NaN	17.6987	NaN	16.403	17.4748	17.7065	16.9686	17.1492	16.644	19.189	18.2439	19.0284	NaN	16.6496	20.6423	NaN	17.3951	NaN	18.2411	17.4946	18.5683	NaN	20.7766
396	C9JZB0;Q9BT40-2;Q9BT40;K7EPG6;I3L0Y0;I3L2L1	C9JZB0;Q9BT40-2;Q9BT40	Inositol polyphosphate 5-phosphatase K	INPP5K	3	3	3	14.4	14.4	14.4	26.723	0.0003296	4.1683	352680000	23	20.1148	NaN	NaN	NaN	NaN	NaN	18	18.2068	18.8063	NaN	17.5197	NaN	NaN	19.9566	19.8521	19.1554	18.5373	18.8176	20.067	19.605	19.7348	NaN	NaN	20.0203	NaN	NaN	20.944	18.6753	19.7121	18.5213	NaN	NaN	NaN	19.8272
397	C9JZG9;C9JZY6;P62256;H7C4M9;P62256-2;C9J8Q9	C9JZG9;C9JZY6;P62256;H7C4M9;P62256-2;C9J8Q9	Ubiquitin-conjugating enzyme E2 H	UBE2H	4	4	4	47.6	47.6	47.6	11.545	0	5.5302	112330000	11	NaN	NaN	NaN	18.4665	NaN	NaN	NaN	19.5469	NaN	NaN	NaN	NaN	NaN	NaN	NaN	NaN	NaN	NaN	NaN	NaN	NaN	17.5291	NaN	20.7363	NaN	21.0628	NaN	19.3963	NaN	20.4718	NaN	NaN	NaN	NaN
398	C9JZJ1;O94768	C9JZJ1;O94768	Serine/threonine-protein kinase 17B	STK17B	1	1	1	22.4	22.4	22.4	7.762	0	10.93	16843000	1	NaN	NaN	NaN	NaN	NaN	NaN	NaN	NaN	NaN	NaN	NaN	NaN	NaN	NaN	NaN	NaN	NaN	NaN	NaN	NaN	NaN	NaN	NaN	20.7848	NaN	NaN	NaN	NaN	NaN	NaN	NaN	NaN	NaN	NaN
399	C9JZL3;H7C2T7;O15294-3;O15294	C9JZL3;H7C2T7;O15294-3;O15294	UDP-N-acetylglucosamine--peptide N-acetylglucosaminyltransferase 110 kDa subunit	OGT	2	2	2	12.2	12.2	12.2	17.563	0.0060357	2.0775	308390000	3	19.8009	NaN	NaN	NaN	NaN	NaN	20.8534	NaN	NaN	NaN	NaN	NaN	NaN	20.6795	21.0998	21.5157	19.7254	NaN	17.6684	18.1421	NaN	NaN	NaN	20.3814	18.0574	NaN	18.3331	17.8896	NaN	18.6978	19.7568	NaN	20.9172	23.5925
400	C9JZR2;O60716-32;O60716-31;O60716-29;O60716-27;O60716-30;O60716-28;O60716-26;O60716-25;O60716-24;O60716-23;O60716-21;O60716-19;O60716-22;O60716-20;O60716-16;O60716-18;O60716-15;O60716-17;O60716-13;O60716-11;O60716-14;O60716-12;O60716-10;O60716-8;O60716-9;O60716-7;O60716-5;O60716-3;O60716-6;O60716-4;O60716-2;O60716;E9PKY0	C9JZR2;O60716-32;O60716-31;O60716-29;O60716-27;O60716-30;O60716-28;O60716-26;O60716-25;O60716-24;O60716-23;O60716-21;O60716-19;O60716-22;O60716-20;O60716-16;O60716-18;O60716-15;O60716-17;O60716-13;O60716-11;O60716-14;O60716-12;O60716-10;O60716-8;O60716-9;O60716-7;O60716-5;O60716-3;O60716-6;O60716-4;O60716-2;O60716	Catenin delta-1	CTNND1	4	4	4	5	5	5	104.85	0.00093168	3.3633	75761000	8	NaN	NaN	NaN	NaN	NaN	NaN	NaN	NaN	NaN	NaN	NaN	NaN	NaN	16.5733	NaN	NaN	NaN	NaN	NaN	NaN	NaN	NaN	NaN	16.3644	NaN	15.3951	NaN	NaN	NaN	NaN	16.6485	NaN	NaN	16.2476
401	C9K0C3;Q6UWP7-2;Q6UWP7-3;Q6UWP7;C9J5S5;C9JA02;C9JMW2;C9JUV9;C9JXY8;C9J6F4	C9K0C3;Q6UWP7-2;Q6UWP7-3;Q6UWP7	Lysocardiolipin acyltransferase 1	LCLAT1	3	3	3	19.7	19.7	19.7	18.429	0.001478	2.8016	112020000	5	NaN	NaN	NaN	NaN	NaN	NaN	NaN	NaN	NaN	NaN	NaN	NaN	NaN	20.2492	NaN	19.2016	19.8871	NaN	NaN	19.3446	NaN	NaN	NaN	20.7076	NaN	NaN	NaN	NaN	NaN	NaN	19.8946	NaN	NaN	NaN
402	F8WBF4;C9K0I4;F8WDH1;P56557	F8WBF4;C9K0I4;F8WDH1;P56557	Transmembrane protein 50B	TMEM50B	2	2	2	45.5	45.5	45.5	4.9386	0.0020173	2.5347	254670000	20	21.2646	21.1963	20.9592	NaN	NaN	NaN	18.5621	18.2291	20.8709	NaN	NaN	NaN	20.6672	21.8307	21.6954	21.7999	21.6381	21.5458	21.4712	22.0045	21.2315	NaN	NaN	22.1511	18.624	18.2085	20.8254	21.0395	20.3924	21.8451	22.1197	NaN	NaN	22.5351
403	D1MQ08;O15554;M0QZ70;M0R1J0;M0R2E8	D1MQ08;O15554;M0QZ70;M0R1J0	Intermediate conductance calcium-activated potassium channel protein 4	KCNN4	4	4	4	14.9	14.9	14.9	33.379	0	4.6017	199680000	5	NaN	NaN	NaN	NaN	NaN	NaN	NaN	NaN	18.1053	NaN	NaN	NaN	17.3794	18.2507	17.9792	18.6152	19.2793	NaN	NaN	17.3225	NaN	NaN	NaN	19.8525	18.3616	NaN	17.9374	18.1698	17.5087	18.6016	18.7297	NaN	NaN	NaN
404	D3DQH8;P09486;F5GY03;E5RK62;F5H4E2	D3DQH8;P09486;F5GY03;E5RK62	SPARC	SPARC	10	10	10	40	40	40	36.051	0	35.265	2454000000	85	21.8163	NaN	19.1335	19.6815	20.1807	21.0155	19.5209	20.371	20.7217	20.0485	18.8222	20.2439	20.3656	21.394	19.4871	22.0449	22.5498	18.507	NaN	20.8147	19.2355	19.8851	NaN	22.6824	19.3019	18.975	17.5073	20.8382	20.0469	20.3593	21.3933	20.7924	18.3205	24.6257
405	D3DSM0;A0A087WX36	D3DSM0;A0A087WX36	Integrin beta	ITGB2	31	1	1	47.8	2.5	2.5	78.354	0	70.756	4724600000	62	21.6782	20.7574	22.4829	20.7172	20.5733	19.4568	21.5153	22.9226	20.962	19.9139	19.7603	18.4181	21.4866	20.2258	18.9048	19.6092	20.0568	20.2591	18.9633	20.1755	20.2134	21.8764	18.4844	22.5879	18.2729	NaN	19.328	18.5454	18.5245	21.5173	20.4699	20.4129	20.3049	24.4004
406	D3DTX6;Q96SB3	D3DTX6;Q96SB3	Neurabin-2	PPP1R9B	7	7	7	10.6	10.6	10.6	89.333	0	48.175	324480000	10	NaN	NaN	NaN	NaN	NaN	NaN	NaN	NaN	NaN	NaN	NaN	NaN	NaN	18.0646	17.7971	17.6313	17.8883	NaN	15.8942	17.3703	16.9506	NaN	20.7343	18.8297	NaN	NaN	19.3536	NaN	NaN	NaN	18.2883	NaN	NaN	19.5306
407	G5E9Q7;D3DWV9;P51553-2;P51553;H7C1W2;E9PF84;E7EQB8;H0Y5Q7	G5E9Q7;D3DWV9;P51553-2;P51553;H7C1W2;E9PF84;E7EQB8	Isocitrate dehydrogenase [NAD] subunit, mitochondrial;Isocitrate dehydrogenase [NAD] subunit gamma, mitochondrial	IDH3G;hCG_2004980	4	4	4	13	13	13	35.43	0.00032031	3.7566	128400000	7	NaN	19.1081	18.3607	NaN	NaN	17.7424	NaN	NaN	18.6734	NaN	NaN	NaN	NaN	NaN	17.1418	NaN	NaN	NaN	NaN	NaN	NaN	NaN	NaN	18.2413	NaN	19.2751	NaN	NaN	NaN	16.7681	NaN	NaN	NaN	18.315
408	F6U1T9;D3YTA9;P63098;H7BYZ3;Q86YQ0	F6U1T9;D3YTA9;P63098;H7BYZ3;Q86YQ0	Calcineurin subunit B type 1	PPP3R1;HZGJ	4	4	4	31.9	31.9	31.9	18.208	0	12.638	750400000	31	21.0113	NaN	NaN	20.7397	19.8585	21.3371	21.0421	19.6195	21.9486	NaN	NaN	NaN	NaN	20.5352	21.4872	21.7238	20.8093	NaN	20.3602	19.5812	20.8563	20.7138	NaN	22.0926	NaN	NaN	18.0397	17.8973	21.3302	21.3534	20.1615	NaN	NaN	22.6144
409	G3XAG6;D3YTD1;Q96QS1-2;Q96QS1;Q96QS1-3;Q96QS1-5	G3XAG6;D3YTD1;Q96QS1-2;Q96QS1;Q96QS1-3;Q96QS1-5	Tetraspanin-32	TSPAN32	4	4	4	18.5	18.5	18.5	28.44	0	62.822	150720000	12	NaN	NaN	19.4253	NaN	NaN	NaN	NaN	NaN	NaN	NaN	NaN	NaN	NaN	18.3531	18.4065	18.7564	19.0811	17.6125	NaN	18.3966	NaN	NaN	NaN	19.4724	NaN	16.3879	NaN	NaN	NaN	17.9334	18.3413	NaN	NaN	NaN
410	D6R934;P02746;D6RGJ1	D6R934;P02746	Complement C1q subcomponent subunit B	C1QB	5	5	5	22.7	22.7	22.7	26.459	0	60.51	809400000	26	17.997	18.6717	NaN	NaN	17.8079	19.0467	NaN	NaN	20.8341	20.2499	NaN	NaN	19.0007	NaN	NaN	20.3408	19.7639	NaN	NaN	17.947	NaN	19.1996	NaN	20.2309	18.4769	21.5743	NaN	18.6978	NaN	19.2282	17.9508	NaN	18.6662	NaN
411	D6R938;E9PBG7;E9PF82;Q13557-8;Q13557-12;Q13557-10;Q13557;Q13557-6;Q13557-11;Q13557-9;Q13557-5;Q13557-3;Q13557-4;H0Y9J2;Q9UQM7;Q9UQM7-2;D6RHX9;E9PBE8;E7EQE4;H0Y9C2	D6R938;E9PBG7;E9PF82;Q13557-8;Q13557-12;Q13557-10;Q13557;Q13557-6;Q13557-11;Q13557-9;Q13557-5;Q13557-3;Q13557-4;H0Y9J2	Calcium/calmodulin-dependent protein kinase type II subunit delta	CAMK2D	5	3	3	13.7	7.4	7.4	56.298	0.00092879	3.3274	12331000	3	NaN	NaN	NaN	NaN	NaN	NaN	NaN	NaN	NaN	NaN	NaN	NaN	NaN	NaN	NaN	NaN	NaN	NaN	NaN	NaN	NaN	NaN	NaN	NaN	NaN	NaN	NaN	NaN	NaN	NaN	NaN	NaN	NaN	NaN
412	D6RAY7;D6R9P4;D6RFF8;P46926;P46926-2;D6R917;D6RB13;Q8TDQ7-3;Q8TDQ7;D6RFK5;V9GYW0;V9GYK3;Q8TDQ7-4;Q8TDQ7-5;Q8TDQ7-2	D6RAY7;D6R9P4;D6RFF8;P46926;P46926-2;D6R917;D6RB13	Glucosamine-6-phosphate isomerase;Glucosamine-6-phosphate isomerase 1	GNPDA1	5	5	5	29.5	29.5	29.5	26.987	0	7.8457	232230000	7	NaN	20.3656	NaN	NaN	NaN	NaN	NaN	NaN	NaN	NaN	NaN	NaN	NaN	19.8087	NaN	17.8267	NaN	18.4978	19.7495	19.8951	20.5648	NaN	NaN	NaN	NaN	NaN	NaN	NaN	20.251	NaN	NaN	NaN	NaN	18.6049
413	D6RDM3;D6R9S7;D6RHE3;D6RDB0;Q96GZ6-8;Q96GZ6-6;Q96GZ6-7;Q96GZ6-5;Q96GZ6-9;Q96GZ6-2;Q96GZ6	D6RDM3;D6R9S7;D6RHE3;D6RDB0;Q96GZ6-8;Q96GZ6-6;Q96GZ6-7;Q96GZ6-5;Q96GZ6-9;Q96GZ6-2;Q96GZ6	Solute carrier family 41 member 3	SLC41A3	1	1	1	27.7	27.7	27.7	6.7137	0.00093226	3.3717	6229800	1	NaN	NaN	NaN	NaN	NaN	NaN	NaN	NaN	NaN	NaN	NaN	NaN	NaN	NaN	NaN	NaN	NaN	NaN	NaN	NaN	NaN	NaN	NaN	NaN	NaN	NaN	NaN	NaN	NaN	NaN	NaN	NaN	NaN	NaN
414	D6RAZ7;D6RIU2;D6RDP6;H0Y8T9;D6RHU6;D6RDY1;D6RA76;D6RC11;D6R9S8;D6RCE6;D6RFX6;D6RDI6;D6RCR8;Q9NY35-2;Q9NY35;D6RD48	D6RAZ7;D6RIU2;D6RDP6;H0Y8T9;D6RHU6;D6RDY1;D6RA76;D6RC11;D6R9S8;D6RCE6;D6RFX6;D6RDI6;D6RCR8;Q9NY35-2;Q9NY35;D6RD48	Claudin domain-containing protein 1	CLDND1	2	2	2	22.6	22.6	22.6	12.266	0.0044593	2.2143	80193000	2	NaN	NaN	NaN	NaN	NaN	NaN	NaN	NaN	NaN	NaN	NaN	NaN	NaN	NaN	NaN	NaN	NaN	NaN	NaN	NaN	NaN	NaN	NaN	19.5302	NaN	NaN	21.8977	NaN	21.7371	NaN	21.309	NaN	NaN	NaN
415	D6RAA6;P57088;H0Y8N0	D6RAA6;P57088;H0Y8N0	Transmembrane protein 33	TMEM33	5	5	5	20.7	20.7	20.7	25.223	0	63.545	12176000000	70	24.5696	26.6172	23.6892	25.2755	24.4914	21.311	22.5045	27.2409	23.5752	25.4371	26.9533	26.0362	25.9	20.9948	20.903	21.7585	22.7129	21.69	22.3136	22.6595	23.7649	24.5225	20.6792	23.6753	21.7305	22.4395	20.9072	25.3312	22.9866	24.6301	21.5806	23.3258	26.0938	27.7725
416	D6RAM3;Q7L591;D6RC22;Q7L591-3;D6R951;D6R977;D6RAV2;Q7L591-4;D6RAZ9;Q7L591-2;D6RF29	D6RAM3;Q7L591;D6RC22;Q7L591-3;D6R951;D6R977	Docking protein 3	DOK3	15	15	15	39.5	39.5	39.5	47.601	0	85.393	2715500000	107	22.452	20.6473	19.088	20.1274	20.9277	19.6366	20.4278	21.0808	21.2514	19.7898	19.2149	19.5832	19.2544	21.428	20.0886	21.556	21.6198	19.3059	19.4181	20.3407	20.314	16.8746	NaN	22.8988	19.0033	21.5847	17.626	19.125	18.761	21.4509	21.7592	20.1182	NaN	22.9595
417	D6RAN4;P32969;H0Y9R4;E7ESE0;H0Y9V9	D6RAN4;P32969;H0Y9R4;E7ESE0;H0Y9V9	60S ribosomal protein L9	RPL9	2	2	2	15.9	15.9	15.9	20.874	0.0022969	2.481	19940000	2	NaN	NaN	NaN	NaN	NaN	NaN	NaN	NaN	NaN	NaN	NaN	NaN	NaN	NaN	NaN	NaN	NaN	NaN	NaN	NaN	NaN	NaN	NaN	19.0917	NaN	NaN	NaN	NaN	NaN	NaN	NaN	NaN	NaN	NaN
418	D6RB09;D6RG13;D6RAT0;P61247;D6RAS7;H0Y8L7;E9PFI5;D6RED7;D6R9B6;H0Y9Y4;D6RGE0;D6RI02	D6RB09;D6RG13;D6RAT0;P61247;D6RAS7;H0Y8L7;E9PFI5;D6RED7;D6R9B6;H0Y9Y4	40S ribosomal protein S3a	RPS3A	6	6	6	36.6	36.6	36.6	22.572	0	5.3429	247230000	12	NaN	21.0836	NaN	19.5982	NaN	NaN	18.3131	NaN	NaN	NaN	NaN	NaN	NaN	NaN	NaN	NaN	NaN	17.7465	17.1256	NaN	NaN	NaN	17.337	20.2286	NaN	NaN	NaN	NaN	NaN	NaN	NaN	NaN	NaN	19.3915
419	D6RBS5;Q8IZ81;V9GY58;D6RHX2	D6RBS5;Q8IZ81;V9GY58	ELMO domain-containing protein 2	ELMOD2	4	4	4	25.6	25.6	25.6	20.204	0	6.7104	399360000	15	NaN	18.7457	21.1371	20.1776	NaN	NaN	19.6598	NaN	20.388	NaN	NaN	18.9411	21.8613	19.1805	19.7266	18.7094	20.683	19.0775	18.6065	20.3488	19.1655	NaN	NaN	19.8891	NaN	17.8269	19.7775	19.1113	18.2297	20.9648	20.6871	NaN	NaN	21.1324
420	D6RBW1;P06730;P06730-3;P06730-2;H0Y8J7;D6RFJ3	D6RBW1;P06730;P06730-3;P06730-2	Eukaryotic translation initiation factor 4E	EIF4E	5	5	5	22.4	22.4	22.4	28.512	0	51.779	963360000	19	19.0907	NaN	18.7379	NaN	NaN	NaN	19.7873	19.3723	19.2807	21.3658	NaN	NaN	NaN	20.108	20.6225	20.6327	20.1284	20.1186	NaN	20.0111	20.2692	NaN	NaN	22.4031	18.2988	20.4524	22.4885	19.9141	18.5607	21.3736	20.1998	19.1001	18.9863	NaN
421	D6RBY0;Q8TAC1;D6RJG8;Q8TAC1-2	D6RBY0;Q8TAC1;D6RJG8;Q8TAC1-2	Rieske domain-containing protein	RFESD	2	2	2	24.6	24.6	24.6	13.466	0.00031817	3.65	42299000	4	NaN	NaN	NaN	NaN	NaN	NaN	NaN	NaN	NaN	NaN	NaN	NaN	NaN	18.8564	18.9803	NaN	18.6197	NaN	NaN	17.7782	18.9886	NaN	NaN	NaN	NaN	NaN	NaN	NaN	NaN	NaN	NaN	NaN	NaN	NaN
422	D6RC04;Q9Y6G5;H0Y9N4;D6RJ90	D6RC04;Q9Y6G5;H0Y9N4;D6RJ90	COMM domain-containing protein 10	COMMD10	2	2	2	15.1	15.1	15.1	15.911	0.0025678	2.4125	30128000	3	NaN	NaN	NaN	NaN	NaN	NaN	NaN	NaN	NaN	NaN	NaN	NaN	NaN	17.0043	NaN	NaN	NaN	NaN	NaN	16.9259	NaN	NaN	NaN	19.7568	NaN	NaN	NaN	16.868	NaN	17.8342	16.9959	NaN	NaN	19.225
423	D6RC46;E9PKK7;Q96EM0	D6RC46;E9PKK7;Q96EM0	Trans-3-hydroxy-L-proline dehydratase	L3HYPDH	1	1	1	9.9	9.9	9.9	15.195	0.00032041	3.7582	13873000	1	NaN	NaN	NaN	NaN	NaN	NaN	NaN	NaN	NaN	NaN	NaN	NaN	NaN	NaN	NaN	NaN	NaN	NaN	NaN	NaN	NaN	NaN	NaN	NaN	NaN	NaN	NaN	NaN	NaN	NaN	NaN	NaN	NaN	NaN
424	D6RCD0;Q8NBQ5	D6RCD0;Q8NBQ5	Estradiol 17-beta-dehydrogenase 11	HSD17B11	12	12	12	56.6	56.6	56.6	28.102	0	97.326	7186000000	112	22.9937	19.1524	20.9283	21.0338	21.2489	21.5284	20.2973	21.6653	21.735	19.8353	NaN	NaN	20.1262	22.1956	21.0707	21.3188	22.7715	20.6364	27.6711	21.899	25.6299	21.7834	NaN	24.3305	19.1605	16.7931	20.372	18.9651	16.536	21.9543	22.4004	18.4443	NaN	23.4497
425	D6RCM8;O95379-3;O95379-2;O95379;O95379-4	D6RCM8;O95379-3;O95379-2;O95379;O95379-4	Tumor necrosis factor alpha-induced protein 8	TNFAIP8	2	2	2	11.5	11.5	11.5	23.257	0	30.653	112230000	7	NaN	NaN	NaN	16.7236	NaN	NaN	18.2063	NaN	19.1481	NaN	NaN	NaN	NaN	19.0603	18.7489	19.1072	NaN	NaN	19.027	NaN	NaN	NaN	NaN	NaN	NaN	NaN	NaN	NaN	NaN	NaN	NaN	NaN	NaN	19.7714
426	D6RGI3;D6RER5;Q9NVA2;Q9NVA2-2;D6RDU5;H0Y961;D6RDP1;D6R9Y6;H0Y9G8;E7EW69;E7EX04;B5ME97;Q9P0V9-3;Q9P0V9;Q9P0V9-2	D6RGI3;D6RER5;Q9NVA2;Q9NVA2-2;D6RDU5;H0Y961	Septin-11	SEPT11	15	7	6	40.9	25.2	20.7	49.005	0	164.14	5041900000	119	23.392	21.75	21.8515	21.3796	21.7835	21.8814	22.7243	22.7963	23.4966	22.7035	20.6904	20.525	21.8078	21.2527	20.08	21.4266	21.1252	18.3177	NaN	19.0991	16.8472	21.3256	21.0628	23.5029	21.6289	16.85	19.0966	19.8371	18.678	22.3584	20.9953	22.7165	21.1636	24.2964
427	D6REX3;O94979-6;O94979-3;O94979-10;O94979-4;O94979-9;O94979-2;O94979;O94979-8;H7BXG7;O94979-7;D6RHZ5;H0YAB3;O94979-5;H0Y8V7;H0Y9K1;H0Y8W8;H0YAF5;H0Y9V3;H0Y9T9	D6REX3;O94979-6;O94979-3;O94979-10;O94979-4;O94979-9;O94979-2;O94979;O94979-8;H7BXG7;O94979-7;D6RHZ5;H0YAB3	Protein transport protein Sec31A	SEC31A	15	15	15	15.8	15.8	15.8	136.22	0	67.131	1402000000	47	18.9443	19.5818	18.1469	NaN	17.3439	17.8292	17.3119	17.2309	19.289	NaN	NaN	NaN	16.0713	20.292	17.4051	18.4172	19.0157	18.7801	NaN	NaN	NaN	NaN	19.1913	21.4492	18.9182	13.8845	17.368	15.7206	16.877	19.1495	18.0684	18.4413	17.9559	20.2943
428	D6RF35;D6RBJ7;D6RF20;CON__Q3MHN5;CON__ENSEMBL:ENSBTAP00000018229	D6RF35;D6RBJ7		GC	24	24	2	48.7	48.7	2.7	53.02	0	323.31	15036000000	336	24.3832	22.5405	22.0474	22.4852	23.6359	22.1051	22.9761	24.1334	23.2656	25.008	19.2956	21.4538	21.5613	22.9794	21.8148	23.0911	22.9709	17.9939	21.0057	21.0685	20.3057	22.211	23.939	25.8515	23.2087	23.8639	17.8207	20.085	22.4564	22.663	21.4826	22.8122	22.5134	24.4966
429	D6RF48;Q9P2W9	D6RF48;Q9P2W9	Syntaxin-18	STX18	1	1	1	7.5	7.5	7.5	35.42	0.0014943	2.9621	101590000	2	NaN	NaN	NaN	NaN	NaN	NaN	NaN	NaN	NaN	NaN	NaN	NaN	NaN	NaN	16.4439	NaN	NaN	14.8232	NaN	NaN	NaN	20.5082	NaN	NaN	NaN	19.844	NaN	NaN	NaN	18.906	NaN	NaN	NaN	NaN
430	D6RFE8;E7EWV1;E7EM50;Q5H8A4-5;Q5H8A4-6;Q5H8A4-4;Q5H8A4-2;Q5H8A4;D6R9J9;Q5H8A4-3	D6RFE8;E7EWV1;E7EM50;Q5H8A4-5;Q5H8A4-6;Q5H8A4-4;Q5H8A4-2;Q5H8A4	GPI ethanolamine phosphate transferase 2	PIGG	3	3	3	8.1	8.1	8.1	53.019	0.0014868	2.8756	58230000	3	NaN	NaN	NaN	NaN	NaN	NaN	NaN	NaN	NaN	19.2213	NaN	NaN	NaN	NaN	NaN	NaN	NaN	NaN	NaN	NaN	NaN	NaN	NaN	NaN	NaN	NaN	NaN	NaN	NaN	NaN	NaN	NaN	19.9135	NaN
431	D6RFG8;P27707	D6RFG8;P27707	Deoxycytidine kinase	DCK	2	2	2	6.6	6.6	6.6	36.764	0.0057803	2.1032	24859000	2	NaN	NaN	NaN	NaN	NaN	NaN	NaN	NaN	NaN	17.2038	NaN	NaN	NaN	NaN	NaN	NaN	NaN	NaN	NaN	NaN	NaN	NaN	NaN	18.9012	NaN	NaN	NaN	NaN	NaN	NaN	NaN	NaN	NaN	NaN
432	D6RG39;D6RIT9;Q9NX40-3;Q9NX40-2;Q9NX40-4;Q9NX40;D6R918;D6RBC5;D6RDI5;D6RI08;D6RA54;D6RC55;D6RDK1;D6RIV2;D6R9T5;D6RDK6;D6RBN5	D6RG39;D6RIT9;Q9NX40-3;Q9NX40-2;Q9NX40-4;Q9NX40;D6R918;D6RBC5;D6RDI5;D6RI08;D6RA54;D6RC55;D6RDK1;D6RIV2;D6R9T5;D6RDK6;D6RBN5	OCIA domain-containing protein 1	OCIAD1	3	3	3	21.6	21.6	21.6	19.023	0	8.8781	840600000	28	20.8503	19.8676	20.6129	NaN	NaN	20.4137	20.2742	NaN	17.158	20.312	20.9632	NaN	21.8424	21.666	21.0249	22.3806	22.142	21.5047	NaN	21.2397	NaN	20.1015	NaN	22.7473	18.9673	NaN	20.5945	NaN	19.053	21.9952	21.6395	20.7632	20.4051	22.4008
433	D6RIE3;D6RGV5;H0UI06;P14406;D6R9C3	D6RIE3;D6RGV5;H0UI06;P14406;D6R9C3	Cytochrome c oxidase subunit 7A2, mitochondrial	COX7A2	2	2	2	25.3	25.3	25.3	10.264	0	26.808	3717600000	142	23.5913	22.8244	23.2924	23.1374	22.1498	23.5219	22.5037	23.0878	23.9111	22.3953	23.1904	22.3922	24.0921	24.5131	24.0749	24.6294	24.8024	22.1343	23.4692	23.6847	23.5968	23.2706	21.9649	24.4748	21.2548	20.9737	23.6742	23.5672	23.4789	22.9232	24.9668	23.2077	22.5771	25.1873
434	D6RH31;Q6UXI9-5;Q6UXI9;Q6UXI9-4;Q6UXI9-6;Q6UXI9-3;Q6UXI9-2	D6RH31;Q6UXI9-5;Q6UXI9;Q6UXI9-4;Q6UXI9-6;Q6UXI9-3	Nephronectin	NPNT	3	3	3	4.8	4.8	4.8	66.915	0.00093371	3.3833	295720000	11	18.1543	20.2196	17.9291	NaN	NaN	NaN	NaN	NaN	NaN	NaN	19.826	16.0414	19.6891	NaN	NaN	NaN	NaN	18.5002	17.6718	17.4025	NaN	18.9188	19.09	NaN	NaN	18.2406	NaN	17.6891	16.0369	NaN	15.0429	NaN	NaN	17.074
435	D6RJC3;E7EQN9;O15327;E9PHC0;E9PCZ3;E9PG59	D6RJC3;E7EQN9;O15327;E9PHC0;E9PCZ3	Type II inositol 3,4-bisphosphate 4-phosphatase	INPP4B	9	9	9	13.8	13.8	13.8	92.125	0	14.982	431520000	21	15.9934	NaN	17.5507	NaN	16.4447	NaN	NaN	17.2413	17.2134	16.8465	NaN	NaN	NaN	16.5177	17.4037	18.5877	18.8266	NaN	NaN	16.3482	NaN	NaN	NaN	19.0492	NaN	NaN	15.3358	16.058	16.4005	18.0531	17.471	17.0029	NaN	18.3146
436	K7ENX8;K7ELV6;K7EJV5;K7ELT6;K7EJV1;K7EMY9;K7EPM4;K7ER40;K7EQR7;D6W5Y5;Q14011;Q14011-2	K7ENX8;K7ELV6;K7EJV5;K7ELT6;K7EJV1;K7EMY9;K7EPM4;K7ER40;K7EQR7;D6W5Y5;Q14011;Q14011-2	Cold-inducible RNA-binding protein	CIRBP	1	1	1	17.5	17.5	17.5	8.9138	0	4.484	13963000	1	NaN	NaN	NaN	NaN	NaN	NaN	NaN	NaN	NaN	NaN	NaN	NaN	NaN	NaN	NaN	NaN	NaN	NaN	NaN	NaN	NaN	NaN	NaN	NaN	NaN	NaN	NaN	NaN	NaN	NaN	NaN	NaN	NaN	NaN
437	E5KLK1;E5KLJ9;E5KLJ5;O60313-2;E5KLJ6;O60313;H7C141;H7C3G2;H7C321	E5KLK1;E5KLJ9;E5KLJ5;O60313-2;E5KLJ6;O60313	Dynamin-like 120 kDa protein, mitochondrial;Dynamin-like 120 kDa protein, form S1	OPA1	26	26	26	28.5	28.5	28.5	111.82	0	53.073	2582200000	105	20.2988	18.61	19.0129	18.8778	19.0895	18.6995	19.0981	18.7992	20.2778	19.0655	18.4708	18.8963	19.6464	19.0825	19.1348	20.2951	18.8144	19.1459	18.0926	19.1441	18.6431	19.8373	18.365	20.1363	19.0538	16.0794	18.9404	18.5877	16.9472	16.4518	19.2712	20.3858	16.7324	21.8525
438	E5RFR7;H0YC44;F5H0B0;H0YC42;P55327-8;P55327-2;P55327-4;P55327;P55327-7;P55327-5;P55327-6;P55327-3	E5RFR7;H0YC44;F5H0B0;H0YC42;P55327-8;P55327-2;P55327-4;P55327;P55327-7;P55327-5;P55327-6;P55327-3	Tumor protein D52	TPD52	1	1	1	13.5	13.5	13.5	12.389	0.0068027	2.0073	10676000	1	NaN	NaN	NaN	NaN	NaN	NaN	NaN	NaN	NaN	NaN	NaN	NaN	NaN	NaN	NaN	NaN	NaN	NaN	NaN	NaN	NaN	NaN	NaN	NaN	NaN	NaN	NaN	NaN	NaN	NaN	NaN	NaN	NaN	NaN
439	E5RG43;E5RFL2;E5RGU8;E5RII2;E5RHS7	E5RG43;E5RFL2;E5RGU8;E5RII2		CA1	13	1	1	96	7.4	7.4	16.449	0.0044407	2.1899	151700000	7	NaN	NaN	NaN	NaN	NaN	NaN	NaN	NaN	NaN	NaN	NaN	NaN	NaN	19.8198	NaN	19.6337	19.0579	NaN	21.576	NaN	19.7941	NaN	NaN	NaN	NaN	NaN	NaN	NaN	NaN	NaN	19.4333	NaN	NaN	NaN
440	E5RGS4;O60925	E5RGS4;O60925	Prefoldin subunit 1	PFDN1	1	1	1	9.4	9.4	9.4	13.466	0.0020231	2.5526	52680000	1	NaN	NaN	NaN	NaN	NaN	NaN	NaN	NaN	NaN	NaN	NaN	NaN	NaN	NaN	NaN	NaN	NaN	NaN	NaN	NaN	NaN	NaN	NaN	19.487	NaN	NaN	NaN	NaN	NaN	NaN	NaN	NaN	NaN	NaN
441	E5RHE1	E5RHE1		VDAC3	6	1	1	66	17	17	11.139	0	7.7555	15491000	1	NaN	NaN	NaN	NaN	NaN	NaN	NaN	NaN	NaN	NaN	NaN	NaN	NaN	NaN	NaN	NaN	NaN	NaN	NaN	NaN	NaN	NaN	NaN	NaN	NaN	NaN	NaN	NaN	NaN	NaN	NaN	NaN	NaN	NaN
442	E5RHG8;Q15369-2;Q15369;R4GMY8	E5RHG8;Q15369-2;Q15369;R4GMY8	Transcription elongation factor B polypeptide 1	TCEB1	5	5	5	58.4	58.4	58.4	9.9601	0	72.197	1299000000	18	21.5483	19.8119	NaN	17.979	19.3134	NaN	NaN	NaN	22.6522	22.7467	NaN	NaN	20.7592	22.5332	23.1357	22.5422	23.6481	22.3912	23.2071	22.0814	22.7853	NaN	NaN	21.9999	NaN	NaN	24.421	22.0169	21.1238	22.2856	23.1451	21.3944	NaN	21.0889
443	E5RK28;E5RHX2;Q96BR1-2;Q96BR1;E5RJV7;E5RHY6	E5RK28;E5RHX2;Q96BR1-2;Q96BR1;E5RJV7;E5RHY6	Serine/threonine-protein kinase Sgk3	SGK3	2	2	2	14.1	14.1	14.1	15.304	0.0047026	2.1615	28702000	2	NaN	NaN	NaN	NaN	NaN	NaN	NaN	NaN	NaN	NaN	NaN	NaN	NaN	NaN	NaN	NaN	NaN	NaN	NaN	NaN	NaN	NaN	NaN	NaN	NaN	NaN	NaN	NaN	NaN	NaN	NaN	NaN	NaN	21.1051
444	E5RI99;P62888;E5RJH3	E5RI99;P62888	60S ribosomal protein L30	RPL30	3	3	3	34.2	34.2	34.2	12.656	0	17.822	161290000	11	NaN	NaN	NaN	NaN	NaN	NaN	NaN	NaN	NaN	NaN	NaN	NaN	NaN	NaN	NaN	NaN	NaN	NaN	NaN	NaN	NaN	NaN	NaN	22.6005	NaN	18.7783	21.1878	NaN	NaN	NaN	18.7436	NaN	NaN	NaN
445	E5RIW3;E5RJD8;O75347;E5RHG6;O75347-2	E5RIW3;E5RJD8;O75347;E5RHG6;O75347-2	Tubulin-specific chaperone A	TBCA	4	4	4	45.2	45.2	45.2	10.08	0	15.214	680440000	19	20.7829	20.7126	20.5938	21.1287	NaN	NaN	NaN	NaN	20.4475	21.7542	19.9641	NaN	NaN	20.5892	21.9071	20.793	22.1688	18.5356	21.6073	19.7998	22.0432	NaN	NaN	20.3308	NaN	18.8204	NaN	21.0977	NaN	21.2654	19.3652	21.4367	NaN	21.8047
446	E5RJ97;Q9UHF7;Q9UHF7-3;Q9UHF7-2	E5RJ97;Q9UHF7;Q9UHF7-3;Q9UHF7-2	Zinc finger transcription factor Trps1	TRPS1	1	1	1	2.2	2.2	2.2	99.168	0.00031898	3.706	945100000	11	NaN	NaN	NaN	NaN	22.5058	NaN	NaN	NaN	NaN	NaN	22.6242	22.3552	17.3757	NaN	NaN	NaN	NaN	NaN	NaN	NaN	NaN	NaN	NaN	NaN	NaN	15.5454	NaN	NaN	17.3881	NaN	NaN	NaN	NaN	NaN
447	E5RJF6	E5RJF6		CA1	7	1	1	79.3	29.9	29.9	9.4069	0	7.5582	0	2	NaN	NaN	NaN	NaN	NaN	NaN	NaN	NaN	NaN	NaN	NaN	NaN	NaN	NaN	NaN	NaN	NaN	NaN	NaN	NaN	NaN	NaN	NaN	NaN	NaN	NaN	NaN	NaN	NaN	NaN	NaN	NaN	NaN	NaN
448	E5RK69;H0YC77	E5RK69	Annexin	ANXA6	27	1	1	55	3	3	51.776	0	20.749	120090000	16	NaN	NaN	NaN	NaN	NaN	NaN	NaN	NaN	NaN	NaN	NaN	NaN	NaN	17.0398	17.2771	NaN	17.3554	17.1613	18.0292	17.1359	17.9789	NaN	NaN	19.0181	NaN	15.1547	17.6144	NaN	16.3355	17.2791	17.4653	NaN	NaN	NaN
449	E7EM64;Q7L5N1;H7C3T0	E7EM64;Q7L5N1	COP9 signalosome complex subunit 6	COPS6	10	10	10	37.1	37.1	37.1	36.064	0	41.623	1719000000	40	20.8872	NaN	19.917	NaN	19.2286	18.4837	21.2663	21.3539	20.192	22.7238	19.2893	NaN	20.4405	21.0636	21.9889	21.9824	22.2863	20.6528	21.3499	19.5446	21.5895	19.0902	20.0044	23.0011	19.598	NaN	17.3152	20.4291	20.7393	22.0631	21.2737	22.5511	18.8197	21.9324
450	E7EMB1;Q9UH65;E9PJM7	E7EMB1;Q9UH65	Switch-associated protein 70	SWAP70	3	3	3	7	7	7	62.032	0	4.8911	34532000	3	NaN	NaN	NaN	NaN	NaN	NaN	NaN	NaN	NaN	NaN	NaN	NaN	NaN	NaN	NaN	NaN	NaN	NaN	NaN	NaN	NaN	NaN	NaN	NaN	NaN	NaN	NaN	NaN	17.8302	NaN	NaN	NaN	NaN	NaN
451	E7EMM4;Q13510;Q13510-2;Q13510-3	E7EMM4;Q13510;Q13510-2;Q13510-3	Acid ceramidase;Acid ceramidase subunit alpha;Acid ceramidase subunit beta	ASAH1	10	10	10	31.4	31.4	31.4	41.796	0	66.798	1526400000	69	19.507	18.387	18.646	18.0502	19.6349	20.6039	17.7908	20.3258	18.8792	20.5152	19.6376	18.0433	21.432	20.7134	19.7757	20.4109	19.8031	19.3066	20.0638	18.8738	19.7653	21.5398	NaN	21.8686	18.4712	17.8896	17.9317	19.6207	NaN	20.2001	20.9642	18.2225	18.3609	22.9354
452	J3KMY5;H0YIZ1;G3V3E8;E7EMS2;G3V3D1;P61916;G3V2V8;P61916-2	J3KMY5;H0YIZ1;G3V3E8;E7EMS2;G3V3D1;P61916;G3V2V8;P61916-2	Epididymal secretory protein E1	NPC2	3	3	3	21.6	21.6	21.6	16.23	0.00094458	3.5202	190580000	7	NaN	NaN	NaN	NaN	NaN	NaN	NaN	18.9243	18.3745	NaN	NaN	NaN	NaN	19.3785	19.7998	19.9805	20.8211	NaN	19.0206	NaN	NaN	NaN	NaN	NaN	NaN	NaN	NaN	NaN	19.49	21.1175	21.0261	NaN	NaN	20.1089
453	E7EV99;E7ENY0;P35611-2;P35611-6;P35611;P35611-3;P35611-4;H0Y9H2;P35611-5;D6RF25;D6RJE2;H0YG19;D6RAH3;H0YFD8	E7EV99;E7ENY0;P35611-2;P35611-6;P35611;P35611-3;P35611-4;H0Y9H2;P35611-5	Alpha-adducin	ADD1	26	25	25	50.6	49.4	49.4	70.055	0	323.31	15648000000	573	21.669	24.3793	20.8378	20.8066	22.0012	21.485	22.994	21.9613	22.9315	25.329	22.3465	21.9947	23.0365	23.9426	24.8465	22.7582	22.8636	23.1781	24.3289	23.4394	24.3676	23.5323	24.6567	22.5005	21.4175	18.738	22.7229	23.5242	21.4315	23.1607	23.0396	24.346	23.265	23.0631
454	E7EPB3;P50914	E7EPB3;P50914	60S ribosomal protein L14	RPL14	5	5	5	43.5	43.5	43.5	14.558	0	11.367	804880000	9	20.0797	18.7126	NaN	NaN	18.6576	NaN	NaN	NaN	NaN	NaN	NaN	NaN	20.1057	19.8079	21.7931	21.0557	NaN	18.6451	24.9619	NaN	24.2695	NaN	NaN	21.4292	17.9421	NaN	19.1632	19.6788	NaN	NaN	NaN	NaN	NaN	18.6975
455	E7ES33;E7EPK1;Q16181-2;Q16181;G3V1Q4;H0Y3Y4;Q5JXL7;Q6ZU15	E7ES33;E7EPK1;Q16181-2;Q16181;G3V1Q4;H0Y3Y4	Septin-7	SEPT7	18	18	18	39.6	39.6	39.6	48.715	0	323.31	25498000000	571	26.1218	24.5188	23.9173	23.8538	23.6656	24.2978	25.1536	25.2586	25.5781	24.8458	23.4852	23.0489	24.2579	24.5392	23.9134	24.9299	24.8851	22.357	20.9846	23.1887	22.7184	24.2035	22.6499	26.0553	22.958	19.6108	19.8116	23.2726	22.8924	24.817	24.266	24.4669	24.2379	26.2596
456	E7EPM6;P33121-3;P33121;B7Z3Z9;P33121-2;D6RER0;H0Y9U7;H0Y9Z9;D6RG07	E7EPM6;P33121-3;P33121;B7Z3Z9;P33121-2	Long-chain-fatty-acid--CoA ligase 1	ACSL1	15	15	13	22.6	22.6	19.7	74.281	0	37.08	4525800000	54	21.9868	20.9096	21.6715	22.6605	21.3743	21.9849	21.6109	22.3739	21.1109	18.9147	20.0765	20.8512	22.5827	20.817	20.3838	22.2047	22.016	20.1126	19.9586	20.4641	20.0637	20.6661	18.6364	23.1626	17.3387	18.7191	20.2054	20.1226	21.1448	20.9681	21.8891	20.3195	21.6184	21.7236
457	E7EPT4;P19404	E7EPT4;P19404	NADH dehydrogenase [ubiquinone] flavoprotein 2, mitochondrial	NDUFV2	4	4	4	21	21	21	27.907	0	16.308	571910000	20	21.4707	20.459	20.5382	19.3297	19.6488	20.2301	18.7577	20.6579	20.5354	19.8958	19.0305	NaN	20.4472	17.4725	17.3817	15.8824	17.1403	NaN	NaN	NaN	16.9862	19.3791	19.1459	20.4207	18.855	15.2614	17.2313	17.3459	NaN	20.1529	17.7318	18.9794	19.6886	21.8098
458	E7EPV7;P37840-2;P37840;D6RA31;H6UYS7;P37840-3;Q16143;G4Y816	E7EPV7;P37840-2;P37840;D6RA31;H6UYS7;P37840-3	Alpha-synuclein	SNCA	5	5	5	58.3	58.3	58.3	11.777	0	197.9	5361400000	136	24.4154	25.9922	22.4947	22.9752	22.1145	22.6459	20.9266	20.6243	23.8971	25.0423	23.9407	22.3382	23.5397	23.6313	23.8323	22.8807	24.0151	22.2105	23.9242	23.1434	25.0706	23.5824	25.6902	22.1249	21.9	18.6019	22.0929	22.9	21.5661	22.501	23.438	25.2263	23.1391	21.6977
459	E7EQ12;D6RC54;D6RAA8	E7EQ12		CAST	13	1	1	40.9	3.5	3.5	46.133	0	84.755	393960000	42	18.5681	19.037	NaN	NaN	NaN	NaN	NaN	NaN	NaN	NaN	16.8722	NaN	NaN	19.2973	19.7362	19.234	19.258	18.5079	21.2745	18.1057	20.6293	17.19	19.4872	NaN	18.1572	NaN	17.4559	19.2461	17.8966	19.6449	18.3823	NaN	NaN	NaN
460	E7EQG2;Q14240;Q14240-2;J3KSN7;J3KT04;J3KS93;E7EMV8;J3QQP0;E9PBH4;F8WE11;I3L3H2	E7EQG2;Q14240;Q14240-2	Eukaryotic initiation factor 4A-II;Eukaryotic initiation factor 4A-II, N-terminally processed	EIF4A2	19	5	5	49.7	16.3	16.3	41.29	0	14.423	997830000	32	21.1138	18.2173	19.8645	16.0833	NaN	NaN	NaN	17.6575	20.716	20.8206	NaN	18.4548	19.0531	20.2452	20.056	20.1794	20.3363	18.8226	17.5754	19.3548	18.4559	NaN	18.9839	21.9835	18.2947	NaN	16.4755	19.1449	17.7155	20.6654	20.6035	NaN	19.3199	21.803
461	E7EQL5;Q13409-6;Q13409-3;Q13409-7;Q13409-2;Q13409-5;Q13409;E7EV09	E7EQL5;Q13409-6;Q13409-3;Q13409-7;Q13409-2;Q13409-5;Q13409	Cytoplasmic dynein 1 intermediate chain 2	DYNC1I2	3	3	3	12.5	12.5	12.5	34.913	0	4.6664	77914000	5	NaN	NaN	NaN	NaN	NaN	NaN	NaN	NaN	NaN	NaN	NaN	NaN	NaN	NaN	NaN	NaN	NaN	NaN	NaN	15.8149	NaN	NaN	NaN	19.3456	NaN	NaN	17.7166	NaN	NaN	NaN	NaN	NaN	NaN	NaN
462	E7EQN5;P98171;P98171-2;E9PCM6;F8WAR0;S4R352;S4R314;C9JLA8;C9J5M2;H7C120;H7C3K8;H7C2Z8;H7C3G3	E7EQN5;P98171;P98171-2;E9PCM6	Rho GTPase-activating protein 4	ARHGAP4	13	13	13	16.2	16.2	16.2	102.57	0	34.471	948420000	35	19.3112	19.2606	19.002	NaN	15.5411	17.9519	17.2621	18.083	18.7675	18.7338	15.1139	13.8372	18.1345	18.8466	19.7671	18.0752	18.3513	16.4651	17.8443	18.0977	17.7915	14.1782	NaN	20.572	16.392	NaN	18.4099	14.7226	14.5974	17.6097	18.5835	17.7636	NaN	20.1157
463	E7EQR4;P15311	E7EQR4;P15311	Ezrin	EZR	23	9	9	33.4	18.1	18.1	69.371	0	52.805	810270000	27	NaN	17.5809	18.9464	NaN	NaN	18.5815	16.6087	NaN	NaN	20.4467	NaN	NaN	18.0743	19.2939	19.4955	19.7823	18.157	16.8746	19.7123	17.3554	19.437	18.313	18.0665	NaN	16.5864	16.1056	20.3726	17.879	NaN	20.4887	17.2047	16.8945	18.5542	19.8866
464	E9PES6;E7ES08;E7EQU1;O15347	E9PES6;E7ES08;E7EQU1;O15347	High mobility group protein B3	HMGB3	2	2	2	17.6	17.6	17.6	17.522	0.000334	4.3848	242000000	4	NaN	NaN	20.4596	NaN	NaN	20.0162	20.123	18.2932	18.654	20.2357	NaN	NaN	20.5751	NaN	NaN	20.1918	18.2425	NaN	20.6473	18.2136	21.8835	NaN	NaN	NaN	NaN	NaN	20.2329	NaN	NaN	NaN	NaN	NaN	NaN	NaN
465	E7EQV9;P61313;E7EX53;E7ENU7;P61313-2;E7ERA2	E7EQV9;P61313;E7EX53;E7ENU7;P61313-2	Ribosomal protein L15;60S ribosomal protein L15	RPL15	5	5	5	28.2	28.2	28.2	20.51	0.0070365	1.9556	560460000	10	NaN	NaN	NaN	NaN	17.7755	18.4081	NaN	NaN	NaN	NaN	20.0663	20.0334	20.6991	20.1915	18.6148	20.616	20.7852	17.9306	NaN	19.6962	20.1752	NaN	21.2332	22.1979	22.7203	18.835	20.34	20.2956	20.8519	20.2637	20.178	NaN	NaN	NaN
466	E7ER45;O43451;E7EW87;Q2M2H8;E9PEQ5	E7ER45;O43451	Maltase-glucoamylase, intestinal;Maltase;Glucoamylase	MGAM	20	20	20	15.8	15.8	15.8	312.02	0	93.392	1294800000	117	18.2379	NaN	18.4549	15.5452	17.351	15.4073	14.4217	16.2973	18.4481	17.4632	NaN	15.9327	17.9741	17.5507	18.1023	18.021	18.4282	18.4029	18.6919	18.1824	15.4739	17.7564	NaN	18.7736	14.2569	14.6901	17.6939	15.1547	15.9402	16.6092	19.2946	15.0177	14.0867	19.4337
467	E7ER68;Q658Y4;G3V120;H0YC80;H0YBR6;P0C866	E7ER68;Q658Y4	Protein FAM91A1	FAM91A1	7	7	7	10.3	10.3	10.3	88.986	0	5.2389	195690000	10	NaN	NaN	NaN	NaN	NaN	NaN	NaN	NaN	17.4698	NaN	NaN	NaN	NaN	NaN	NaN	18.2649	17.866	NaN	NaN	NaN	NaN	NaN	NaN	19.6907	NaN	NaN	NaN	NaN	NaN	NaN	NaN	15.538	17.6092	17.9738
468	E7ER77;Q7Z2K6;Q7Z2K6-2	E7ER77;Q7Z2K6	Endoplasmic reticulum metallopeptidase 1	ERMP1	9	9	9	14.5	14.5	14.5	93.159	0	14.716	613610000	17	NaN	20.7421	17.7841	17.775	16.2138	19.3005	NaN	NaN	17.641	19.9621	NaN	18.3512	18.0203	18.4818	14.451	17.2226	18.4448	17.6097	17.6097	18.6835	17.4513	NaN	17.7165	18.217	NaN	NaN	19.3076	18.4278	16.2099	19.4226	NaN	19.5824	NaN	18.2784
469	E7ES19;P35443	E7ES19;P35443	Thrombospondin-4	THBS4	3	1	1	4.7	1.7	1.7	96.005	0.0086979	1.7634	22895000	2	NaN	NaN	NaN	NaN	NaN	NaN	NaN	NaN	NaN	NaN	NaN	NaN	NaN	NaN	NaN	NaN	NaN	NaN	NaN	NaN	NaN	NaN	NaN	NaN	NaN	NaN	NaN	NaN	NaN	NaN	NaN	NaN	NaN	NaN
470	E7ES96;P49768-3;P49768-5;P49768-6;P49768-2;P49768;G3V3Z0;E5RFW4;G3V499;G3V2G7;E5RG63;B1AP22;P49768-4;P49768-7;P49810-3;P49810	E7ES96;P49768-3;P49768-5;P49768-6;P49768-2;P49768;G3V3Z0;E5RFW4;G3V499;G3V2G7;E5RG63;B1AP22;P49768-4;P49768-7;P49810-3;P49810	Presenilin;Presenilin-1;Presenilin-1 NTF subunit;Presenilin-1 CTF subunit;Presenilin-1 CTF12;Presenilin-2;Presenilin-2 NTF subunit;Presenilin-2 CTF subunit	PSEN1;PSEN2	2	2	2	7.7	7.7	7.7	42.082	0	8.5264	222630000	4	NaN	NaN	NaN	NaN	NaN	NaN	NaN	NaN	19.2411	NaN	NaN	NaN	NaN	NaN	19.6639	NaN	NaN	NaN	20.1346	17.8226	18.6276	NaN	NaN	NaN	NaN	21.4508	NaN	NaN	NaN	18.5284	NaN	NaN	NaN	18.6541
471	H0YBP1;E7ESA6;Q8IYN9;Q05397;Q05397-5;Q05397-2;H0YB16;H0YBZ1;E9PEI4;Q05397-4;Q05397-3;H0YB99;E5RHD8;E5RFW9;E5RJP0;E5RGA6;B4DWJ1;Q05397-6;E5RG86;E5RIK4;E5RG54;H0YAS0;E5RH48;E5RH01;E5RG66;E5RI72;H0YB33;E5RJI4	H0YBP1;E7ESA6;Q8IYN9;Q05397;Q05397-5;Q05397-2;H0YB16;H0YBZ1;E9PEI4	Focal adhesion kinase 1	PTK2	12	12	11	13.1	13.1	12.3	115.45	0	17.604	1246200000	32	19.1821	NaN	16.3076	18.7656	17.9119	19.78	16.2242	18.2855	19.0572	18.6917	14.7607	NaN	17.6609	18.2778	17.8648	18.3548	18.8069	15.4543	NaN	15.5852	NaN	NaN	16.6324	20.3944	NaN	16.1132	NaN	15.1459	17.4208	17.0935	18.6772	18.5983	NaN	20.3248
472	E7ESI2;G3V5T9;P24941-2;P24941;G3V317	E7ESI2;G3V5T9;P24941-2;P24941	Cyclin-dependent kinase 2	CDK2	4	3	2	19.7	16.4	10.5	27.164	0.00091996	3.2159	516090000	8	18.8195	18.2672	20.2333	18.9909	NaN	NaN	20.6614	NaN	19.4842	NaN	NaN	NaN	NaN	18.5512	17.5186	18.8437	19.8221	NaN	20.0286	NaN	23.4051	20.0245	NaN	18.9005	NaN	16.888	16.905	18.1985	NaN	19.0072	19.28	NaN	NaN	NaN
473	E7ESL0;J3KQY1;Q9NWU5-2;Q9NWU5-3;Q9NWU5	E7ESL0;J3KQY1;Q9NWU5-2;Q9NWU5-3;Q9NWU5	39S ribosomal protein L22, mitochondrial	MRPL22	2	2	2	13.7	13.7	13.7	24.325	0	5.177	15079000	2	NaN	NaN	NaN	NaN	NaN	NaN	NaN	NaN	NaN	NaN	NaN	NaN	NaN	NaN	NaN	NaN	15.757	NaN	NaN	NaN	NaN	NaN	NaN	NaN	NaN	NaN	NaN	NaN	NaN	NaN	NaN	NaN	NaN	NaN
474	E7ESP4;E7EMF1;E9PB77;D6RG08	E7ESP4;E7EMF1;E9PB77		ITGA2	25	1	1	34.7	2.1	2.1	102.83	0	126.27	789050000	22	18.09	18.741	NaN	18.4043	NaN	NaN	20.2674	NaN	NaN	NaN	NaN	NaN	18.8644	NaN	18.2525	18.0812	17.5107	NaN	NaN	16.2328	19.2144	NaN	NaN	19.1879	18.476	NaN	NaN	NaN	17.6655	20.6504	17.1585	17.4403	NaN	21.8785
475	E7ET49;Q8NCG7;Q8NCG7-2;Q8NCG7-4;Q8NCG7-3	E7ET49;Q8NCG7;Q8NCG7-2;Q8NCG7-4	Sn1-specific diacylglycerol lipase beta	DAGLB	7	7	7	13	13	13	68.951	0	16.104	201000000	13	18.6162	NaN	17.847	NaN	NaN	16.8871	17.6659	NaN	16.5457	17.6031	NaN	17.4451	NaN	NaN	NaN	NaN	16.4329	NaN	NaN	16.8185	17.6518	16.6702	NaN	18.3309	NaN	NaN	NaN	NaN	NaN	15.7004	17.0471	NaN	16.9531	18.2617
476	E7EVI4;E7ET87;O75410-3;O75410-7;O75410;O75410-2;H0YAY0;O75410-5;O75410-4;O75410-6;B4E3H6;H0YBT8;O75410-8;E5RFM9;R4GMT7	E7EVI4;E7ET87;O75410-3;O75410-7;O75410;O75410-2;H0YAY0;O75410-5;O75410-4;O75410-6;B4E3H6;H0YBT8;O75410-8	Transforming acidic coiled-coil-containing protein 1	TACC1	6	6	5	10.2	10.2	8.3	63.902	0	5.2427	517100000	10	17.2956	19.9962	17.076	NaN	18.1997	NaN	19.172	19.1416	18.5663	NaN	NaN	NaN	NaN	NaN	16.7014	NaN	NaN	NaN	NaN	NaN	NaN	NaN	NaN	NaN	NaN	NaN	NaN	NaN	16.2668	NaN	16.1354	20.2406	NaN	18.5374
477	E7ETB3;Q9ULA0;E7EMB6;B9ZVU2;F8WAN0;E7EPX3;C9JBE1;C9JRG3;C9J1E2;E5RJ35	E7ETB3;Q9ULA0;E7EMB6;B9ZVU2;F8WAN0	Aspartyl aminopeptidase	DNPEP	11	11	11	25.8	25.8	25.8	54.502	0	13.435	5550100000	19	21.5863	NaN	24.4142	23.566	23.5588	NaN	NaN	26.0108	25.2299	23.6728	23.1809	22.4855	21.6871	19.3589	18.4675	NaN	18.9208	17.8252	18.4799	NaN	19.1681	NaN	NaN	21.0475	18.8281	NaN	NaN	17.5544	NaN	20.3968	17.5756	24.0881	NaN	19.7824
478	G3XAM2;E7ETH0;P05156;A0A087X0I2;D6R9Z8;CON__Q32PI4	G3XAM2;E7ETH0;P05156;A0A087X0I2	Complement factor I;Complement factor I heavy chain;Complement factor I light chain	CFI	6	6	6	13.5	13.5	13.5	65.059	0	14.997	108460000	10	18.5172	NaN	NaN	NaN	NaN	NaN	NaN	17.7066	NaN	NaN	17.3569	NaN	NaN	15.6539	NaN	NaN	NaN	NaN	NaN	NaN	NaN	NaN	NaN	17.5446	17.1014	17.256	NaN	NaN	NaN	NaN	NaN	NaN	NaN	NaN
479	E7ETN8;Q96PP8-2;Q96PP8	E7ETN8;Q96PP8-2;Q96PP8	Guanylate-binding protein 5	GBP5	2	2	2	3.7	3.7	3.7	54.477	0.0072405	1.8852	25284000	3	NaN	NaN	NaN	NaN	NaN	NaN	NaN	NaN	NaN	NaN	NaN	NaN	NaN	NaN	NaN	NaN	NaN	NaN	NaN	NaN	NaN	NaN	NaN	17.6892	NaN	NaN	NaN	NaN	NaN	NaN	NaN	NaN	NaN	NaN
480	E7ETY4;E9PC69;Q7KZI7-10;Q7KZI7-13;Q7KZI7-7;Q7KZI7-2;Q7KZI7-15;Q7KZI7-5;Q7KZI7-16;Q7KZI7-4;Q7KZI7-9;Q7KZI7-12;Q7KZI7-14;Q7KZI7-3;Q7KZI7-6;Q7KZI7-11;Q7KZI7-8;Q7KZI7;F5H6N2;F5H4F6;K7EK17;K7EKG8;H0YKJ3;H0YNV4;A0A087X0I6;Q96L34-2;Q96L34;Q9P0L2	E7ETY4;E9PC69;Q7KZI7-10;Q7KZI7-13;Q7KZI7-7;Q7KZI7-2;Q7KZI7-15;Q7KZI7-5;Q7KZI7-16;Q7KZI7-4;Q7KZI7-9;Q7KZI7-12;Q7KZI7-14;Q7KZI7-3;Q7KZI7-6;Q7KZI7-11;Q7KZI7-8;Q7KZI7	Serine/threonine-protein kinase MARK2	MARK2	6	6	5	10.4	10.4	9.2	78.452	0	7.1579	194920000	10	NaN	NaN	NaN	NaN	NaN	NaN	NaN	NaN	16.6527	NaN	NaN	NaN	NaN	16.9341	17.2762	NaN	18.3142	15.4341	NaN	14.8407	NaN	NaN	NaN	18.3587	NaN	16.2581	NaN	17.5653	NaN	17.4378	NaN	NaN	NaN	18.2412
481	E7ETZ4;Q9Y6E2;B5MCE7;B5MCH7;E9PFD4;Q75MG1;E9PFE3;C9JF98;F8WDX8;E7EMS9;Q9Y6E2-2	E7ETZ4;Q9Y6E2;B5MCE7;B5MCH7;E9PFD4	Basic leucine zipper and W2 domain-containing protein 2	BZW2	5	4	4	13.7	12	12	46.913	0	10.268	253010000	13	NaN	NaN	NaN	NaN	NaN	17.5331	NaN	NaN	NaN	NaN	NaN	NaN	NaN	17.509	NaN	16.3881	NaN	17.5757	17.3611	18.583	NaN	NaN	NaN	19.1629	NaN	17.8484	17.5384	18.3466	NaN	19.7543	16.7997	NaN	NaN	18.8529
482	E7EU05;P16671;P16671-3;P16671-4;E9PLT1;P16671-2;E7EX47;E7ERZ9;E7EWI4;E9PJX8;E9PC45;E7EVU1	E7EU05;P16671;P16671-3;P16671-4;E9PLT1;P16671-2	Platelet glycoprotein 4	CD36	17	17	17	36.5	36.5	36.5	52.062	0	323.31	101570000000	1310	26.6118	27.0572	26.4004	25.615	26.0286	26.4187	25.9016	27.033	26.1296	26.7279	26.5993	22.5451	28.0541	27.1001	27.085	28.0573	27.4633	24.8185	25.9832	26.3754	27.0555	26.0178	25.403	28.9365	24.8689	24.9449	25.0043	25.5066	26.148	26.9799	27.1442	24.9207	24.361	26.7727
483	E7EU35;Q9UKF7-2;Q9UKF7	E7EU35;Q9UKF7-2;Q9UKF7	Cytoplasmic phosphatidylinositol transfer protein 1	PITPNC1	4	4	4	16.5	16.5	16.5	31.504	0	12.563	862990000	25	NaN	NaN	16.966	NaN	NaN	20.0701	21.0143	19.9539	21.615	21.4816	20.5392	NaN	17.962	18.1918	NaN	NaN	20.0118	NaN	NaN	16.6513	NaN	20.7059	19.7339	19.9665	NaN	NaN	NaN	18.519	16.6952	18.6861	18.3529	21.0005	NaN	22.1254
484	E7EU96;Q5U5J2;P68400;Q8NEV1;P68400-2;A0A087WY74;V9GYA2;V9GY80;P17540	E7EU96;Q5U5J2;P68400;Q8NEV1	Casein kinase II subunit alpha;Casein kinase II subunit alpha 3	CSNK2A1;CSNK2A3	10	9	9	32.5	30.9	30.9	45.31	0	77.504	820920000	34	20.0053	NaN	19.7924	18.2152	16.158	NaN	NaN	17.3765	NaN	19.797	NaN	NaN	17.8315	19.8552	18.0828	18.9155	21.0037	15.3605	16.6575	17.079	20.4148	19.7386	NaN	21.5608	16.694	16.7668	16.5329	18.0463	NaN	20.1408	19.6675	19.5313	20.4641	20.559
485	E7EX73;E9PGM1;E7EUU4;Q04637-7;Q04637-8;Q04637-6;Q04637-5;Q04637-4;Q04637-3;Q04637;Q04637-9;C9JF13;C9J6B6;C9K073;C9J2Z7;H7C044;H7C0V6;REV__Q8NEG2-2;REV__F5H7J8;REV__Q8NEG2;REV__C9JQZ6;REV__J3KQX6	E7EX73;E9PGM1;E7EUU4;Q04637-7;Q04637-8;Q04637-6;Q04637-5;Q04637-4;Q04637-3;Q04637;Q04637-9;C9JF13;C9J6B6	Eukaryotic translation initiation factor 4 gamma 1	EIF4G1	20	20	17	14.7	14.7	13	158.64	0	70.38	2425500000	62	18.7366	17.7914	18.375	18.1041	18.0326	18.0948	15.0208	17.2808	18.7111	18.6341	17.5484	17.4026	18.5049	19.9081	19.1774	20.5719	20.3457	18.5514	NaN	18.9606	17.8581	17.5763	17.8932	21.6091	18.5746	18.9411	17.5965	17.2105	18.1639	20.0718	19.7396	17.9998	14.7077	19.5577
486	G5E9S8;G3V2E7;F8W6L3;G3V3H3;G3V5R9;E7EVH7;Q07866-8;Q07866-2;Q07866-3;Q07866;Q07866-7;Q07866-5;Q07866-10;Q07866-6;Q07866-4;Q07866-9;G3V2P7;A8MZ87;Q9H0B6-2;Q9H0B6;H0YJU9;H0YJL0;H0YJT3;C9JZE5;E9PQ02;H0YG16;A8MX29;H0YGB8	G5E9S8;G3V2E7;F8W6L3;G3V3H3;G3V5R9;E7EVH7;Q07866-8;Q07866-2;Q07866-3;Q07866;Q07866-7;Q07866-5;Q07866-10;Q07866-6;Q07866-4;Q07866-9	Kinesin light chain 1	KLC1	16	16	13	31	31	26.4	62.506	0	127.19	1853600000	60	20.6277	20.9332	20.8979	19.5945	21.302	20.0763	NaN	18.4326	18.1129	18.4227	16.916	20.5079	21.5807	19.3406	19.8703	21.5237	21.6068	19.2898	NaN	19.5827	18.6366	17.5471	20.8131	21.8567	16.198	19.823	17.5605	21.0447	19.3344	20.1616	20.5233	NaN	17.3348	21.1746
487	E7EVW7;P14317;P14317-2	E7EVW7;P14317	Hematopoietic lineage cell-specific protein	HCLS1	6	6	6	18.3	18.3	18.3	49.704	0	9.9961	123180000	17	18.8407	NaN	NaN	NaN	NaN	NaN	NaN	NaN	NaN	NaN	NaN	NaN	NaN	NaN	15.4546	NaN	18.7624	NaN	NaN	NaN	18.8324	NaN	NaN	17.6827	NaN	NaN	19.6647	NaN	NaN	NaN	NaN	NaN	NaN	NaN
488	E7EW20;Q9UM54-5;Q9UM54-2;Q9UM54-6;Q9UM54-4;Q9UM54-1;Q9UM54;Q5JVM0	E7EW20;Q9UM54-5;Q9UM54-2;Q9UM54-6;Q9UM54-4;Q9UM54-1;Q9UM54	Unconventional myosin-VI	MYO6	3	3	3	2.7	2.7	2.7	149.87	0	5.0736	98510000	6	NaN	NaN	NaN	NaN	NaN	NaN	NaN	NaN	NaN	NaN	NaN	NaN	NaN	16.9872	17.1556	NaN	NaN	NaN	NaN	17.359	16.4891	NaN	NaN	16.4781	NaN	NaN	17.6417	NaN	NaN	NaN	17.4192	NaN	NaN	NaN
489	E7EW32;Q7L1V2-2;Q7L1V2;H3BUX9	E7EW32;Q7L1V2-2;Q7L1V2;H3BUX9	Vacuolar fusion protein MON1 homolog B	MON1B	2	2	2	7.8	7.8	7.8	47.836	0	6.2285	16630000	2	NaN	NaN	NaN	NaN	NaN	NaN	NaN	NaN	NaN	NaN	NaN	NaN	NaN	NaN	NaN	NaN	NaN	NaN	NaN	NaN	NaN	NaN	NaN	NaN	NaN	NaN	NaN	NaN	NaN	NaN	NaN	NaN	NaN	NaN
490	E7EWP0;H0Y886;O43674-2;O43674	E7EWP0;H0Y886;O43674-2;O43674	NADH dehydrogenase [ubiquinone] 1 beta subcomplex subunit 5, mitochondrial	NDUFB5	2	2	2	10.7	10.7	10.7	20.038	0	4.5953	651650000	9	20.9899	20.5473	20.5525	20.8913	22.4784	21.0532	NaN	NaN	23.287	21.2469	21.3976	20.7884	21.2884	19.4947	19.2459	20.0772	NaN	NaN	NaN	18.1582	NaN	20.1833	NaN	19.5616	NaN	NaN	NaN	NaN	NaN	NaN	NaN	23.2938	NaN	22.3195
491	E7EX44;Q05682-5;Q05682-4;Q05682-3;Q05682-6;Q05682-2;Q05682;E9PGZ1;C9J813;C9JEK3;C9JE79;F8WE61;REV__H0YH95	E7EX44;Q05682-5;Q05682-4;Q05682-3;Q05682-6;Q05682-2;Q05682;E9PGZ1;C9J813	Caldesmon	CALD1	27	27	25	42.9	42.9	41.8	64.168	0	288.61	8152800000	248	22.7513	20.4953	19.8529	21.3346	20.4028	21.3113	22.1014	22.3562	22.8296	21.2569	19.8016	20.1112	20.3799	23.3229	22.8476	23.8217	23.5933	19.2649	19.3857	20.9093	20.9926	19.9841	19.0837	23.8791	20.5882	18.7941	22.2665	21.6052	21.4945	22.3185	22.7427	21.7464	20.7444	23.3148
492	E7EX90;Q14203-3;Q14203-4;Q14203-6;Q14203;Q14203-5;Q14203-2;Q6AWB1;E7EWF7;C9JZA4;C9JTE5;C9JJN7;C9JJD0;C9JKG6;E9PCY0;C9J1B7;REV__H0Y8C5;REV__Q5VTR2	E7EX90;Q14203-3;Q14203-4;Q14203-6;Q14203;Q14203-5;Q14203-2;Q6AWB1	Dynactin subunit 1	DCTN1;DKFZp686E0752	27	27	26	26.7	26.7	26.2	139.09	0	283.55	2931100000	148	20.0915	16.7133	16.7473	17.7919	16.2699	15.1442	16.8606	18.9491	19.5213	19.2369	NaN	14.7829	17.8479	20.0031	20.1375	21.004	20.7778	16.3522	18.9719	18.2034	19.508	15.813	18.1711	21.8183	18.0356	17.4345	17.7126	18.3856	17.6264	19.7844	20.7126	NaN	16.8032	20.9308
493	E9PAM4;Q9BTU6	E9PAM4;Q9BTU6	Phosphatidylinositol 4-kinase type 2-alpha	PI4K2A	3	3	3	6.9	6.9	6.9	51.218	0.0044581	2.2105	33371000	3	NaN	NaN	NaN	NaN	NaN	NaN	NaN	NaN	NaN	NaN	NaN	NaN	NaN	NaN	NaN	NaN	NaN	NaN	NaN	NaN	15.3543	NaN	NaN	NaN	NaN	NaN	NaN	NaN	NaN	NaN	NaN	NaN	NaN	NaN
494	E9PAQ1;P27918;C9J7V5	E9PAQ1;P27918	Properdin	CFP	5	5	5	18.1	18.1	18.1	45.147	0	32.852	242110000	13	NaN	NaN	NaN	NaN	NaN	NaN	NaN	NaN	NaN	NaN	NaN	NaN	NaN	NaN	19.6679	18.2427	19.0485	19.2942	18.6333	NaN	19.2897	NaN	NaN	NaN	NaN	21.0315	18.7302	18.1684	17.6709	19.6648	18.973	NaN	NaN	NaN
495	F8W1N5;F8VZJ2;F8VNW4;F8W0W4;H0YHX9;Q13765;E9PAV3-2;E9PAV3;F8VZ58;Q9BZK3	F8W1N5;F8VZJ2;F8VNW4;F8W0W4;H0YHX9;Q13765;E9PAV3-2;E9PAV3	Nascent polypeptide-associated complex subunit alpha;Nascent polypeptide-associated complex subunit alpha, muscle-specific form	NACA	3	3	3	59.2	59.2	59.2	7.813	0	119.52	936340000	37	NaN	21.4851	19.3405	20.0294	21.0921	22.692	19.9197	20.4114	19.0956	21.7263	20.7108	20.9159	NaN	22.2509	20.1392	NaN	22.1783	21.7141	NaN	21.8727	21.6911	20.7044	NaN	24.3888	20.4261	NaN	17.5792	20.0841	20.7923	23.3284	23.1784	NaN	NaN	NaN
496	E9PC15;Q53H12;E9PG39	E9PC15;Q53H12;E9PG39	Acylglycerol kinase, mitochondrial	AGK	8	8	8	27.2	27.2	27.2	43.796	0	28.206	1000300000	31	19.8729	17.413	19.2685	NaN	19.1866	18.4779	17.2957	19.1831	20.636	20.4445	19.7098	18.2878	20.1923	18.207	20.5256	18.2069	18.0032	17.2901	21.3265	18.3725	22.8191	18.3934	18.1106	20.1386	16.7737	19.8439	18.6764	19.469	16.8975	18.7534	19.8917	18.3046	NaN	21.7916
497	E9PC44;E9PDM8;O94855;O94855-2	E9PC44;E9PDM8;O94855;O94855-2	Protein transport protein Sec24D	SEC24D	4	4	4	10.2	10.2	10.2	43.94	0.0039304	2.2907	268420000	7	NaN	NaN	17.5862	NaN	NaN	19.7842	NaN	NaN	19.2612	18.1594	NaN	NaN	NaN	NaN	NaN	NaN	NaN	NaN	NaN	NaN	NaN	NaN	NaN	19.274	NaN	NaN	NaN	NaN	NaN	17.724	18.0993	18.3522	NaN	22.5814
498	E9PC47;P53667-4;P53667-2;P53667	E9PC47;P53667-4;P53667-2;P53667	LIM domain kinase 1	LIMK1	3	3	3	4.9	4.9	4.9	75.526	0.0084746	1.8018	43826000	3	NaN	17.5744	NaN	14.9454	NaN	NaN	NaN	NaN	NaN	NaN	NaN	NaN	NaN	NaN	NaN	NaN	NaN	NaN	NaN	NaN	NaN	NaN	NaN	NaN	NaN	NaN	NaN	NaN	NaN	18.0433	NaN	NaN	NaN	NaN
499	V9GYD9;Q5VZZ6;E9PC62;O95319-5;O95319-2;O95319;O95319-4;O95319-3;V9GY47	V9GYD9;Q5VZZ6;E9PC62;O95319-5;O95319-2;O95319;O95319-4;O95319-3	CUGBP Elav-like family member 2	CELF2	3	3	3	9.5	9.5	9.5	46.621	0	21.998	262500000	11	NaN	19.8615	19.7027	NaN	NaN	NaN	18.0561	18.8298	19.069	19.4331	NaN	NaN	NaN	NaN	NaN	NaN	NaN	NaN	NaN	NaN	NaN	NaN	NaN	20.3395	NaN	17.2782	NaN	NaN	NaN	17.3233	NaN	19.4718	NaN	19.8279
500	E9PC74;Q13144	E9PC74;Q13144	Translation initiation factor eIF-2B subunit epsilon	EIF2B5	2	2	2	3.1	3.1	3.1	78.346	0.00092194	3.2379	16974000	2	NaN	NaN	NaN	NaN	NaN	NaN	NaN	NaN	NaN	NaN	NaN	NaN	NaN	NaN	NaN	NaN	NaN	NaN	NaN	NaN	NaN	NaN	NaN	NaN	NaN	NaN	NaN	NaN	NaN	NaN	NaN	NaN	NaN	NaN
501	E9PC84;J3QSU6;P24821-4;P24821;F5H7V9;P24821-6;P24821-5;P24821-2;P24821-3;H0YGZ3	E9PC84;J3QSU6;P24821-4;P24821;F5H7V9;P24821-6;P24821-5;P24821-2;P24821-3	Tenascin	TNC	11	11	11	7.6	7.6	7.6	210.85	0	22.602	167300000	13	15.4625	NaN	16.8651	NaN	NaN	NaN	NaN	NaN	NaN	NaN	NaN	16.8913	NaN	NaN	NaN	NaN	NaN	NaN	NaN	NaN	14.6758	NaN	NaN	16.0342	NaN	18.8361	NaN	NaN	NaN	13.8495	14.8301	NaN	NaN	NaN
502	E9PCG9;Q02338;H7C2W1;C9K0G7;C9JM78;C9JQ90	E9PCG9;Q02338;H7C2W1;C9K0G7	D-beta-hydroxybutyrate dehydrogenase, mitochondrial	BDH1	3	3	3	16.8	16.8	16.8	29.012	0.0093652	1.662	194730000	9	NaN	NaN	NaN	NaN	NaN	NaN	NaN	NaN	NaN	NaN	NaN	NaN	NaN	18.658	18.1268	20.0173	19.6403	17.5121	NaN	17.792	NaN	NaN	NaN	20.6949	16.8991	NaN	16.5655	NaN	17.4949	NaN	18.4886	NaN	NaN	20.3226
503	E9PCY7;G8JLB6;P31943;D6RBM0;D6RIU0;E7EQJ0;D6RAM1;E5RGV0;D6RFM3;D6RIT2;E7EN40;D6RDU3;D6RJ04;D6RIH9;H0YB39;D6RDL0;E5RGH4;D6R9D3;D6RF17;H0YAQ2;E5RJ94;H7C2J6;Q9NQA5	E9PCY7;G8JLB6;P31943;D6RBM0;D6RIU0;E7EQJ0;D6RAM1;E5RGV0;D6RFM3;D6RIT2;E7EN40;D6RDU3;D6RJ04;D6RIH9	Heterogeneous nuclear ribonucleoprotein H;Heterogeneous nuclear ribonucleoprotein H, N-terminally processed	HNRNPH1	9	9	0	27.3	27.3	0	47.087	0	58.176	1976000000	43	19.1038	19.6587	19.921	15.3328	17.4736	NaN	17.7543	22.6476	22.7713	20.9128	22.2931	NaN	20.173	19.788	20.0966	21.6912	19.0507	16.4176	20.3885	16.6261	17.5714	19.4351	NaN	21.5224	16.3398	20.5607	19.4632	21.8141	NaN	21.5436	19.675	19.8451	17.448	23.6431
504	H7C4V0;E9PD56;H7BYG4;Q7Z7A4-3;Q7Z7A4-5;Q7Z7A4-7;Q7Z7A4-2;Q7Z7A4-6;Q7Z7A4-4;Q7Z7A4	H7C4V0;E9PD56;H7BYG4;Q7Z7A4-3;Q7Z7A4-5;Q7Z7A4-7;Q7Z7A4-2;Q7Z7A4-6;Q7Z7A4-4;Q7Z7A4	PX domain-containing protein kinase-like protein	PXK	1	1	1	3.2	3.2	3.2	34.701	0.0044444	2.1955	53188000	2	NaN	NaN	NaN	NaN	NaN	18.6121	NaN	NaN	NaN	NaN	NaN	NaN	NaN	NaN	NaN	NaN	NaN	NaN	NaN	NaN	NaN	NaN	NaN	18.6795	NaN	NaN	NaN	NaN	NaN	NaN	NaN	19.5776	18.0347	19.1456
505	Q5SR44;E9PDY4;P17927;H0YE06;E9PQN4;Q2VPA4-3;Q2VPA4	Q5SR44;E9PDY4;P17927	Complement receptor type 1	CR1	7	7	7	6.6	6.6	6.6	223.7	0	9.2056	132890000	8	NaN	NaN	NaN	16.161	NaN	NaN	NaN	NaN	17.4127	NaN	NaN	NaN	NaN	NaN	NaN	NaN	NaN	NaN	NaN	NaN	NaN	NaN	NaN	14.6911	NaN	NaN	NaN	NaN	NaN	15.7122	NaN	NaN	NaN	17.7187
506	E9PE20;P49458-2;P49458	E9PE20;P49458-2;P49458	Signal recognition particle 9 kDa protein	SRP9	1	1	1	16.7	16.7	16.7	7.6677	0	5.0723	136800000	7	22.0324	20.4004	NaN	NaN	NaN	NaN	19.7503	NaN	NaN	NaN	NaN	19.2299	NaN	19.875	NaN	NaN	20.5062	NaN	NaN	NaN	19.9304	NaN	NaN	20.9258	NaN	NaN	20.476	NaN	NaN	NaN	20.7178	21.4668	NaN	NaN
507	E9PE82;P16219	E9PE82;P16219	Short-chain specific acyl-CoA dehydrogenase, mitochondrial	ACADS	5	5	5	15	15	15	44.012	0	15.037	274260000	13	19.1523	18.8701	18.6526	NaN	16.4312	NaN	NaN	NaN	19.1996	19.1285	NaN	NaN	NaN	18.1619	18.5112	18.3587	19.0544	NaN	NaN	NaN	17.812	NaN	NaN	19.4614	NaN	NaN	15.7013	NaN	17.0368	19.2367	18.0062	NaN	NaN	19.5602
508	E9PEB5;Q96AE4;Q96AE4-2;C9JSZ1	E9PEB5;Q96AE4;Q96AE4-2	Far upstream element-binding protein 1	FUBP1	3	3	3	5	5	5	68.903	0	24.637	172320000	5	NaN	NaN	NaN	NaN	NaN	NaN	NaN	NaN	NaN	NaN	NaN	NaN	NaN	NaN	17.0942	17.9421	NaN	NaN	NaN	NaN	NaN	NaN	NaN	17.2824	NaN	NaN	NaN	NaN	NaN	NaN	NaN	NaN	NaN	NaN
509	E9PEF1;O00408-2;O00408-4;O00408-3;O00408;O00408-6;C9JPD5;H7C009;H0YFL1;O00408-5	E9PEF1;O00408-2;O00408-4;O00408-3;O00408;O00408-6	cGMP-dependent 3,5-cyclic phosphodiesterase	PDE2A	3	3	3	3.6	3.6	3.6	93.623	0.0003201	3.7501	30694000	2	NaN	NaN	NaN	NaN	15.9397	NaN	NaN	NaN	NaN	NaN	NaN	NaN	NaN	NaN	NaN	NaN	NaN	NaN	NaN	NaN	NaN	NaN	NaN	17.4844	NaN	NaN	NaN	NaN	NaN	NaN	NaN	NaN	NaN	NaN
510	H0Y547;E9PEJ6;P98196;H0Y8F0	H0Y547;E9PEJ6;P98196;H0Y8F0	Phospholipid-transporting ATPase;Probable phospholipid-transporting ATPase IH	ATP11A	3	2	2	3.9	3.1	3.1	106.51	0	9.6	39523000	2	NaN	NaN	NaN	NaN	NaN	NaN	NaN	NaN	NaN	NaN	NaN	NaN	NaN	NaN	NaN	NaN	NaN	NaN	NaN	NaN	NaN	NaN	NaN	NaN	NaN	NaN	NaN	NaN	NaN	NaN	NaN	NaN	NaN	NaN
511	E9PER6;O15530-2;O15530-3;O15530;Q6A1A2;O15530-4;O15530-5;H3BQ10	E9PER6;O15530-2;O15530-3;O15530;Q6A1A2;O15530-4;O15530-5	3-phosphoinositide-dependent protein kinase 1;Putative 3-phosphoinositide-dependent protein kinase 2	PDPK1;PDPK2P	4	4	4	12.9	12.9	12.9	60.328	0	4.4366	28782000	4	NaN	NaN	NaN	NaN	NaN	NaN	NaN	NaN	NaN	NaN	NaN	NaN	NaN	NaN	NaN	NaN	NaN	16.4082	NaN	14.9581	NaN	NaN	NaN	NaN	NaN	NaN	NaN	NaN	NaN	NaN	NaN	NaN	NaN	12.8222
512	E9PHQ0;E9PEZ3;O60610-2;O60610-3;O60610;E7ERW8;H9KV28;E7EMV0;B4E2I7;E5RJ79;A0A075B6F5;F5GXR6;Q8IUG5-2;Q8IUG5	E9PHQ0;E9PEZ3;O60610-2;O60610-3;O60610;E7ERW8;H9KV28;E7EMV0	Protein diaphanous homolog 1	DIAPH1	45	45	45	39.9	39.9	39.9	140	0	323.31	36376000000	571	22.8044	24.4244	22.6693	23.7351	23.4233	22.4184	24.5483	22.8595	23.3802	22.5624	21.2653	23.3944	21.686	24.6305	23.4278	24.8961	23.7948	23.2321	23.1043	22.0464	20.5977	22.9055	23.9484	23.754	21.9945	23.5163	23.7748	24.431	20.8654	22.5591	24.0726	21.9832	24.0951	24.679
513	E9PF05;Q8NBK3-2;Q8NBK3-4;Q8NBK3-5;Q8NBK3	E9PF05;Q8NBK3-2;Q8NBK3-4;Q8NBK3-5;Q8NBK3	Sulfatase-modifying factor 1	SUMF1	1	1	1	6.2	6.2	6.2	25.707	0	5.6977	0	1	NaN	NaN	NaN	NaN	NaN	NaN	NaN	NaN	NaN	NaN	NaN	NaN	NaN	NaN	NaN	NaN	NaN	NaN	NaN	NaN	NaN	NaN	NaN	NaN	NaN	NaN	NaN	NaN	NaN	NaN	NaN	NaN	NaN	NaN
514	E9PF10;O75694-2;O75694	E9PF10;O75694-2;O75694	Nuclear pore complex protein Nup155	NUP155	2	2	2	1.3	1.3	1.3	148.09	0.0091336	1.6907	42181000	2	NaN	NaN	NaN	NaN	NaN	NaN	NaN	NaN	NaN	NaN	NaN	NaN	NaN	16.4015	NaN	17.0115	NaN	NaN	NaN	NaN	NaN	NaN	NaN	NaN	NaN	16.1243	NaN	15.6442	NaN	NaN	NaN	NaN	NaN	NaN
515	E9PF19;Q9Y4P3;Q96E41;F8WCR3;F8WDI9	E9PF19;Q9Y4P3;Q96E41	Transducin beta-like protein 2	TBL2	3	3	3	8	8	8	45.935	0	8.1443	41791000	5	NaN	NaN	NaN	NaN	NaN	NaN	NaN	NaN	NaN	NaN	NaN	NaN	NaN	NaN	NaN	NaN	16.2152	NaN	NaN	NaN	NaN	NaN	NaN	18.0351	NaN	NaN	NaN	NaN	NaN	NaN	NaN	NaN	NaN	NaN
516	E9PGF5;E9PF55;Q9HBL0;Q59G71;A0A087WWW7;C9JFT7;C9JI43;C9J8K5;E7EMG1;E7ERH1;F8VV64;Q9HBL0-2;Q68CZ2-2;Q63HR2-5;Q63HR2-2;Q63HR2-6;Q63HR2;Q63HR2-4;Q68CZ2	E9PGF5;E9PF55;Q9HBL0;Q59G71;A0A087WWW7	Tensin-1	TNS1	6	6	6	4.6	4.6	4.6	183.22	0	13.136	257700000	9	16.9745	15.629	NaN	NaN	NaN	NaN	NaN	NaN	NaN	15.6076	NaN	NaN	19.1389	NaN	NaN	NaN	15.1273	NaN	NaN	14.5264	NaN	16.4226	18.06	NaN	17.6981	17.2442	NaN	15.4563	16.4237	15.1536	15.4195	NaN	16.9643	16.3363
517	E9PFK9;Q9UJ41-2;Q9UJ41-4;Q9UJ41-3;Q9UJ41	E9PFK9;Q9UJ41-2;Q9UJ41-4;Q9UJ41-3;Q9UJ41	Rab5 GDP/GTP exchange factor	RABGEF1	2	2	2	5	5	5	58.394	0.0014824	2.8357	16474000	3	NaN	NaN	NaN	NaN	NaN	NaN	NaN	NaN	NaN	NaN	NaN	NaN	NaN	NaN	NaN	NaN	NaN	NaN	NaN	NaN	NaN	NaN	NaN	NaN	NaN	NaN	NaN	NaN	NaN	NaN	NaN	NaN	NaN	NaN
518	E9PFR3;Q14738;H0Y8C4;Q14738-3;Q14738-2;H0YN84;H7C5Q9;H0YJ35;H0YJ49	E9PFR3;Q14738;H0Y8C4;Q14738-3;Q14738-2	Serine/threonine-protein phosphatase 2A 56 kDa regulatory subunit delta isoform	PPP2R5D	7	6	4	14.5	12.5	8.4	69.116	0	7.0869	142160000	10	NaN	NaN	NaN	NaN	NaN	NaN	NaN	NaN	NaN	NaN	NaN	NaN	NaN	17.3945	17.8492	NaN	17.0346	NaN	NaN	NaN	NaN	NaN	NaN	17.5554	NaN	NaN	NaN	NaN	NaN	16.6148	NaN	NaN	NaN	NaN
519	G5E9X5;E9PG35;E9PHF7;Q96RQ3	G5E9X5;E9PG35;E9PHF7;Q96RQ3	Methylcrotonoyl-CoA carboxylase subunit alpha, mitochondrial	MCCC1	1	1	1	3.5	3.5	3.5	48.216	0.0067824	1.9804	5572400	1	NaN	NaN	NaN	NaN	NaN	NaN	NaN	NaN	NaN	NaN	NaN	NaN	NaN	NaN	NaN	NaN	NaN	NaN	NaN	NaN	NaN	NaN	NaN	NaN	NaN	NaN	NaN	NaN	NaN	NaN	NaN	NaN	NaN	NaN
520	E9PG40;P05067-7;P05067-11;P05067-8;P05067-9;P05067;H7C0V9;P05067-10;P05067-3;P05067-4;P05067-5;P05067-6;H7C2L2;P05067-2	E9PG40;P05067-7;P05067-11;P05067-8;P05067-9;P05067;H7C0V9;P05067-10;P05067-3;P05067-4;P05067-5;P05067-6	Amyloid beta A4 protein;N-APP;Soluble APP-alpha;Soluble APP-beta;C99;Beta-amyloid protein 42;Beta-amyloid protein 40;C83;P3(42);P3(40);C80;Gamma-secretase C-terminal fragment 59;Gamma-secretase C-terminal fragment 57;Gamma-secretase C-terminal fragment 50;C31	APP	12	12	12	21.4	21.4	21.4	80.832	0	116.03	842310000	42	19.2443	NaN	17.4989	NaN	15.5593	NaN	16.1081	16.9423	19.1792	NaN	NaN	NaN	NaN	18.229	15.9444	19.6545	20.3607	NaN	NaN	18.0078	17.228	NaN	NaN	19.3739	16.2976	16.9239	19.4181	16.8016	NaN	19.1818	18.2166	NaN	NaN	21.5088
521	E9PGA7;Q9Y2L6-2;Q9Y2L6	E9PGA7;Q9Y2L6-2;Q9Y2L6	FERM domain-containing protein 4B	FRMD4B	3	3	3	4.2	4.2	4.2	77.307	0.00090992	3.1273	125580000	5	NaN	NaN	NaN	NaN	17.537	NaN	NaN	17.6153	18.3756	19.0114	NaN	NaN	NaN	NaN	16.3265	NaN	17.988	NaN	18.7841	NaN	16.8401	NaN	NaN	16.9703	NaN	NaN	NaN	NaN	NaN	NaN	NaN	NaN	NaN	19.3518
522	E9PGC8;P78559;P78559-2;P46821	E9PGC8;P78559;P78559-2	Microtubule-associated protein 1A;MAP1A heavy chain;MAP1 light chain LC2	MAP1A	9	9	9	3.9	3.9	3.9	331.25	0	47.832	1526600000	13	NaN	13.5808	17.2577	16.0216	NaN	17.0797	NaN	NaN	20.2675	17.8221	18.9474	NaN	18.6217	NaN	13.9642	14.5948	NaN	NaN	14.6379	NaN	NaN	NaN	16.7212	19.0909	16.0522	NaN	NaN	15.3171	NaN	NaN	NaN	19.5736	16.3007	19.8608
523	E9PGN7;P05155-2;P05155;P05155-3;H9KV48;H0YCA1;CON__P50448	E9PGN7;P05155-2;P05155;P05155-3;H9KV48	Plasma protease C1 inhibitor	SERPING1	14	14	14	24.1	24.1	24.1	59.491	0	79.801	3464000000	83	21.1012	19.7276	20.8617	18.5643	18.1255	NaN	20.4882	20.5489	21.7087	21.7899	19.2291	20.9006	20.1662	19.8415	21.2367	20.9198	19.7362	17.5524	21.4961	20.8267	21.2566	21.0105	20.7728	23.9837	21.4532	21.7225	18.2679	20.4329	19.7015	20.2906	19.2654	19.3498	20.7391	23.3836
524	E9PGP6;Q9UGJ0-2;Q9UGJ0-3;Q9UGJ0;F8WDB5;C9JUG1	E9PGP6;Q9UGJ0-2;Q9UGJ0-3;Q9UGJ0	5-AMP-activated protein kinase subunit gamma-2	PRKAG2	3	2	2	7.4	5.2	5.2	50.25	0.00032658	4.0436	18866000	3	NaN	NaN	NaN	NaN	NaN	NaN	NaN	NaN	NaN	NaN	NaN	NaN	18.5656	NaN	NaN	NaN	NaN	NaN	NaN	NaN	NaN	NaN	NaN	NaN	NaN	NaN	NaN	NaN	16.1059	NaN	NaN	NaN	NaN	NaN
525	E9PGT1;Q15631;H7C1D4;Q15631-2	E9PGT1;Q15631;H7C1D4;Q15631-2	Translin	TSN	10	10	10	48.4	48.4	48.4	25.572	0	71.619	3092800000	117	22.4682	21.3253	20.1051	21.2047	21.808	21.5857	21.2387	21.4989	23.0427	23.507	20.1889	20.4804	21.797	22.5705	22.1197	22.1661	22.2123	21.2951	22.8047	21.6314	22.3742	21.9654	21.999	23.8003	22.2421	NaN	18.633	20.4994	20.6923	21.91	21.3157	22.5285	21.0682	24.0655
526	E9PGT3;E9PRI4;Q15418;Q15418-2;Q15418-3;E9PMM7;E9PAN7;B7Z3B5;D6R910;Q5SVM6;D6RHW7;Q5SVM7	E9PGT3;E9PRI4;Q15418;Q15418-2;Q15418-3	Ribosomal protein S6 kinase;Ribosomal protein S6 kinase alpha-1	RPS6KA1	14	14	9	24.3	24.3	16.6	81.471	0	29.45	1452500000	41	18.5461	NaN	NaN	15.1282	19.2869	NaN	17.7108	20.3426	20.243	19.5939	NaN	17.6665	16.8412	18.3465	18.6121	18.6364	19.8059	17.9681	13.848	18.1205	NaN	17.5485	NaN	21.289	NaN	17.9562	15.5911	16.5818	NaN	18.6606	18.7247	NaN	19.6374	20.2056
527	E9PGT6;Q99627-2;Q99627;H7C3S9	E9PGT6;Q99627-2;Q99627;H7C3S9	COP9 signalosome complex subunit 8	COPS8	3	3	3	24.3	24.3	24.3	19.344	0	16.601	406210000	20	18.367	19.5111	NaN	18.9412	20.6493	NaN	21.7217	20.7434	19.4066	23.3258	NaN	NaN	NaN	20.8088	20.8691	21.1527	NaN	NaN	NaN	NaN	NaN	NaN	19.2974	21.4518	18.7968	NaN	NaN	NaN	19.2241	NaN	20.096	21.4617	NaN	20.1929
528	E9PH64;Q9Y6M9;E7EWZ0;E9PF49	E9PH64;Q9Y6M9;E7EWZ0;E9PF49	NADH dehydrogenase [ubiquinone] 1 beta subcomplex subunit 9	NDUFB9	5	5	5	45.2	45.2	45.2	20.383	0	179.66	1429100000	51	23.1448	20.7947	22.3448	NaN	NaN	22.2379	19.5085	NaN	22.063	21.9979	19.976	NaN	23.1451	22.1356	20.7768	21.9777	NaN	21.4031	NaN	22.5247	21.539	22.057	19.036	23.6164	19.0568	18.9043	21.4916	20.1148	NaN	22.1057	22.5685	21.6127	19.0777	24.1192
529	E9PH82;Q8NCA5-2;Q8NCA5	E9PH82;Q8NCA5-2;Q8NCA5	Protein FAM98A	FAM98A	3	3	3	13.1	13.1	13.1	34.431	0	22.372	325510000	13	NaN	NaN	17.2709	17.8495	19.0447	NaN	NaN	18.3127	NaN	NaN	NaN	NaN	17.8547	NaN	NaN	NaN	NaN	NaN	NaN	NaN	NaN	NaN	NaN	18.9104	NaN	NaN	NaN	19.123	NaN	NaN	NaN	NaN	NaN	20.1311
530	E9PHG5;Q6UW02;Q6UW02-2;Q8WZ13;F8WBE2;C9J8K7	E9PHG5;Q6UW02;Q6UW02-2;Q8WZ13	Cytochrome P450 20A1	CYP20A1	8	8	8	24.5	24.5	24.5	53.448	0	18.311	116430000	11	NaN	NaN	NaN	NaN	NaN	NaN	NaN	NaN	NaN	NaN	NaN	NaN	NaN	NaN	17.6365	18.2944	NaN	NaN	NaN	17.8069	NaN	NaN	NaN	NaN	NaN	NaN	NaN	NaN	NaN	NaN	NaN	NaN	NaN	19.137
531	E9PHM2;Q15031	E9PHM2;Q15031	Probable leucine--tRNA ligase, mitochondrial	LARS2	3	3	3	3.8	3.8	3.8	96.93	0.00093691	3.434	99166000	4	NaN	NaN	NaN	NaN	NaN	NaN	NaN	NaN	NaN	NaN	NaN	NaN	NaN	NaN	NaN	NaN	16.2966	NaN	16.5765	NaN	16.5812	NaN	NaN	17.8846	17.7045	15.5606	18.0037	NaN	15.3509	17.9393	NaN	NaN	NaN	NaN
532	E9PHR9;Q9NRQ2-2;Q9NRQ2;C9J6E1	E9PHR9;Q9NRQ2-2;Q9NRQ2;C9J6E1	Phospholipid scramblase 4	PLSCR4	2	2	2	9.2	9.2	9.2	26.249	0.0067843	1.9809	97502000	3	NaN	NaN	NaN	NaN	NaN	NaN	NaN	NaN	NaN	NaN	NaN	NaN	NaN	18.7545	19.9334	19.5647	NaN	20.8527	20.4494	NaN	19.4354	NaN	NaN	19.5544	NaN	NaN	20.0824	19.4566	NaN	NaN	20.7963	NaN	NaN	NaN
533	E9PHS0;O43813;F8WDS9	E9PHS0;O43813;F8WDS9	LanC-like protein 1	LANCL1	6	6	6	30.6	30.6	30.6	22.042	0	7.7412	2754000000	55	20.3193	23.2068	19.2374	20.5656	21.9699	21.2526	20.5005	19.6297	21.578	23.1402	18.638	20.0802	NaN	23.5677	23.3741	23.5722	23.4957	21.6955	22.7574	22.2495	22.3021	22.2085	21.3983	24.7635	19.6917	20.4348	21.2427	21.2684	22.2565	22.8688	23.737	23.6158	20.6915	22.5066
534	E9PHT6;Q9NVE7;H0YA26;H0Y9E4;H0YA31	E9PHT6;Q9NVE7;H0YA26	Pantothenate kinase 4	PANK4	3	3	3	4	4	4	81.385	0.00031766	3.6239	108730000	3	17.3519	NaN	NaN	16.825	NaN	16.6628	NaN	15.6286	16.6971	17.6867	NaN	NaN	NaN	NaN	NaN	NaN	NaN	NaN	NaN	NaN	NaN	NaN	NaN	16.3354	NaN	NaN	15.8705	14.9185	NaN	NaN	NaN	18.4767	NaN	17.6458
535	E9PHV5;P28290-3;P28290;E7EUL7;P28290-2	E9PHV5;P28290-3;P28290;E7EUL7;P28290-2	Sperm-specific antigen 2	SSFA2	5	5	5	4.4	4.4	4.4	136.14	0.0014863	2.875	108210000	5	NaN	NaN	NaN	16.2538	NaN	NaN	NaN	NaN	NaN	NaN	NaN	NaN	NaN	14.845	NaN	NaN	15.3031	17.046	NaN	18.5006	NaN	NaN	NaN	15.1425	NaN	18.5665	16.9616	NaN	NaN	NaN	16.8934	NaN	NaN	NaN
536	I6L9B1;E9PII3;E9PK52;E9PHY5;O43491-2;O43491-3;O43491-4;O43491	I6L9B1;E9PII3;E9PK52;E9PHY5;O43491-2;O43491-3;O43491-4;O43491	Band 4.1-like protein 2	EPB41L2	3	3	3	6.5	6.5	6.5	71.642	0.00033356	4.3587	42120000	3	NaN	NaN	NaN	NaN	NaN	NaN	NaN	NaN	NaN	NaN	NaN	NaN	16.5418	NaN	16.6641	NaN	NaN	NaN	NaN	NaN	NaN	NaN	NaN	NaN	NaN	NaN	NaN	NaN	NaN	NaN	NaN	NaN	NaN	NaN
537	E9PHY8;Q8NDA8;Q8NDA8-6;Q8NDA8-4;Q8NDA8-7;Q8NDA8-2;Q8NDA8-5;Q8NDA8-3	E9PHY8;Q8NDA8;Q8NDA8-6;Q8NDA8-4;Q8NDA8-7;Q8NDA8-2	Maestro heat-like repeat-containing protein family member 1	MROH1	5	5	5	3.6	3.6	3.6	180.28	0	4.8758	12363000	6	NaN	NaN	NaN	NaN	NaN	NaN	NaN	NaN	NaN	NaN	NaN	NaN	NaN	NaN	NaN	NaN	NaN	NaN	NaN	NaN	NaN	NaN	NaN	NaN	NaN	NaN	NaN	NaN	NaN	NaN	NaN	NaN	NaN	NaN
538	E9PI26	E9PI26		GTF2H1	1	1	1	7.2	7.2	7.2	20.404	0.0069817	1.8912	458730000	20	20.9647	21.4448	21.6478	19.8486	21.0278	21.6555	NaN	20.0716	NaN	NaN	20.8358	21.6125	21.802	NaN	NaN	NaN	NaN	18.4429	NaN	NaN	18.7189	20.5833	20.5804	19.0078	20.3249	NaN	NaN	17.9516	18.89	19.5125	NaN	NaN	NaN	NaN
539	E9PI87;Q9BUP3;Q9BUP3-3;Q9BUP3-2	E9PI87;Q9BUP3;Q9BUP3-3;Q9BUP3-2	Oxidoreductase HTATIP2	HTATIP2	4	4	4	28.6	28.6	28.6	21.976	0	25.023	260590000	7	17.8975	NaN	NaN	NaN	NaN	19.1447	NaN	NaN	NaN	17.9852	18.9513	19.8186	NaN	NaN	17.4414	NaN	NaN	17.6861	18.0954	NaN	NaN	NaN	NaN	NaN	NaN	19.113	NaN	18.886	NaN	19.5295	NaN	NaN	18.2629	19.4694
540	E9PIP3;Q9Y4H4	E9PIP3;Q9Y4H4	G-protein-signaling modulator 3	GPSM3	1	1	1	14.6	14.6	14.6	17.639	0	15.395	25976000	1	NaN	NaN	NaN	NaN	NaN	NaN	NaN	NaN	NaN	NaN	NaN	NaN	NaN	NaN	NaN	NaN	NaN	NaN	NaN	NaN	NaN	NaN	NaN	NaN	NaN	NaN	NaN	NaN	NaN	NaN	NaN	NaN	NaN	NaN
541	E9PIU0;Q6MZQ0-4;Q6MZQ0	E9PIU0;Q6MZQ0-4;Q6MZQ0	Proline-rich protein 5-like	PRR5L	1	1	1	20.5	20.5	20.5	9.3356	0	27.228	14527000	1	NaN	NaN	NaN	NaN	NaN	NaN	NaN	20.5142	NaN	NaN	NaN	NaN	NaN	NaN	NaN	NaN	NaN	NaN	NaN	NaN	NaN	NaN	NaN	NaN	NaN	NaN	NaN	NaN	NaN	NaN	NaN	NaN	NaN	NaN
542	E9PJB2;E9PPG8;Q53FT3	E9PJB2;E9PPG8;Q53FT3	Protein Hikeshi	C11orf73	1	1	1	14.1	14.1	14.1	9.9994	0.0012088	3.091	58357000	2	NaN	NaN	NaN	NaN	NaN	NaN	NaN	NaN	22.0788	NaN	NaN	NaN	NaN	NaN	NaN	NaN	NaN	NaN	NaN	NaN	NaN	NaN	NaN	NaN	NaN	NaN	NaN	NaN	NaN	NaN	NaN	NaN	NaN	NaN
543	E9PJD9;E9PLL6;P46776;E9PLX7	E9PJD9;E9PLL6;P46776	60S ribosomal protein L27a	RPL27A	3	3	3	36.3	36.3	36.3	10.127	0	4.4944	605630000	19	NaN	NaN	NaN	NaN	NaN	NaN	NaN	19.2588	NaN	NaN	NaN	NaN	NaN	22.5758	22.6183	21.6484	22.5939	21.8791	22.0881	21.5933	22.5788	NaN	NaN	23.2172	20.5977	NaN	22.5116	21.0262	21.5874	21.7141	23.0552	NaN	NaN	NaN
544	E9PJF0;E9PQW4;P27361-3;P27361;P27361-2;B3KR49;E9PBK7;H0YDH9;H0YEX6;E9PRH7;K7ELV1;K7EN18;P31152;Q16659	E9PJF0;E9PQW4;P27361-3;P27361;P27361-2;B3KR49;E9PBK7	Mitogen-activated protein kinase;Mitogen-activated protein kinase 3	MAPK3	8	4	4	30.4	15.8	15.8	35.737	0	5.0881	481380000	15	NaN	20.2162	NaN	14.5535	17.8243	18.2061	18.5087	17.7732	20.2784	19.3165	NaN	NaN	NaN	18.5265	19.5597	18.4638	20.2862	18.5553	NaN	NaN	17.4634	NaN	NaN	21.0084	18.7394	NaN	NaN	NaN	NaN	20.8408	19.6669	20.5901	18.4945	20.4122
545	E9PMI6;E9PJF4;J3KN38;P54105	E9PMI6;E9PJF4;J3KN38;P54105	Methylosome subunit pICln	CLNS1A	1	1	1	7.8	7.8	7.8	18.259	0.0014925	2.9441	112910000	6	20.2432	NaN	NaN	NaN	NaN	NaN	NaN	NaN	NaN	20.6812	NaN	NaN	NaN	NaN	18.8334	22.5634	NaN	NaN	NaN	NaN	NaN	NaN	NaN	NaN	NaN	NaN	NaN	NaN	NaN	NaN	NaN	NaN	NaN	NaN
546	G3V1E0;E9PJM3;Q9UK99-3;Q9UK99-2;Q9UK99;Q49AF1	G3V1E0;E9PJM3;Q9UK99-3;Q9UK99-2;Q9UK99;Q49AF1	F-box only protein 3	FBXO3	2	2	2	10.9	10.9	10.9	41.09	0	4.8179	8492900	2	NaN	NaN	NaN	NaN	NaN	NaN	NaN	NaN	NaN	NaN	NaN	NaN	NaN	NaN	NaN	NaN	NaN	NaN	NaN	NaN	NaN	NaN	NaN	NaN	NaN	NaN	NaN	NaN	NaN	NaN	NaN	NaN	NaN	NaN
547	E9PJN0;O14734;H7C5A7;H0Y698;Q9BR14;E9PMC4;E9PIS4;E9PRD4	E9PJN0;O14734;H7C5A7;H0Y698;Q9BR14;E9PMC4;E9PIS4	Acyl-coenzyme A thioesterase 8	ACOT8	4	4	4	24.3	24.3	24.3	25.116	0	9.6088	337980000	9	19.8937	NaN	NaN	NaN	18.3752	NaN	18.6106	19.7991	18.7571	NaN	NaN	NaN	NaN	18.7192	NaN	18.2557	18.5033	17.7477	NaN	17.6992	NaN	NaN	NaN	21.4259	NaN	NaN	NaN	17.9662	NaN	NaN	19.2293	NaN	NaN	NaN
548	E9PK26;E9PMW6;Q9NRS6-2;Q9NRS6	E9PK26;E9PMW6;Q9NRS6-2;Q9NRS6	Sorting nexin-15	SNX15	1	1	1	5.2	5.2	5.2	22.023	0.0096054	1.6368	17334000	1	NaN	NaN	NaN	NaN	NaN	NaN	NaN	NaN	NaN	NaN	NaN	NaN	NaN	NaN	NaN	NaN	NaN	NaN	NaN	NaN	NaN	NaN	NaN	NaN	NaN	NaN	NaN	NaN	NaN	NaN	NaN	NaN	NaN	NaN
549	E9PPN3;E9PS17;E9PK59;Q96KG9-5;Q96KG9-3;Q96KG9-4;Q96KG9-6;Q96KG9-2;Q96KG9	E9PPN3;E9PS17;E9PK59;Q96KG9-5;Q96KG9-3;Q96KG9-4;Q96KG9-6;Q96KG9-2;Q96KG9	N-terminal kinase-like protein	SCYL1	2	2	2	4.4	4.4	4.4	73.684	0	4.593	35652000	3	17.6928	NaN	NaN	NaN	NaN	NaN	NaN	NaN	NaN	NaN	NaN	NaN	NaN	NaN	NaN	NaN	NaN	NaN	NaN	NaN	NaN	NaN	NaN	NaN	NaN	NaN	NaN	NaN	NaN	NaN	NaN	NaN	NaN	NaN
550	E9PK67;E9PNI7;Q53GL7	E9PK67;E9PNI7;Q53GL7	Poly [ADP-ribose] polymerase 10	PARP10	1	1	1	1.3	1.3	1.3	109.1	0	4.9936	6879000	1	NaN	NaN	NaN	NaN	NaN	NaN	NaN	NaN	NaN	NaN	NaN	NaN	NaN	NaN	NaN	NaN	NaN	NaN	NaN	NaN	NaN	NaN	NaN	NaN	NaN	NaN	NaN	NaN	NaN	NaN	NaN	NaN	NaN	NaN
551	H0YD96;H0YD41;G3V173;E9PK73;H3BRW5;O14521-2;O14521-4;O14521	H0YD96;H0YD41;G3V173;E9PK73;H3BRW5;O14521-2;O14521-4;O14521	Succinate dehydrogenase [ubiquinone] cytochrome b small subunit, mitochondrial	SDHD	1	1	1	18.2	18.2	18.2	5.8197	0.0039194	2.2715	256180000	14	24.026	22.78	23.5219	NaN	23.3529	NaN	NaN	NaN	23.3101	NaN	NaN	NaN	23.2284	21.4324	NaN	21.7503	22.8523	20.9019	22.9578	22.3233	22.2041	NaN	NaN	24.4326	22.3132	NaN	NaN	NaN	20.7673	24.1208	21.906	25.6851	NaN	NaN
552	H7BXH2;E9PKF6;Q5H9R7-6;Q5H9R7-2;Q5H9R7;Q5H9R7-5;Q5H9R7-3;Q5H9R7-4;E9PQP7;H0YEN2;E9PK08;E9PNN8;H0YDW1	H7BXH2;E9PKF6;Q5H9R7-6;Q5H9R7-2;Q5H9R7;Q5H9R7-5;Q5H9R7-3;Q5H9R7-4;E9PQP7	Serine/threonine-protein phosphatase 6 regulatory subunit 3	PPP6R3	11	11	11	14.4	14.4	14.4	92.407	0	95.467	1110500000	57	NaN	19.5807	NaN	16.3642	17.8414	15.2454	NaN	18.3648	18.1934	NaN	19.2212	17.6919	19.5679	19.5773	19.4622	19.1727	19.6037	16.937	16.4117	17.1576	NaN	19.51	17.7826	19.5733	15.8586	NaN	NaN	16.7805	18.2988	18.0416	19.1339	17.9362	18.9818	20.6435
553	E9PKG1;H7C2I1;Q99873-3;Q99873-2;Q99873-4;Q99873;E9PQ98;E9PIX6;E9PNR9;H0YDE4;A0A087X1W2;Q9NR22-2;Q9NR22	E9PKG1;H7C2I1;Q99873-3;Q99873-2;Q99873-4;Q99873;E9PQ98;E9PIX6;E9PNR9;H0YDE4;A0A087X1W2	Protein arginine N-methyltransferase 1	PRMT1	6	6	6	21.2	21.2	21.2	37.709	0	8.1787	442570000	23	18.6357	NaN	NaN	NaN	19.9478	NaN	19.8682	21.352	NaN	20.2411	NaN	NaN	NaN	19.443	18.1354	19.4605	18.0674	16.0268	NaN	NaN	16.645	18.5731	18.1722	21.7044	NaN	NaN	NaN	NaN	16.3053	17.7298	17.3356	19.2146	NaN	18.2758
554	E9PKP7;P17480-2;P17480;E9PLT2	E9PKP7;P17480-2;P17480;E9PLT2	Nucleolar transcription factor 1	UBTF	2	2	2	3.8	3.8	3.8	87.435	0	5.9609	11126000	2	NaN	NaN	NaN	NaN	NaN	NaN	NaN	NaN	NaN	NaN	NaN	NaN	NaN	NaN	NaN	NaN	NaN	NaN	NaN	NaN	NaN	NaN	NaN	NaN	NaN	NaN	NaN	NaN	NaN	NaN	NaN	NaN	NaN	NaN
555	E9PKQ5	E9PKQ5		CCDC90B	2	2	1	12.5	12.5	3.4	24.341	0.0065592	2.0336	77127000	2	NaN	NaN	NaN	NaN	NaN	NaN	18.5697	NaN	NaN	NaN	NaN	NaN	NaN	NaN	NaN	22.3237	NaN	NaN	NaN	NaN	NaN	NaN	NaN	NaN	NaN	NaN	NaN	NaN	NaN	NaN	NaN	NaN	NaN	NaN
556	H0YDR3;E9PKV8;Q8N5M4	H0YDR3;E9PKV8;Q8N5M4	Tetratricopeptide repeat protein 9C	TTC9C	1	1	1	21.7	21.7	21.7	8.1571	0.002022	2.5454	127610000	10	19.5387	NaN	NaN	19.3572	NaN	NaN	NaN	NaN	NaN	NaN	NaN	NaN	20.2603	20.8305	21.6889	21.1771	20.6374	NaN	18.7599	20.2205	NaN	NaN	NaN	NaN	NaN	18.3149	NaN	NaN	20.1039	NaN	20.2188	NaN	NaN	21.3522
557	F8VSA6;E9PS38;S4R3E9;E9PL57;Q15843	F8VSA6;E9PS38;S4R3E9;E9PL57;Q15843	NEDD8	NEDD8;NEDD8-MDP1	2	2	2	28	28	28	5.8668	0	6.8841	215310000	12	NaN	NaN	21.4348	NaN	NaN	NaN	NaN	NaN	NaN	NaN	NaN	NaN	21.1573	21.5169	22.5892	23.6077	23.0187	NaN	NaN	21.2116	20.1915	NaN	NaN	22.9032	19.9136	NaN	NaN	NaN	NaN	22.2563	21.7938	NaN	NaN	NaN
558	I3L3B4;F8W9H0;E9PLN8;Q9BQB6-3;Q9BQB6-2;Q9BQB6	I3L3B4;F8W9H0;E9PLN8;Q9BQB6-3;Q9BQB6-2;Q9BQB6	Vitamin K epoxide reductase complex subunit 1	VKORC1	1	1	1	12.5	12.5	12.5	11.082	0.00031797	3.6376	30140000	9	19.0196	NaN	NaN	NaN	NaN	NaN	NaN	NaN	NaN	NaN	NaN	NaN	NaN	NaN	NaN	NaN	NaN	NaN	NaN	19.1595	NaN	NaN	NaN	20.4423	NaN	NaN	19.4198	NaN	NaN	NaN	NaN	NaN	NaN	NaN
559	E9PNG3;E9PLT0;O75534-2;O75534;O75534-3;O75534-4	E9PNG3;E9PLT0;O75534-2;O75534;O75534-3;O75534-4	Cold shock domain-containing protein E1	CSDE1	2	2	2	19.7	19.7	19.7	15.464	0.00094132	3.4917	26648000	2	NaN	NaN	NaN	NaN	NaN	19.2001	17.9104	NaN	NaN	NaN	NaN	NaN	NaN	NaN	NaN	NaN	NaN	NaN	NaN	NaN	NaN	NaN	NaN	NaN	NaN	NaN	NaN	NaN	NaN	NaN	NaN	NaN	NaN	NaN
560	E9PM75;Q9NTG7;E9PK80;E9PN58;E9PIT6;E9PJS6;B7WNN4	E9PM75;Q9NTG7;E9PK80;E9PN58	NAD-dependent protein deacetylase sirtuin-3, mitochondrial	SIRT3	3	3	2	8.1	8.1	4.9	37.639	0.0086728	1.7538	7685500000	34	23.693	24.8035	21.9851	22.5364	22.2711	22.5217	22.4221	21.3917	22.074	25.796	22.908	23.2426	22.9743	NaN	NaN	NaN	NaN	NaN	NaN	NaN	NaN	24.502	23.806	16.7163	NaN	NaN	NaN	NaN	NaN	NaN	NaN	25.3648	24.2747	22.346
561	E9PMG1;H0YDT0;Q96D71-2;Q96D71-4;Q96D71-3;Q96D71;F2Z3L2;H0YE89	E9PMG1;H0YDT0;Q96D71-2;Q96D71-4;Q96D71-3;Q96D71;F2Z3L2	RalBP1-associated Eps domain-containing protein 1	REPS1	3	3	3	3.4	3.4	3.4	80.435	0.0072367	1.8802	307600000	3	NaN	NaN	NaN	NaN	NaN	NaN	NaN	NaN	NaN	NaN	NaN	NaN	NaN	NaN	17.8687	18.7745	18.4475	NaN	16.4159	NaN	18.3669	NaN	NaN	NaN	NaN	NaN	NaN	NaN	NaN	19.2958	18.0508	NaN	NaN	NaN
562	E9PMR4;P48509;E9PRJ3;K4DIB7;E9PLZ6;E9PJC8	E9PMR4;P48509;E9PRJ3;K4DIB7	Tetraspanin;CD151 antigen	CD151	6	6	6	19.5	19.5	19.5	28.067	0	24.541	5444600000	126	23.9237	23.2474	22.5847	22.3279	21.3798	21.8752	21.9182	22.4464	22.7717	23.3797	22.515	22.1752	23.173	23.5904	24.3895	25.0569	25.2766	23.1766	23.3446	23.0938	23.0792	23.5613	22.2507	24.7826	21.9922	19.7631	21.8531	21.5397	22.8473	24.2068	23.9237	24.3843	23.0308	25.0165
563	E9PMR6;Q9NZN5-2;Q9NZN5	E9PMR6;Q9NZN5-2;Q9NZN5	Rho guanine nucleotide exchange factor 12	ARHGEF12	8	8	8	5.6	5.6	5.6	161.91	0	7.0463	152150000	12	NaN	NaN	NaN	17.1152	NaN	15.5531	NaN	15.4851	NaN	NaN	NaN	NaN	NaN	15.7364	NaN	16.6665	16.6664	NaN	NaN	15.182	NaN	15.3868	NaN	16.2515	NaN	NaN	NaN	NaN	NaN	16.0346	17.1864	NaN	NaN	16.6479
564	H0Y6F8;J3KQ99;E9PMV2;P20036	H0Y6F8;J3KQ99;E9PMV2;P20036	HLA class II histocompatibility antigen, DP alpha 1 chain	HLA-DPA1;HLA-DQA1	1	1	1	9.4	9.4	9.4	14.319	0.0014832	2.8435	77670000	2	NaN	NaN	21.996	NaN	NaN	NaN	NaN	NaN	NaN	NaN	NaN	NaN	NaN	NaN	NaN	NaN	19.4246	NaN	NaN	19.8109	NaN	NaN	NaN	21.192	NaN	NaN	NaN	NaN	NaN	NaN	NaN	NaN	NaN	NaN
565	E9PN70;Q9Y296;E9PKS9;E9PQE8;Q9Y296-2;G3V1A0;G5EA23;J3KP27	E9PN70;Q9Y296;E9PKS9;E9PQE8;Q9Y296-2;G3V1A0;G5EA23;J3KP27	Trafficking protein particle complex subunit 4	TRAPPC4	5	5	5	24.9	24.9	24.9	28.818	0	5.8949	79615000	5	NaN	NaN	NaN	NaN	NaN	NaN	NaN	NaN	NaN	NaN	NaN	NaN	NaN	NaN	NaN	NaN	NaN	NaN	18.0942	16.7271	NaN	NaN	NaN	18.2167	NaN	NaN	17.4213	NaN	17.1695	NaN	NaN	NaN	NaN	18.7886
566	E9PN89	E9PN89		HSPA8	23	2	2	65.1	7.1	7.1	34.818	0.00091185	3.1338	153030000	5	NaN	NaN	NaN	NaN	19.6051	NaN	NaN	NaN	NaN	NaN	NaN	NaN	NaN	17.9057	18.145	NaN	NaN	16.9474	NaN	NaN	NaN	NaN	NaN	NaN	NaN	NaN	NaN	15.9238	NaN	NaN	18.7452	NaN	NaN	NaN
567	E9PNA1;G3V150;O94766-2;O94766	E9PNA1;G3V150;O94766-2;O94766	Galactosylgalactosylxylosylprotein 3-beta-glucuronosyltransferase 3	B3GAT3	2	2	2	8.5	8.5	8.5	24.482	0.0014881	2.8832	249510000	3	NaN	NaN	NaN	NaN	NaN	NaN	NaN	NaN	NaN	18.8879	NaN	NaN	20.3689	NaN	NaN	NaN	NaN	NaN	NaN	NaN	NaN	NaN	NaN	18.9585	NaN	NaN	NaN	NaN	NaN	NaN	NaN	NaN	NaN	NaN
568	E9PNW4;E9PR17;P13987;H0YET2	E9PNW4;E9PR17;P13987	CD59 glycoprotein	CD59	3	3	3	29.6	29.6	29.6	11.985	0	26.142	11978000000	184	26.2814	26.2872	25.7748	24.4791	25.8188	24.6995	26.4451	25.1517	25.1593	25.6001	26.6857	25.3979	26.7962	25.7722	25.9645	24.7881	25.0588	26.2959	26.4185	26.4847	25.7045	26.8135	26.4386	25.2677	22.1948	18.8953	24.7839	25.4613	23.8925	24.9171	25.9276	26.5724	26.4105	25.669
569	E9PPW7;O00217;E9PN51;F8W9K7;E9PKH6	E9PPW7;O00217;E9PN51;F8W9K7;E9PKH6	NADH dehydrogenase [ubiquinone] iron-sulfur protein 8, mitochondrial	NDUFS8	4	4	4	27.2	27.2	27.2	20.656	0	27.571	369910000	28	NaN	NaN	NaN	NaN	NaN	20.815	19.0042	NaN	NaN	NaN	NaN	NaN	NaN	19.4021	19.4369	19.8525	20.2182	NaN	NaN	19.9981	17.9152	NaN	NaN	21.6276	NaN	NaN	19.5499	18.6678	NaN	18.4137	20.736	NaN	NaN	21.4672
570	E9PQ57;P78406;E9PPG9	E9PQ57;P78406;E9PPG9	mRNA export factor	RAE1	2	2	2	6.4	6.4	6.4	47.831	0.0091623	1.7197	73057000	4	NaN	NaN	NaN	17.8233	17.8583	NaN	NaN	NaN	18.2535	NaN	NaN	NaN	NaN	NaN	NaN	NaN	NaN	NaN	NaN	NaN	NaN	NaN	NaN	17.7286	NaN	NaN	NaN	NaN	NaN	NaN	NaN	NaN	NaN	18.93
571	E9PQA7;Q9NW68-9;Q9NW68-4;Q9NW68-8;Q9NW68-2;Q9NW68;Q9NW68-7;Q9NW68-3;E9PS77	E9PQA7;Q9NW68-9;Q9NW68-4;Q9NW68-8;Q9NW68-2;Q9NW68;Q9NW68-7;Q9NW68-3;E9PS77	BSD domain-containing protein 1	BSDC1	2	2	2	14	14	14	19.778	0.0020155	2.5269	18834000	2	NaN	NaN	NaN	NaN	NaN	NaN	NaN	NaN	NaN	NaN	NaN	NaN	NaN	NaN	17.9326	NaN	NaN	NaN	19.0168	NaN	20.3986	NaN	NaN	NaN	NaN	NaN	17.2719	NaN	NaN	NaN	NaN	NaN	NaN	NaN
572	H7BYV1;E9PS44;E9PQN9;P13164;Q01629;Q01628	H7BYV1;E9PS44;E9PQN9;P13164;Q01629;Q01628	Interferon-induced transmembrane protein 1;Interferon-induced transmembrane protein 2;Interferon-induced transmembrane protein 3	IFITM2;IFITM3;IFITM1	1	1	1	21.6	21.6	21.6	8.0866	0	43.001	1834600000	85	26.2467	23.5303	25.8269	24.9662	25.6845	24.389	24.8368	25.9365	24.619	NaN	25.1268	25.3425	26.3509	25.2308	24.8621	24.4626	26.0428	25.4952	24.309	25.2233	23.5117	24.6592	23.5358	28.0376	NaN	22.4089	25.8272	23.8994	22.8531	23.8413	26.1096	NaN	NaN	26.8147
573	E9PRM7;Q96BI1	E9PRM7;Q96BI1	Solute carrier family 22 member 18	SLC22A18	2	2	2	7.4	7.4	7.4	34.952	0.0014728	2.758	45591000	8	NaN	NaN	NaN	NaN	NaN	NaN	NaN	NaN	NaN	NaN	NaN	NaN	NaN	18.378	17.9149	NaN	NaN	17.5878	NaN	NaN	NaN	NaN	NaN	NaN	NaN	NaN	17.9459	NaN	NaN	NaN	18.3017	NaN	NaN	NaN
574	E9PRU1;O95967;H0YET5;H0YEU0;E9PRQ8;E9PKA3;H0YCR9;E9PI47	E9PRU1;O95967;H0YET5	EGF-containing fibulin-like extracellular matrix protein 2	EFEMP2	7	7	7	18.6	18.6	18.6	48.191	0	14.17	295950000	21	NaN	NaN	NaN	NaN	NaN	NaN	NaN	NaN	NaN	NaN	NaN	NaN	NaN	19.1518	19.4837	18.1682	19.538	17.7619	16.5561	18.1904	NaN	NaN	NaN	20.0996	19.0446	21.054	17.669	18.1123	NaN	19.484	18.7311	NaN	NaN	NaN
575	E9PRW8;Q96HJ5-2;Q96HJ5	E9PRW8;Q96HJ5-2;Q96HJ5	Membrane-spanning 4-domains subfamily A member 3	MS4A3	1	1	1	53	53	53	9.0186	0.00032123	3.8044	4437100	1	NaN	NaN	NaN	NaN	NaN	NaN	NaN	NaN	NaN	NaN	NaN	NaN	NaN	NaN	NaN	NaN	NaN	NaN	NaN	NaN	NaN	NaN	NaN	NaN	NaN	NaN	NaN	NaN	NaN	NaN	NaN	NaN	NaN	NaN
576	F1LLU8;Q9NQG7-2;Q9NQG7-3;Q9NQG7;Q9NQG7-4;E5RG08;F8VYA9;F8WC53	F1LLU8;Q9NQG7-2;Q9NQG7-3;Q9NQG7;Q9NQG7-4;E5RG08;F8VYA9;F8WC53	Hermansky-Pudlak syndrome 4 protein	HPS4	2	2	2	4.2	4.2	4.2	52.808	0.00031888	3.7031	75464000	2	NaN	NaN	NaN	NaN	NaN	NaN	NaN	NaN	NaN	NaN	NaN	NaN	NaN	NaN	NaN	NaN	17.4725	NaN	NaN	NaN	NaN	NaN	NaN	19.0249	NaN	NaN	NaN	NaN	NaN	18.3656	NaN	NaN	NaN	NaN
577	F2Z2B9;Q9BSJ2-3;Q9BSJ2;Q9BSJ2-4;B3KTU7	F2Z2B9;Q9BSJ2-3;Q9BSJ2;Q9BSJ2-4	Gamma-tubulin complex component 2	TUBGCP2	4	4	4	7.5	7.5	7.5	82.603	0	7.2862	64247000	4	NaN	17.7549	NaN	NaN	NaN	NaN	NaN	NaN	NaN	NaN	NaN	NaN	NaN	NaN	NaN	NaN	NaN	NaN	NaN	NaN	NaN	NaN	NaN	NaN	NaN	NaN	NaN	NaN	NaN	16.5064	NaN	NaN	NaN	NaN
578	F2Z2M7;Q86SR1-3;Q86SR1-2;Q86SR1	F2Z2M7;Q86SR1-3;Q86SR1-2;Q86SR1	Polypeptide N-acetylgalactosaminyltransferase 10	GALNT10	1	1	1	4	4	4	22.525	0.0089122	1.7257	39470000	1	NaN	NaN	18.7632	NaN	NaN	NaN	NaN	NaN	19.391	NaN	NaN	NaN	NaN	NaN	NaN	NaN	NaN	NaN	NaN	NaN	NaN	NaN	NaN	NaN	NaN	NaN	NaN	NaN	NaN	NaN	NaN	NaN	NaN	NaN
579	F2Z2T0;Q3YEC7-4;Q3YEC7-5;Q3YEC7-6;Q3YEC7-3;Q3YEC7;Q3YEC7-2	F2Z2T0;Q3YEC7-4;Q3YEC7-5;Q3YEC7-6;Q3YEC7-3;Q3YEC7;Q3YEC7-2	Rab-like protein 6	RABL6	1	1	1	2.1	2.1	2.1	53.859	0.0086934	1.7615	14815000	1	NaN	NaN	NaN	NaN	NaN	18.35	NaN	NaN	NaN	NaN	NaN	NaN	NaN	NaN	NaN	NaN	NaN	NaN	NaN	NaN	NaN	NaN	NaN	NaN	NaN	NaN	NaN	NaN	NaN	NaN	NaN	NaN	NaN	NaN
580	H0Y4W2;F2Z2U4;Q9Y4A5-2;Q9Y4A5	H0Y4W2;F2Z2U4;Q9Y4A5-2;Q9Y4A5	Transformation/transcription domain-associated protein	TRRAP	4	4	4	1.4	1.4	1.4	405.8	0.0096104	1.6411	734110000	8	17.8682	16.6091	17.2933	NaN	13.1329	NaN	NaN	NaN	NaN	NaN	15.2531	NaN	NaN	16.9918	17.0519	15.9361	17.6924	NaN	14.784	14.9838	15.8613	NaN	NaN	19.5255	15.8158	NaN	NaN	NaN	17.5472	17.2467	17.1462	NaN	NaN	19.3326
581	F2Z2X4;Q9C0E2	F2Z2X4;Q9C0E2	Exportin-4	XPO4	11	11	11	11.6	11.6	11.6	130.15	0	16.274	318270000	11	NaN	NaN	NaN	NaN	NaN	18.4532	14.8944	17.8191	19.0274	NaN	17.5527	NaN	NaN	14.6116	NaN	NaN	NaN	NaN	NaN	NaN	NaN	NaN	NaN	17.9672	NaN	NaN	20.5062	NaN	NaN	NaN	NaN	17.3281	NaN	NaN
582	F2Z388;P42766	F2Z388;P42766	60S ribosomal protein L35	RPL35	2	2	2	17.7	17.7	17.7	10.645	0	6.2871	545520000	15	NaN	18.9964	20.036	24.0113	19.8132	NaN	NaN	19.9375	20.3748	NaN	20.8242	NaN	NaN	20.2934	21.9573	20.6446	19.9781	20.4593	21.4181	19.736	21.088	NaN	19.3006	22.8425	NaN	20.6795	22.4444	NaN	19.0301	NaN	22.1448	20.1134	NaN	NaN
583	F2Z3J9;Q14914-2;Q14914	F2Z3J9;Q14914-2;Q14914	Prostaglandin reductase 1	PTGR1	2	2	2	16.1	16.1	16.1	13.444	0.00091884	3.1868	80989000	2	NaN	NaN	NaN	NaN	NaN	NaN	19.0525	18.7776	NaN	NaN	NaN	NaN	NaN	NaN	NaN	NaN	NaN	NaN	NaN	NaN	NaN	NaN	NaN	19.5137	NaN	NaN	NaN	NaN	NaN	NaN	NaN	NaN	NaN	NaN
584	F2Z3K0;Q8TAG9-2;Q8TAG9;E7EW84	F2Z3K0;Q8TAG9-2;Q8TAG9;E7EW84	Exocyst complex component 6	EXOC6	3	3	2	7.7	7.7	5.7	46.527	0.0009245	3.2603	83699000	5	NaN	NaN	NaN	NaN	NaN	NaN	NaN	NaN	NaN	NaN	NaN	NaN	NaN	17.0428	NaN	NaN	17.8657	NaN	NaN	NaN	15.8455	NaN	NaN	19.2137	NaN	NaN	NaN	NaN	15.657	18.8875	NaN	NaN	NaN	NaN
585	I3L4H1;F5GWE5;Q00169;I3L4C0;I3L459;I3L2X8;I3L3W1;I3NI10;I3L471;I3L4U7	I3L4H1;F5GWE5;Q00169;I3L4C0;I3L459;I3L2X8	Phosphatidylinositol transfer protein alpha isoform	PITPNA	4	3	3	21.5	17.7	17.7	24.64	0	60.878	143310000	6	NaN	NaN	NaN	NaN	NaN	NaN	NaN	NaN	19.0074	NaN	NaN	NaN	NaN	NaN	NaN	NaN	NaN	NaN	NaN	NaN	NaN	NaN	NaN	NaN	NaN	NaN	NaN	NaN	NaN	NaN	NaN	NaN	NaN	20.44
586	H0YGN0;F5GWI9;F5GXZ7;F5GZ97;Q9Y3C0	H0YGN0;F5GWI9;F5GXZ7;F5GZ97;Q9Y3C0	WASH complex subunit CCDC53	CCDC53	1	1	1	13.1	13.1	13.1	11.414	0.0065342	2.0081	7817600	2	NaN	NaN	NaN	NaN	NaN	NaN	NaN	NaN	NaN	NaN	NaN	NaN	NaN	NaN	NaN	NaN	NaN	NaN	NaN	NaN	NaN	NaN	NaN	NaN	NaN	NaN	NaN	NaN	NaN	NaN	NaN	NaN	NaN	NaN
587	F5GWR1;Q7Z6B0-3;Q7Z6B0-2;Q7Z6B0;F5GZH9	F5GWR1;Q7Z6B0-3;Q7Z6B0-2;Q7Z6B0;F5GZH9	Coiled-coil domain-containing protein 91	CCDC91	2	2	2	20	20	20	13.875	0	14.919	133830000	5	NaN	20.2701	NaN	NaN	19.8355	NaN	NaN	18.9191	NaN	NaN	19.9247	NaN	19.5498	18.0056	NaN	NaN	NaN	NaN	NaN	NaN	NaN	NaN	NaN	18.4441	18.3102	NaN	NaN	NaN	NaN	NaN	NaN	NaN	NaN	NaN
588	F5GWT4;Q9H4A3-2;Q9H4A3;Q9H4A3-5;Q9H4A3-6;Q9H4A3-7;Q9H4A3-4;F6UYG0;K7ENT7;A0A087WYK2;Q9BYP7-3;Q9BYP7-4;Q9BYP7-2;Q9BYP7	F5GWT4;Q9H4A3-2;Q9H4A3;Q9H4A3-5;Q9H4A3-6;Q9H4A3-7;Q9H4A3-4	Serine/threonine-protein kinase WNK1	WNK1	10	10	9	5.3	5.3	4.8	225.5	0	52.242	571190000	18	NaN	NaN	NaN	NaN	NaN	NaN	NaN	17.2118	NaN	NaN	NaN	NaN	NaN	18.0849	18.4026	17.1885	18.4164	17.2141	17.7452	17.9249	18.933	NaN	16.6855	17.3413	NaN	15.877	19.612	15.1952	NaN	16.7579	17.9913	17.4096	NaN	NaN
589	H0YH58;F5GX07;H0YG83;H0YGR4;H0YG54;F5GYG5;Q9Y3B8-2;Q9Y3B8-3;Q9Y3B8	H0YH58;F5GX07;H0YG83;H0YGR4;H0YG54;F5GYG5;Q9Y3B8-2;Q9Y3B8-3;Q9Y3B8	Oligoribonuclease, mitochondrial	REXO2	3	3	3	26.1	26.1	26.1	13.472	0.0084388	1.7713	202360000	6	NaN	NaN	NaN	NaN	NaN	NaN	NaN	NaN	NaN	21.2755	NaN	NaN	NaN	NaN	NaN	NaN	NaN	NaN	NaN	NaN	NaN	NaN	NaN	18.8333	NaN	NaN	NaN	NaN	NaN	NaN	NaN	NaN	NaN	20.6953
590	F5GYQ2;F5GX77;Q9UI30;Q9UI30-2	F5GYQ2;F5GX77;Q9UI30;Q9UI30-2	Multifunctional methyltransferase subunit TRM112-like protein	TRMT112	2	2	2	34.6	34.6	34.6	9.2555	0.0025722	2.4386	14747000	2	NaN	NaN	NaN	NaN	NaN	NaN	NaN	NaN	NaN	NaN	NaN	NaN	NaN	NaN	NaN	NaN	NaN	NaN	NaN	NaN	NaN	NaN	NaN	NaN	NaN	NaN	NaN	NaN	NaN	NaN	NaN	NaN	NaN	NaN
591	H3BUJ1;F5GXC5;Q8TB96	H3BUJ1;F5GXC5;Q8TB96	T-cell immunomodulatory protein	ITFG1	1	1	1	7.9	7.9	7.9	20.03	0.00032	3.7393	5435100	1	NaN	NaN	NaN	NaN	NaN	NaN	NaN	NaN	NaN	NaN	NaN	NaN	NaN	NaN	NaN	NaN	NaN	NaN	NaN	NaN	NaN	NaN	NaN	NaN	NaN	NaN	NaN	NaN	NaN	NaN	NaN	NaN	NaN	NaN
592	F5H5N1;F5GXJ1;O75251-2;O75251;A0A087WXF6;A0A087WTI3	F5H5N1;F5GXJ1;O75251-2;O75251;A0A087WXF6;A0A087WTI3	NADH dehydrogenase [ubiquinone] iron-sulfur protein 7, mitochondrial	NDUFS7	3	3	3	17.6	17.6	17.6	19.77	0	7.8848	196630000	10	19.4103	NaN	NaN	NaN	NaN	18.0249	NaN	NaN	NaN	NaN	18.6851	NaN	NaN	NaN	17.0027	19.0807	20.1035	NaN	NaN	NaN	NaN	NaN	NaN	21.7218	NaN	NaN	NaN	NaN	17.54	NaN	18.751	NaN	NaN	NaN
593	F5GXJ9;Q13740-2;Q13740;Q13740-3	F5GXJ9;Q13740-2;Q13740;Q13740-3	CD166 antigen	ALCAM	2	2	2	4.5	4.5	4.5	59.528	0.00032971	4.173	30665000	2	NaN	NaN	NaN	NaN	NaN	NaN	NaN	NaN	NaN	NaN	NaN	NaN	NaN	NaN	NaN	NaN	NaN	NaN	NaN	NaN	NaN	NaN	NaN	NaN	NaN	NaN	NaN	NaN	NaN	NaN	NaN	NaN	NaN	NaN
594	F5GXS0;P0C0L5	F5GXS0;P0C0L5	Complement C4-B;Complement C4 beta chain;Complement C4-B alpha chain;C4a anaphylatoxin;C4b-B;C4d-B;Complement C4 gamma chain	C4B	66	66	4	47.3	47.3	3.5	187.67	0	323.31	33145000000	741	23.1584	22.1428	22.4058	20.0539	21.6479	21.8182	22.6605	21.5942	24.1671	22.9694	20.7103	20.6304	21.8197	22.7017	22.7709	22.1615	22.5372	21.9842	22.483	22.4839	22.4427	21.9018	22.9269	23.3084	23.4372	24.3418	23.958	22.2158	22.7777	22.1731	21.6526	21.1573	21.9832	23.5001
595	H0YH31;F5GXU9;M0R0C8;F5H5P2;P12694;P12694-2	H0YH31;F5GXU9;M0R0C8;F5H5P2;P12694;P12694-2	2-oxoisovalerate dehydrogenase subunit alpha, mitochondrial	BCKDHA	1	1	1	11.4	11.4	11.4	23.088	0	5.7231	22605000	2	NaN	NaN	NaN	NaN	NaN	NaN	NaN	NaN	NaN	NaN	NaN	NaN	NaN	NaN	NaN	NaN	NaN	NaN	NaN	NaN	NaN	NaN	NaN	NaN	NaN	NaN	NaN	NaN	NaN	NaN	NaN	NaN	NaN	NaN
596	F5GXX5;P61803;F5H895	F5GXX5;P61803;F5H895	Dolichyl-diphosphooligosaccharide--protein glycosyltransferase subunit DAD1	DAD1	4	4	4	47.1	47.1	47.1	9.5541	0	42.981	7433700000	241	25.7734	23.7011	25.0907	24.1806	24.8212	24.8091	24.7065	24.8167	24.9136	23.7973	24.5273	23.9427	24.8558	25.4664	24.9611	25.3179	25.6351	24.6062	23.7197	24.9438	23.4874	23.9349	21.7712	26.6502	23.5124	22.1041	23.9452	24.0544	24.0516	25.4978	25.6535	24.5882	23.6295	26.4549
597	F5H4U8;F5H7C6;F5GYF7;F5H248;Q9UBW8;F5H4Z0;F5H3M6;G3XAP1;F5GXT7	F5H4U8;F5H7C6;F5GYF7;F5H248;Q9UBW8	COP9 signalosome complex subunit 7a	COPS7A	3	3	3	28.8	28.8	28.8	13.663	0	12.491	105200000	7	NaN	NaN	NaN	NaN	NaN	NaN	NaN	NaN	NaN	NaN	NaN	NaN	NaN	NaN	NaN	NaN	NaN	NaN	NaN	NaN	NaN	NaN	NaN	19.6659	NaN	NaN	NaN	NaN	NaN	NaN	NaN	NaN	NaN	NaN
598	F5GYK2;Q9NRL3;Q9NRL3-3;M0R317;M0R0P4;M0QZM0;Q9NRL3-2;M0QXN2;M0R2A7;M0QYS2;M0R0W8;R4GN16	F5GYK2;Q9NRL3;Q9NRL3-3	Striatin-4	STRN4	9	6	6	18.6	15	15	68.584	0	6.0484	918370000	17	NaN	NaN	NaN	NaN	NaN	NaN	NaN	NaN	NaN	NaN	NaN	NaN	NaN	18.1349	17.9156	18.5619	17.891	NaN	NaN	NaN	17.3687	NaN	NaN	NaN	NaN	NaN	16.1665	13.6251	22.1391	17.8523	18.0082	NaN	NaN	NaN
599	F5GYN4;J3KR44;Q96FW1;F5H6Q1;F5GYJ8;F5H3F0;Q96FW1-2	F5GYN4;J3KR44;Q96FW1;F5H6Q1;F5GYJ8;F5H3F0;Q96FW1-2	Ubiquitin thioesterase OTUB1	OTUB1	7	7	7	37.8	37.8	37.8	28.05	0	54.515	1731500000	127	21.1085	NaN	20.404	NaN	NaN	NaN	20.5244	20.198	22.504	22.5625	NaN	18.8337	19.5191	21.5394	21.7059	21.9086	22.2941	19.2757	21.1977	17.2126	20.6634	20.0617	20.0976	23.3677	19.7422	16.8336	NaN	20.801	20.2293	21.7101	21.7977	21.2382	19.7878	23.0361
600	F5GYQ1;P61421;R4GN72;J3QL14;H3BQJ1;H3BQB4;H3BSG7	F5GYQ1;P61421;R4GN72;J3QL14	V-type proton ATPase subunit d 1	ATP6V0D1	10	10	10	31.1	31.1	31.1	44.659	0	48.511	1688800000	70	21.4739	18.8695	21.3502	17.3141	20.4555	20.0273	NaN	19.8018	21.0576	20.2174	20.1191	NaN	21.5345	19.4113	19.2191	NaN	21.3198	19.2239	NaN	18.7069	20.31	19.6824	16.4744	22.8033	18.6706	NaN	14.7034	NaN	NaN	21.2307	21.5952	20.5721	NaN	23.0075
601	F5GYX3;O75326-2;O75326	F5GYX3;O75326-2;O75326	Semaphorin-7A	SEMA7A	4	4	4	12	12	12	57.077	0	6.7608	46063000	8	NaN	NaN	NaN	NaN	NaN	NaN	NaN	NaN	NaN	NaN	NaN	NaN	17.2038	NaN	NaN	NaN	NaN	NaN	16.3696	NaN	NaN	NaN	16.6261	NaN	NaN	NaN	NaN	NaN	NaN	NaN	NaN	NaN	NaN	17.5216
602	F5GZ00;Q96RR4-6;Q96RR4-5;Q96RR4-2;Q96RR4-3;Q96RR4-4;Q96RR4-7;Q96RR4	F5GZ00;Q96RR4-6;Q96RR4-5;Q96RR4-2;Q96RR4-3;Q96RR4-4;Q96RR4-7;Q96RR4	Calcium/calmodulin-dependent protein kinase kinase 2	CAMKK2	1	1	1	6.4	6.4	6.4	38.616	0.0086774	1.7544	3100000	1	NaN	NaN	NaN	NaN	NaN	NaN	NaN	NaN	NaN	NaN	NaN	NaN	NaN	NaN	NaN	NaN	NaN	NaN	NaN	NaN	NaN	NaN	NaN	NaN	NaN	NaN	NaN	NaN	NaN	NaN	NaN	NaN	NaN	NaN
603	H7BZ41;F5GZB4;Q8IVV2;J3QKX9;J3KRE7;Q8IVV2-3	H7BZ41;F5GZB4;Q8IVV2;J3QKX9;J3KRE7;Q8IVV2-3	Lipoxygenase homology domain-containing protein 1	LOXHD1	2	2	2	1.2	1.2	1.2	235.67	0.0074746	1.8621	24542000000	8	18.6768	19.8641	19.4269	NaN	19.777	NaN	NaN	20.1975	18.792	NaN	23.4215	NaN	20.4356	23.3242	23.393	21.8548	22.573	23.6942	23.5133	23.3839	24.2347	NaN	NaN	23.3533	22.8137	22.184	23.5709	23.1068	23.7907	22.9166	24.3875	18.1845	NaN	17.0773
604	F5GZG1;F5H823;B7ZB78	F5GZG1;F5H823;B7ZB78		RAP1B	9	2	2	62.3	13.9	13.9	13.889	0	139.16	1622500000	98	NaN	NaN	NaN	20.9879	NaN	22.0606	NaN	NaN	22.5724	NaN	22.0813	NaN	21.7487	24.2982	21.02	21.5392	21.9587	22.4825	20.5064	23.3738	23.2468	23.1763	20.1938	23.8759	NaN	NaN	19.5173	23.6777	NaN	23.6893	23.6921	21.5949	NaN	24.7747
605	F5GZN3;Q08431-2;Q08431;X6R3G6;Q08431-3;A0A087WUV5;H0YKS8	F5GZN3;Q08431-2;Q08431;X6R3G6;Q08431-3	Lactadherin;Lactadherin short form;Medin	MFGE8	4	4	4	14	14	14	38.343	0.00091687	3.1731	419980000	5	18.1305	NaN	NaN	NaN	NaN	NaN	19.0372	18.7664	16.8391	19.0339	NaN	NaN	NaN	20.5411	20.3512	16.1965	20.2028	20.6191	NaN	19.3391	21.5915	NaN	NaN	NaN	19.348	19.4253	NaN	19.7377	NaN	21.3482	19.6576	NaN	NaN	NaN
606	F5GZS6;J3KPF3;P08195-2;P08195-3;P08195;P08195-4;H0YFS2;F5H0E2;F5H867;H0YFX4;F5GZI0	F5GZS6;J3KPF3;P08195-2;P08195-3;P08195;P08195-4;H0YFS2	4F2 cell-surface antigen heavy chain	SLC3A2	9	9	9	20.2	20.2	20.2	64.872	0	40.596	249050000	17	NaN	NaN	NaN	NaN	NaN	15.856	18.8541	NaN	16.9485	NaN	NaN	NaN	NaN	16.9317	16.7276	16.6122	19.3862	NaN	NaN	18.3866	16.7937	NaN	16.6023	20.0463	NaN	NaN	17.4683	NaN	NaN	NaN	19.0336	NaN	NaN	19.5474
607	F5H006;Q12912-2;Q12912;H0YJC6;F8W9L6	F5H006;Q12912-2;Q12912;H0YJC6;F8W9L6	Lymphoid-restricted membrane protein;Processed lymphoid-restricted membrane protein	LRMP	5	5	5	12.3	12.3	12.3	50.424	0	6.717	98180000	7	NaN	NaN	NaN	NaN	NaN	NaN	NaN	NaN	NaN	NaN	NaN	NaN	NaN	NaN	NaN	16.5379	NaN	NaN	NaN	NaN	NaN	NaN	NaN	17.6662	NaN	NaN	15.9593	NaN	15.1824	NaN	NaN	NaN	NaN	NaN
608	F5H0U5;Q9NZD2;F5GZ49;H0YFS9	F5H0U5;Q9NZD2;F5GZ49;H0YFS9	Glycolipid transfer protein	GLTP	2	2	2	14.2	14.2	14.2	21.659	0.0044506	2.2049	19396000	1	NaN	NaN	NaN	NaN	NaN	NaN	NaN	NaN	NaN	NaN	NaN	NaN	NaN	NaN	NaN	NaN	NaN	NaN	NaN	NaN	NaN	NaN	NaN	NaN	NaN	NaN	NaN	NaN	NaN	NaN	NaN	NaN	NaN	NaN
609	F5H100	F5H100		GNB3	3	1	1	12.9	5.6	5.6	25.482	0.00032342	3.8949	353400000	3	NaN	NaN	NaN	NaN	NaN	NaN	NaN	NaN	NaN	NaN	NaN	20.6126	19.9079	19.7417	19.7976	21.8779	20.4201	NaN	NaN	NaN	NaN	18.7702	NaN	20.6294	NaN	NaN	21.5991	NaN	NaN	21.4453	21.6219	19.5951	NaN	NaN
610	F5H1F6;F5H4M0;Q9H9H4	F5H1F6;F5H4M0;Q9H9H4	Vacuolar protein sorting-associated protein 37B	VPS37B	4	4	4	33.7	33.7	33.7	20.654	0	323.31	420260000	13	NaN	17.3109	NaN	18.7193	NaN	NaN	NaN	17.6153	NaN	NaN	NaN	NaN	18.5642	NaN	NaN	NaN	18.3603	17.5205	19.5981	NaN	16.963	NaN	NaN	19.2524	NaN	16.7398	NaN	NaN	NaN	NaN	19.622	NaN	NaN	20.212
611	F5H1S9;G8JLB3;Q9Y606-2;Q9Y606;F5H168;F5GY32;F8W9U5;F5H1B2;F5GXL3	F5H1S9;G8JLB3;Q9Y606-2;Q9Y606;F5H168;F5GY32;F8W9U5;F5H1B2;F5GXL3	tRNA pseudouridine synthase;tRNA pseudouridine synthase A, mitochondrial	PUS1	2	2	2	6.1	6.1	6.1	41.729	0.0017534	2.6751	66794000	2	17.3651	NaN	NaN	NaN	NaN	NaN	NaN	NaN	NaN	NaN	NaN	NaN	NaN	NaN	15.1515	NaN	NaN	NaN	NaN	NaN	NaN	20.0996	NaN	NaN	NaN	NaN	NaN	NaN	NaN	NaN	16.0813	NaN	NaN	NaN
612	F5H269;Q9Y485	F5H269;Q9Y485	DmX-like protein 1	DMXL1	1	1	1	0.4	0.4	0.4	340.24	0.00091799	3.1772	0	1	NaN	NaN	NaN	NaN	NaN	NaN	NaN	NaN	NaN	NaN	NaN	NaN	NaN	NaN	NaN	NaN	NaN	NaN	NaN	NaN	NaN	NaN	NaN	NaN	NaN	NaN	NaN	NaN	NaN	NaN	NaN	NaN	NaN	NaN
613	F5H2F4;P11586;V9GYY3	F5H2F4;P11586	C-1-tetrahydrofolate synthase, cytoplasmic;Methylenetetrahydrofolate dehydrogenase;Methenyltetrahydrofolate cyclohydrolase;Formyltetrahydrofolate synthetase;C-1-tetrahydrofolate synthase, cytoplasmic, N-terminally processed	MTHFD1	31	31	31	35.7	35.7	35.7	110.61	0	287.64	14344000000	190	24.2402	23.8769	22.6063	22.3746	23.6595	22.3108	23.5298	21.9844	23.5139	21.6341	23.899	23.5835	22.0158	20.5763	20.5693	21.0226	21.1336	18.9743	18.2027	20.2271	18.412	19.2092	20.259	23.3162	19.716	20.4756	17.9971	19.2404	18.4201	21.4784	20.4074	22.8602	24.4389	22.8821
614	F5H345;P08397-2;P08397;F5GY90;P08397-4;P08397-3;F5H226;F5H0P4;F5H4W5;F5H4X2	F5H345;P08397-2;P08397;F5GY90;P08397-4;P08397-3;F5H226	Porphobilinogen deaminase	HMBS	11	11	11	42.7	42.7	42.7	35.761	0	126.35	1590600000	39	NaN	18.8201	NaN	NaN	NaN	NaN	19.0283	16.1806	NaN	21.4892	NaN	NaN	NaN	20.3322	21.3281	20.6071	20.997	20.4277	22.1809	19.7934	22.0852	18.9051	19.223	21.3795	17.2332	NaN	19.2408	20.1076	NaN	20.0551	20.7889	21.8542	NaN	NaN
615	F5H365;Q15436;Q15436-2;G3V5X8;G3V4Q2;G3V4V1;G3V1W4;G3V3G5;G3V2R6;G3V5K1	F5H365;Q15436;Q15436-2	Protein transport protein Sec23A	SEC23A	20	20	18	34.2	34.2	31	82.968	0	306.09	1582300000	68	19.4003	17.4205	17.3588	16.6822	20.8171	19.6645	19.3463	20.6659	18.732	16.6893	NaN	NaN	19.9399	19.7149	16.1021	19.8802	20.5505	17.1375	NaN	18.0362	16.7356	19.1562	NaN	21.2393	16.0895	17.2442	NaN	17.6789	16.2013	16.4346	20.4967	16.3076	18.3631	21.0907
616	F5H442;Q99816;Q99816-2;J3QRU6;J3QKS4	F5H442;Q99816;Q99816-2	Tumor susceptibility gene 101 protein	TSG101	12	12	12	37.3	37.3	37.3	40.917	0	79.921	776980000	24	NaN	NaN	18.2501	NaN	NaN	NaN	NaN	17.2584	15.472	NaN	NaN	NaN	NaN	19.1185	21.7401	21.7508	21.7425	18.5389	21.0585	18.7534	20.6309	NaN	NaN	21.664	NaN	16.855	16.6111	19.0233	17.8647	20.5894	19.3975	16.5455	NaN	NaN
617	F5H5D3;Q9BQE3;F8VVB9;F8VRZ4;F8VS66;F8VWV9;F8VX09;F8VRK0;Q9H853;F8VXZ7;F8W0F6	F5H5D3;Q9BQE3	Tubulin alpha-1C chain	TUBA1C	29	2	2	54.3	7.9	7.9	57.73	0	133.44	4942600000	249	22.6547	21.1021	22.5043	21.7381	21.4585	21.1788	22.3184	23.277	23.535	22.8348	19.3168	21.4396	22.2447	21.878	19.9187	21.1193	19.3274	17.6628	19.1841	20.3332	19.3139	22.1763	21.1319	22.9497	19.1888	19.5146	19.3376	19.6961	19.7152	20.3169	21.3728	21.0009	21.1936	24.4717
618	F5H5R8;P18440	F5H5R8;P18440	Arylamine N-acetyltransferase 1	NAT1	5	5	5	19	19	19	40.845	0	15.19	68740000	5	NaN	NaN	NaN	NaN	NaN	NaN	NaN	NaN	NaN	NaN	NaN	NaN	NaN	NaN	NaN	NaN	17.042	NaN	NaN	NaN	NaN	NaN	NaN	NaN	NaN	NaN	NaN	NaN	NaN	NaN	NaN	NaN	NaN	NaN
619	F5H619;Q86XA9;Q86XA9-2;H7C5W6;H0YIW3	F5H619;Q86XA9;Q86XA9-2;H7C5W6	HEAT repeat-containing protein 5A	HEATR5A	5	5	5	3.8	3.8	3.8	222.7	0	19.741	218470000	6	NaN	18.2436	NaN	NaN	NaN	NaN	NaN	15.9093	NaN	16.4958	NaN	NaN	NaN	NaN	NaN	NaN	NaN	NaN	NaN	NaN	NaN	NaN	17.7917	NaN	NaN	NaN	NaN	NaN	NaN	NaN	NaN	19.0065	15.9104	NaN
620	F5H6E2;O00159-2;O00159-3;O00159;I3L204;I3L4D4;I3L501;I3L3Y6;I3L168;I3L3F5	F5H6E2;O00159-2;O00159-3;O00159	Unconventional myosin-Ic	MYO1C	19	19	19	23.2	23.2	23.2	118.99	0	29.814	2033000000	58	18.7308	NaN	16.5095	17.0998	17.8193	NaN	18.4717	17.8045	17.0227	NaN	14.7253	NaN	17.4701	19.3775	18.7103	19.6326	20.3244	NaN	NaN	18.6855	16.546	NaN	NaN	20.6864	NaN	18.1261	17.7293	14.9144	18.651	19.1546	20.0278	NaN	17.7188	20.9772
621	F5H6P7;P61326-2;P61326;Q96A72	F5H6P7;P61326-2;P61326;Q96A72	Protein mago nashi homolog;Protein mago nashi homolog 2	MAGOHB;MAGOH	2	2	2	16.7	16.7	16.7	11.799	0	8.333	36524000	2	NaN	NaN	NaN	NaN	NaN	NaN	NaN	NaN	NaN	NaN	NaN	NaN	NaN	NaN	NaN	NaN	NaN	NaN	NaN	NaN	NaN	NaN	NaN	19.6692	NaN	NaN	NaN	NaN	NaN	NaN	NaN	NaN	NaN	NaN
622	F5H6T0;Q8TB40-2;Q8TB40	F5H6T0;Q8TB40-2;Q8TB40	Abhydrolase domain-containing protein 4	ABHD4	1	1	1	13.3	13.3	13.3	10.143	0.0070403	1.9606	4454600	2	NaN	NaN	NaN	NaN	NaN	NaN	NaN	NaN	NaN	NaN	NaN	NaN	NaN	NaN	NaN	NaN	NaN	NaN	NaN	NaN	NaN	NaN	NaN	NaN	NaN	NaN	NaN	NaN	NaN	NaN	NaN	NaN	NaN	NaN
623	F5H6U7;Q9Y3E0;F5GWD8;F5GXH6;G3V1U5	F5H6U7;Q9Y3E0;F5GWD8;F5GXH6;G3V1U5	Vesicle transport protein GOT1B	GOLT1B	2	2	2	18	18	18	14.307	0	15.338	139880000	11	NaN	NaN	NaN	18.3896	NaN	NaN	NaN	NaN	19.3855	NaN	NaN	NaN	NaN	21.8323	21.0513	21.2575	21.6038	20.0367	20.1677	20.9123	NaN	NaN	NaN	22.3019	NaN	NaN	NaN	20.2776	19.8077	20.264	NaN	NaN	NaN	NaN
624	F5H7F6;F5H6X2;P10620-2;P10620	F5H7F6;F5H6X2;P10620-2;P10620	Microsomal glutathione S-transferase 1	MGST1	1	1	1	16.9	16.9	16.9	8.8863	0.00093458	3.393	206850000	6	21.2746	NaN	NaN	NaN	NaN	NaN	NaN	NaN	NaN	NaN	NaN	NaN	NaN	21.3449	NaN	NaN	21.1053	20.8027	NaN	22.1056	NaN	NaN	NaN	23.0144	NaN	NaN	21.5505	NaN	NaN	NaN	22.5873	NaN	NaN	23.0572
625	F5H7N8;P78380;F5H001;F5GZH1;P78380-2;P78380-3;F5H0N6;B7ZAN8;J3QTI8;F5H3G7	F5H7N8;P78380;F5H001;F5GZH1;P78380-2;P78380-3	Oxidized low-density lipoprotein receptor 1;Oxidized low-density lipoprotein receptor 1, soluble form	OLR1	4	4	4	26.6	26.6	26.6	24.468	0	42.526	222350000	8	NaN	NaN	NaN	NaN	NaN	NaN	NaN	NaN	NaN	NaN	NaN	NaN	NaN	NaN	19.1879	18.8514	17.8323	18.0776	19.4634	NaN	NaN	NaN	NaN	19.2335	NaN	NaN	18.0746	18.3851	NaN	NaN	NaN	NaN	NaN	NaN
626	H0YBF6;F5H8F7;Q9UBL3-2;Q9UBL3-3;Q9UBL3	H0YBF6;F5H8F7;Q9UBL3-2;Q9UBL3-3;Q9UBL3	Set1/Ash2 histone methyltransferase complex subunit ASH2	ASH2L	1	1	1	9.4	9.4	9.4	21.743	0.0074726	1.8609	0	1	NaN	NaN	NaN	NaN	NaN	NaN	NaN	NaN	NaN	NaN	NaN	NaN	NaN	NaN	NaN	NaN	NaN	NaN	NaN	NaN	NaN	NaN	NaN	NaN	NaN	NaN	NaN	NaN	NaN	NaN	NaN	NaN	NaN	NaN
627	I3L352;I3L0H8;F6QDS0;H3BQK0;Q9UMR2-3;Q9NUU7-2;Q9UMR2-2;Q9UMR2-4;Q9NUU7;Q9UMR2	I3L352;I3L0H8;F6QDS0;H3BQK0;Q9UMR2-3;Q9NUU7-2;Q9UMR2-2;Q9UMR2-4;Q9NUU7;Q9UMR2	ATP-dependent RNA helicase DDX19B;ATP-dependent RNA helicase DDX19A	DDX19A;DDX19B	3	3	3	7.8	7.8	7.8	44.78	0.0022975	2.4841	176350000	8	NaN	NaN	NaN	17.8966	NaN	NaN	18.5745	NaN	NaN	NaN	NaN	NaN	NaN	18.9809	18.6056	18.7169	NaN	17.3121	NaN	17.6371	NaN	NaN	NaN	NaN	NaN	NaN	NaN	NaN	NaN	19.1438	NaN	NaN	NaN	19.688
628	F6RY50;Q96FS4	F6RY50;Q96FS4	Signal-induced proliferation-associated protein 1	SIPA1	2	2	2	3.3	3.3	3.3	101.82	0.00092593	3.2917	8506100	2	NaN	NaN	NaN	NaN	NaN	NaN	NaN	NaN	NaN	NaN	NaN	NaN	NaN	NaN	NaN	NaN	NaN	NaN	NaN	NaN	NaN	NaN	NaN	NaN	NaN	NaN	NaN	NaN	NaN	NaN	NaN	NaN	NaN	NaN
629	H7C3P4;F6S8M0;P15586-2;P15586;F5H4C6;H0YFA9	H7C3P4;F6S8M0;P15586-2;P15586;F5H4C6;H0YFA9	N-acetylglucosamine-6-sulfatase	GNS	2	2	2	4	4	4	56.374	0.00032051	3.7644	101420000	7	NaN	NaN	NaN	NaN	NaN	NaN	NaN	NaN	NaN	NaN	NaN	NaN	NaN	NaN	17.3447	17.1991	19.3417	NaN	NaN	16.2511	15.8601	NaN	NaN	NaN	NaN	NaN	18.7517	16.0021	15.9035	NaN	18.5406	NaN	NaN	NaN
630	F6SKB8;Q9NVZ3-3;Q9NVZ3;Q9NVZ3-2;D6RAN6;Q9NVZ3-4;H0Y970;D6RB24	F6SKB8;Q9NVZ3-3;Q9NVZ3;Q9NVZ3-2;D6RAN6;Q9NVZ3-4	Adaptin ear-binding coat-associated protein 2	NECAP2	4	4	4	39.2	39.2	39.2	21.951	0	29.592	447000000	8	21.0269	NaN	NaN	NaN	NaN	NaN	NaN	NaN	22.2954	20.968	NaN	20.0159	19.5769	NaN	NaN	NaN	18.1266	NaN	NaN	NaN	20.4971	17.7386	NaN	20.0344	NaN	NaN	NaN	NaN	NaN	18.848	NaN	21.9338	NaN	NaN
631	F6T1Q0;Q6L8Q7-2;Q6L8Q7	F6T1Q0;Q6L8Q7-2;Q6L8Q7	2,5-phosphodiesterase 12	PDE12	4	4	4	9.3	9.3	9.3	52.175	0	6.486	78286000	4	NaN	NaN	NaN	NaN	NaN	NaN	NaN	NaN	NaN	NaN	NaN	NaN	NaN	NaN	NaN	NaN	NaN	NaN	NaN	NaN	NaN	NaN	NaN	NaN	NaN	NaN	NaN	NaN	NaN	NaN	NaN	NaN	NaN	NaN
632	F6TR53;Q53T59;B5MC96	F6TR53;Q53T59;B5MC96	HCLS1-binding protein 3	HS1BP3	3	3	3	17.8	17.8	17.8	23.6	0	5.2631	27666000	3	NaN	NaN	NaN	NaN	NaN	NaN	NaN	NaN	NaN	NaN	NaN	NaN	NaN	NaN	NaN	NaN	NaN	NaN	NaN	NaN	NaN	NaN	NaN	NaN	NaN	NaN	NaN	NaN	NaN	NaN	NaN	NaN	NaN	NaN
633	F6WFU6;Q9NZJ7-2;Q9NZJ7;Q5TDC2;H0Y8C3;H7C196;Q9NZJ7-3	F6WFU6;Q9NZJ7-2;Q9NZJ7;Q5TDC2;H0Y8C3	Mitochondrial carrier homolog 1	MTCH1	3	3	3	9.1	9.1	9.1	39.97	0.00093575	3.4224	105830000	3	NaN	NaN	NaN	NaN	NaN	NaN	NaN	NaN	NaN	NaN	NaN	NaN	NaN	NaN	NaN	NaN	NaN	NaN	NaN	NaN	NaN	NaN	NaN	17.5882	NaN	NaN	NaN	NaN	NaN	NaN	NaN	NaN	NaN	21.3721
634	F6WLT2;Q5STU3;Q13838;Q13838-2;F6S4E6;F6TRA5;F6UJC5;K7EN69;H0YCC6;F6QYI9;F6R6M7;K7ENP6;F6QWI5;K7EL56;K7EIL8;F6U6E2;F6S2B7;F6SXL5;K7EN25;H0Y400	F6WLT2;Q5STU3;Q13838;Q13838-2;F6S4E6;F6TRA5;F6UJC5	Spliceosome RNA helicase DDX39B	DDX39B	7	7	2	24.9	24.9	9.3	32.941	0	7.8736	709670000	38	18.803	NaN	18.5249	19.3667	18.822	16.9833	NaN	19.2425	19.8103	21.5112	NaN	NaN	18.1809	19.984	19.5859	21.7128	19.608	17.965	NaN	18.5673	18.9072	NaN	NaN	22.3802	18.2004	NaN	17.7929	17.7509	18.7337	20.0843	19.2308	NaN	16.5766	21.0498
635	F6WQW2;P43487-2;P43487;C9JXG8;C9JJ34;C9JGV6;C9JDM3;C9JIC6;Q5T0Z6;Q9C010;Q9C010-2	F6WQW2;P43487-2;P43487;C9JXG8;C9JJ34;C9JGV6	Ran-specific GTPase-activating protein	RANBP1	6	6	6	23.4	23.4	23.4	31.904	0	158.35	2341500000	39	NaN	22.8526	NaN	NaN	18.4219	20.8834	19.3727	19.8567	19.7884	23.4669	NaN	NaN	NaN	21.9805	21.4744	21.7563	20.5717	20.5579	22.8473	20.5959	21.7933	19.8438	22.3838	20.7575	20.6263	20.3164	21.4202	21.6938	20.3611	24.2247	21.5605	21.8334	20.0877	21.1703
636	F6XEV2;Q9BPX6;Q9BPX6-3;Q9BPX6-2;S4R3D7;E9PQV6;Q9BPX6-5;Q9BPX6-4;S4R3V1;S4R3W3	F6XEV2;Q9BPX6;Q9BPX6-3;Q9BPX6-2;S4R3D7;E9PQV6;Q9BPX6-5;Q9BPX6-4	Calcium uptake protein 1, mitochondrial	MICU1	9	9	9	22.6	22.6	22.6	54.578	0	55.698	386380000	22	NaN	NaN	NaN	14.0953	NaN	15.3016	20.2444	NaN	17.8126	NaN	NaN	NaN	17.5387	18.0642	16.7508	15.38	16.9733	NaN	NaN	17.9312	NaN	NaN	17.4648	18.7736	16.136	14.9863	17.1335	16.4566	NaN	NaN	NaN	NaN	NaN	16.9797
637	F6XSS0;P18577-9;P18577;E7EQ47;P18577-4;P18577-10;P18577-11;Q5VSJ9;Q5VSJ8;E7EU00;P18577-14;P18577-8;P18577-7;P18577-2;P18577-5;P18577-6	F6XSS0;P18577-9;P18577;E7EQ47;P18577-4;P18577-10;P18577-11	Blood group Rh(CE) polypeptide	RHCE	3	3	0	8.2	8.2	0	43.931	0	27.295	10756000000	317	24.2674	26.0074	23.3537	21.405	23.2876	21.7874	23.4354	22.5709	22.9459	24.9374	23.7591	22.4215	24.7939	24.3166	24.7998	23.5209	23.6955	24.2309	24.1371	25.254	25.1232	23.9241	24.8129	20.197	21.3264	20.952	23.2279	24.4474	22.8426	23.4595	23.9202	24.6612	23.6946	19.7248
638	F8VNT5;F8VU68;Q8TBX8-3;Q8TBX8	F8VNT5;F8VU68;Q8TBX8-3;Q8TBX8	Phosphatidylinositol 5-phosphate 4-kinase type-2 gamma	PIP4K2C	1	1	1	10	10	10	17.952	0.0089215	1.737	6505500	1	NaN	NaN	NaN	NaN	NaN	NaN	NaN	NaN	NaN	NaN	NaN	NaN	NaN	NaN	NaN	NaN	NaN	NaN	NaN	NaN	NaN	NaN	NaN	NaN	NaN	NaN	NaN	NaN	NaN	NaN	NaN	NaN	NaN	NaN
639	F8VPD4;P27708;H7C3Z5;H7BZB3;H7C2E4	F8VPD4;P27708	CAD protein;Glutamine-dependent carbamoyl-phosphate synthase;Aspartate carbamoyltransferase;Dihydroorotase	CAD	22	22	22	12.6	12.6	12.6	236.02	0	81.335	2051100000	58	17.2867	15.9631	15.427	16.8291	16.8463	15.8985	16.2472	16.9433	18.5521	15.8716	NaN	NaN	17.0458	20.2301	20.6952	16.8359	18.0063	20.2215	21.2075	14.9724	15.3328	15.1086	NaN	19.8526	16.7725	NaN	17.4159	18.9979	18.1155	19.3312	15.5058	17.3269	14.7538	19.9425
640	F8VQD4;Q8TAD7	F8VQD4;Q8TAD7	Overexpressed in colon carcinoma 1 protein	C12orf75;OCC1	2	2	2	15.7	15.7	15.7	9.3362	0.0022956	2.4783	11355000	2	NaN	NaN	NaN	NaN	NaN	NaN	NaN	NaN	NaN	NaN	NaN	NaN	NaN	NaN	NaN	NaN	NaN	NaN	NaN	NaN	NaN	NaN	NaN	NaN	NaN	NaN	NaN	NaN	NaN	NaN	NaN	NaN	NaN	NaN
641	F8VS07;F8VQE1;Q9UHB6-3;Q9UHB6-2;Q9UHB6-5;Q9UHB6;Q9UHB6-4;J3QQM5;Q9BT23	F8VS07;F8VQE1;Q9UHB6-3;Q9UHB6-2;Q9UHB6-5;Q9UHB6;Q9UHB6-4	LIM domain and actin-binding protein 1	LIMA1	5	5	5	11	11	11	51.09	0	4.4249	244580000	7	17.0421	NaN	18.132	NaN	18.9499	16.7054	18.9643	NaN	19.0524	NaN	NaN	NaN	NaN	NaN	NaN	NaN	NaN	NaN	NaN	NaN	NaN	19.5701	18.5562	18.6451	NaN	NaN	NaN	17.6414	NaN	NaN	NaN	NaN	17.8153	NaN
642	F8VR84;F8VQQ3;Q9HB07;H3BPH3	F8VR84;F8VQQ3;Q9HB07	UPF0160 protein MYG1, mitochondrial	C12orf10	3	3	3	15	15	15	24.058	0.006552	2.0259	130050000	3	NaN	NaN	NaN	NaN	NaN	NaN	NaN	NaN	17.5258	NaN	NaN	NaN	19.3144	NaN	NaN	NaN	NaN	NaN	NaN	NaN	NaN	NaN	NaN	NaN	18.6254	NaN	NaN	NaN	NaN	NaN	NaN	NaN	NaN	20.4307
643	F8VSC5;Q6P3W7;H0YIK6;F8VPW3	F8VSC5;Q6P3W7	SCY1-like protein 2	SCYL2	11	11	11	18.9	18.9	18.9	77.053	0	51.475	846910000	26	16.2089	NaN	NaN	NaN	NaN	NaN	NaN	17.2574	16.5558	17.8056	NaN	NaN	15.8929	19.3046	18.8921	19.3141	19.0086	15.7142	18.9757	18.3698	17.6607	NaN	NaN	21.022	17.7703	NaN	16.173	18.0558	16.5943	19.1698	19.2295	15.1157	NaN	19.7634
644	F8VSL3;P25208	F8VSL3;P25208	Nuclear transcription factor Y subunit beta	NFYB	1	1	1	9.9	9.9	9.9	14.548	0.0065449	2.0206	4167800	1	NaN	NaN	NaN	NaN	NaN	NaN	NaN	NaN	NaN	NaN	NaN	NaN	NaN	NaN	NaN	NaN	NaN	NaN	NaN	NaN	NaN	NaN	NaN	NaN	NaN	NaN	NaN	NaN	NaN	NaN	NaN	NaN	NaN	NaN
645	F8VUA2;F8VVT7;Q9HD42;F5H875	F8VUA2;F8VVT7;Q9HD42	Charged multivesicular body protein 1a	CHMP1A	3	3	3	14.4	14.4	14.4	19.531	0.0017518	2.6721	203730000	8	19.0782	NaN	NaN	NaN	NaN	NaN	NaN	NaN	17.5437	NaN	NaN	NaN	NaN	19.8398	NaN	18.4639	19.5795	17.8708	NaN	19.2091	NaN	NaN	NaN	20.3283	NaN	NaN	16.3504	17.2961	17.3345	18.9949	18.7474	NaN	NaN	20.6629
646	F8VV56;F8W022;F8VWK8;P08962-3;P08962-2;P08962;F8VNT9	F8VV56;F8W022;F8VWK8;P08962-3;P08962-2;P08962;F8VNT9	Tetraspanin;CD63 antigen	CD63	4	4	4	20.7	20.7	20.7	16.021	0	37.238	19068000000	376	26.5595	23.5811	26.1791	24.977	25.1332	25.4973	24.4653	24.603	25.0345	24.8847	24.5001	24.2613	25.8034	25.2905	25.6069	24.9417	26.105	24.6145	24.9434	25.1834	24.3988	25.1019	23.9009	25.7946	22.7245	21.5961	25.0457	24.3876	24.6144	25.1184	25.7085	24.6356	23.6014	26.5187
647	F8VXB1;F8W156;F8VYZ4;F8VVA7;P61923-5;P61923;F8VUC5;F8VXR1;P61923-4;F8W651;F8VYE0;P61923-3	F8VXB1;F8W156;F8VYZ4;F8VVA7;P61923-5;P61923;F8VUC5;F8VXR1;P61923-4;F8W651	Coatomer subunit zeta-1	COPZ1	5	5	5	59.8	59.8	59.8	10.628	0	21.356	4398900000	47	25.9684	21.9571	24.6594	25.222	24.2602	24.4737	23.8978	24.1804	25.6188	NaN	NaN	NaN	NaN	24.4429	24.527	24.9095	25.5489	20.6623	23.7041	21.6113	21.9907	24.1902	NaN	25.2858	23.4742	20.4028	23.5209	20.3605	21.8757	24.3359	24.1103	NaN	24.2554	26.1787
648	J3KPF0;F8VWT9	J3KPF0;F8VWT9		HECTD4	5	5	0	1.3	1.3	0	468.65	0	5.3901	152710000	7	NaN	NaN	16.4433	NaN	NaN	NaN	NaN	NaN	15.4586	NaN	NaN	NaN	NaN	NaN	NaN	NaN	NaN	NaN	NaN	NaN	NaN	NaN	NaN	NaN	NaN	NaN	NaN	NaN	NaN	NaN	NaN	NaN	NaN	NaN
649	F8VXC8;Q8TAQ2-2;Q8TAQ2-3;Q8TAQ2;F8VZW6	F8VXC8;Q8TAQ2-2;Q8TAQ2-3;Q8TAQ2	SWI/SNF complex subunit SMARCC2	SMARCC2	3	3	2	3.1	3.1	2.5	136.18	0	6.6222	46593000	5	NaN	NaN	NaN	NaN	NaN	NaN	NaN	NaN	NaN	NaN	NaN	NaN	NaN	NaN	NaN	NaN	NaN	NaN	NaN	NaN	NaN	NaN	NaN	NaN	NaN	NaN	14.6774	12.8395	NaN	NaN	NaN	NaN	NaN	NaN
650	F8VXK3;Q9NPF2-2;Q9NPF2	F8VXK3;Q9NPF2-2;Q9NPF2	Carbohydrate sulfotransferase 11	CHST11	1	1	1	8.2	8.2	8.2	18.469	0.0041876	2.2346	15451000	1	NaN	NaN	NaN	NaN	19.5608	NaN	NaN	NaN	NaN	NaN	NaN	NaN	NaN	NaN	NaN	NaN	NaN	NaN	NaN	NaN	NaN	NaN	NaN	NaN	NaN	17.1009	NaN	NaN	NaN	NaN	NaN	NaN	NaN	NaN
651	F8VXU5;Q9UBQ0;Q9UBQ0-2;Q05DG7	F8VXU5;Q9UBQ0;Q9UBQ0-2	Vacuolar protein sorting-associated protein 29	VPS29	7	7	7	37.4	37.4	37.4	23.98	0	38.736	1326700000	37	19.9238	20.6078	NaN	19.2244	NaN	NaN	20.4856	18.998	21.3996	20.9012	NaN	NaN	NaN	21.7324	19.892	21.2598	22.6443	19.2479	NaN	21.1019	20.7096	NaN	19.4356	24.0749	20.0769	16.5723	18.2655	19.3122	19.5074	21.7418	21.2405	19.7203	NaN	22.9421
652	F8VYE8;P36873;P36873-2;F8VR82;F8W0W8;A0A087WYY5	F8VYE8;P36873;P36873-2;F8VR82;F8W0W8;A0A087WYY5	Serine/threonine-protein phosphatase;Serine/threonine-protein phosphatase PP1-gamma catalytic subunit	PPP1CC	17	3	3	59.9	7.9	7.9	34.95	0	17.77	1041000000	37	22.7119	NaN	20.7298	19.7102	20.0362	19.0963	21.8944	20.2476	21.0445	19.8359	18.5492	NaN	NaN	18.7938	NaN	19.153	19.6863	18.537	NaN	19.512	19.1205	18.6216	17.8084	21.7381	18.2223	NaN	NaN	18.0095	17.9854	20.8167	19.2941	NaN	18.1159	23.5042
653	F8VYY9;P54619-2;P54619;P54619-3;H0YHF8;H0YIC9;F8VZX1;F8VPF5;F8VVA3;F8VRY2;F8VSL2	F8VYY9;P54619-2;P54619;P54619-3;H0YHF8;H0YIC9;F8VZX1	5-AMP-activated protein kinase subunit gamma-1	PRKAG1	9	9	8	35.4	35.4	31.8	31.905	0	22.475	1563400000	52	20.9026	NaN	20.6411	18.2445	19.2909	NaN	16.6155	21.2546	22.092	19.4357	17.9305	NaN	19.9627	21.2087	20.1701	22.1572	21.5777	19.7376	18.8099	20.0125	NaN	20.216	NaN	22.7384	18.9329	17.1457	16.5616	19.6659	NaN	21.2682	21.6425	20.1262	NaN	22.3499
654	F8W026	F8W026		HSP90B1	5	1	1	93.9	34.7	34.7	5.5824	0	7.0853	24463000	3	NaN	NaN	NaN	NaN	NaN	NaN	NaN	NaN	NaN	NaN	NaN	NaN	NaN	NaN	20.5297	20.5224	20.3508	NaN	NaN	NaN	20.3346	NaN	NaN	NaN	NaN	NaN	NaN	NaN	NaN	NaN	NaN	NaN	NaN	NaN
655	F8W031;F8VXJ7;F8W1K5;F8VP03;H0YIH9;F8W1U5;Q9Y2B0-2	F8W031;F8VXJ7;F8W1K5;F8VP03		CNPY2	6	5	0	27	23.6	0	29.224	0	15.669	320130000	16	NaN	NaN	18.0275	NaN	NaN	NaN	NaN	NaN	NaN	NaN	NaN	NaN	NaN	18.3469	19.1794	17.7513	19.7026	18.1364	NaN	18.0898	18.0569	17.885	NaN	20.6805	16.6711	NaN	17.5169	NaN	18.4292	19.1084	20.0234	NaN	NaN	NaN
656	F8W038;Q8IXM2-2;Q8IXM2;Q8IXM2-3;F8W1H0;H0YIS7	F8W038;Q8IXM2-2;Q8IXM2;Q8IXM2-3;F8W1H0;H0YIS7	Chromatin complexes subunit BAP18	C17orf49;BAP18;RNASEK-C17orf49	2	2	2	18.5	18.5	18.5	16.29	0	4.5132	22596000	3	NaN	NaN	NaN	NaN	NaN	NaN	NaN	NaN	NaN	NaN	NaN	NaN	NaN	NaN	NaN	NaN	NaN	NaN	NaN	NaN	NaN	NaN	NaN	NaN	NaN	NaN	NaN	NaN	NaN	NaN	NaN	NaN	NaN	NaN
657	F8W084;F8WJN3;Q16630-3;Q16630;Q16630-2	F8W084;F8WJN3;Q16630-3;Q16630;Q16630-2	Cleavage and polyadenylation specificity factor subunit 6	CPSF6	1	1	1	12.1	12.1	12.1	11.625	0	8.3095	7018700	1	NaN	NaN	NaN	NaN	NaN	NaN	NaN	NaN	NaN	NaN	NaN	NaN	NaN	NaN	NaN	NaN	NaN	NaN	NaN	NaN	NaN	NaN	NaN	NaN	NaN	NaN	NaN	NaN	NaN	NaN	NaN	NaN	NaN	NaN
658	F8W1A4;P54819-2;P54819;P54819-5;P54819-3;F8VY04;P54819-6;F8VZG5;P54819-4;G3V213;F8VPP1	F8W1A4;P54819-2;P54819;P54819-5;P54819-3;F8VY04;P54819-6;F8VZG5;P54819-4;G3V213	Adenylate kinase 2, mitochondrial;Adenylate kinase 2, mitochondrial;Adenylate kinase 2, mitochondrial, N-terminally processed	AK2	13	13	13	75.4	75.4	75.4	25.63	0	134.91	7539900000	135	23.8695	21.0428	22.877	23.6148	22.0198	23.1743	23.0907	22.6659	23.1758	22.7554	23.5209	22.031	24.7112	22.5187	21.6738	22.5345	22.9428	21.612	21.0832	21.9878	22.2709	23.179	20.7973	23.883	21.7948	18.3667	17.8402	21.2655	21.0305	23.3204	22.8026	21.6875	23.6186	25.8243
659	F8W1C3;Q99542;Q99542-5	F8W1C3;Q99542;Q99542-5	Matrix metalloproteinase-19	MMP19	2	2	2	8.2	8.2	8.2	54.605	0.00092908	3.33	5372500	2	NaN	NaN	NaN	NaN	NaN	NaN	NaN	NaN	NaN	NaN	NaN	NaN	NaN	NaN	NaN	NaN	NaN	NaN	NaN	NaN	NaN	NaN	NaN	NaN	NaN	NaN	NaN	NaN	NaN	NaN	NaN	NaN	NaN	NaN
660	F8W1R7;G3V1V0;P60660-2;P60660;J3KND3;G8JLA2;B7Z6Z4;F8VPF3;G3V1Y7;F8VZU9;F8W180;H0YI43;F8VXL3	F8W1R7;G3V1V0;P60660-2;P60660;J3KND3;G8JLA2;B7Z6Z4;F8VPF3;G3V1Y7	Myosin light polypeptide 6	MYL6	10	10	8	70.3	70.3	53.8	16.29	0	323.31	399530000000	3004	30.7798	29.3186	29.1693	29.4125	28.6523	29.5641	29.0476	29.1623	30.5039	30.1463	29.4051	28.839	30.4133	29.3431	29.3304	30.1825	30.1793	27.5065	27.2011	28.494	28.3609	29.8936	28.353	30.4179	27.8798	25.144	28.3933	28.2008	28.097	29.7136	29.6228	30.0283	29.0764	31.3014
661	F8W6I7;P09651-3;P09651-2;P09651;F8VTQ5;F8VZ49;Q32P51;F8VYN5;F8W646;H0YH80	F8W6I7;P09651-3;P09651-2;P09651;F8VTQ5;F8VZ49;Q32P51;F8VYN5	Heterogeneous nuclear ribonucleoprotein A1;Heterogeneous nuclear ribonucleoprotein A1, N-terminally processed;Heterogeneous nuclear ribonucleoprotein A1-like 2	HNRNPA1;HNRNPA1L2	7	6	6	26.7	23.8	23.8	33.155	0	22.544	249110000	26	NaN	NaN	NaN	NaN	NaN	NaN	NaN	NaN	NaN	NaN	NaN	NaN	NaN	NaN	NaN	NaN	16.7155	17.5156	NaN	NaN	19.7233	NaN	NaN	21.1025	16.8939	NaN	18.0469	NaN	NaN	20.2563	16.861	NaN	NaN	NaN
662	F8W785;O00461	F8W785;O00461	Golgi integral membrane protein 4	GOLIM4	6	6	6	10.2	10.2	10.2	78.759	0	9.9487	167810000	7	17.6999	17.2885	NaN	NaN	NaN	NaN	18.3273	17.6557	17.9171	18.8594	NaN	NaN	NaN	NaN	NaN	17.0954	NaN	NaN	16.8687	NaN	17.0601	NaN	NaN	16.9883	NaN	NaN	16.1154	NaN	NaN	NaN	NaN	NaN	NaN	17.2297
663	F8W7Q4;Q96A26;E9PH05	F8W7Q4;Q96A26;E9PH05	Protein FAM162A	FAM162A	5	5	5	32.6	32.6	32.6	16.515	0	102.08	2842400000	82	23.4192	21.9289	21.8322	20.9431	19.7936	19.4971	22.1119	21.7564	20.9413	20.7622	21.0583	NaN	22.5592	21.6266	23.5644	23.9368	23.75	22.3049	21.2254	22.796	22.3688	22.5438	NaN	24.9187	22.5107	NaN	23.2618	21.7037	21.8709	22.9913	23.8819	22.7984	21.7755	24.6555
664	F8W8D8;P13797-3;P13797-2;P13797;H7C4N2;C9JAM8	F8W8D8;P13797-3;P13797-2;P13797	Plastin-3	PLS3	19	12	10	34.7	22.7	18.4	66.636	0	104.8	1280200000	31	19.3905	18.2465	NaN	NaN	NaN	18.5704	NaN	19.6654	17.6861	20.8396	NaN	17.8891	19.0273	19.1358	20.5141	18.4836	19.4307	15.6049	16.8251	17.7038	16.9381	17.8044	19.0065	21.1635	17.6261	NaN	NaN	18.3413	17.3869	18.5993	19.8771	19.0439	18.3682	21.0641
665	J3KQ45;F8W8W7;O43493-2;O43493-5;O43493-3;O43493;O43493-4;O43493-6	J3KQ45;F8W8W7;O43493-2;O43493-5;O43493-3;O43493;O43493-4	Trans-Golgi network integral membrane protein 2	TGOLN2	7	7	7	17.8	17.8	17.8	47.879	0	73.471	450110000	37	18.1949	15.706	19.4114	17.3506	16.6347	18.9875	18.4711	18.9116	19.9863	15.8807	17.9485	17.2235	18.4147	17.1883	17.7018	NaN	18.0406	16.7498	16.1168	16.9697	NaN	18.2465	15.7914	18.7306	NaN	NaN	18.1695	16.8115	NaN	17.6018	17.8602	17.9292	18.1805	20.6485
666	F8W930;Q9Y6M1-1;Q9Y6M1;Q9Y6M1-5;Q9Y6M1-6;Q9Y6M1-3;Q9Y6M1-4	F8W930;Q9Y6M1-1;Q9Y6M1;Q9Y6M1-5;Q9Y6M1-6;Q9Y6M1-3;Q9Y6M1-4	Insulin-like growth factor 2 mRNA-binding protein 2	IGF2BP2	8	8	8	17.5	17.5	17.5	66.785	0	12.722	1005200000	14	NaN	NaN	17.7037	NaN	NaN	NaN	NaN	17.9565	20.1467	NaN	NaN	NaN	NaN	18.6758	22.1748	NaN	15.3939	20.0262	22.5139	20.2151	22.2805	NaN	16.9809	20.3152	NaN	17.429	16.7927	21.7301	NaN	18.2971	NaN	18.2429	NaN	19.9593
667	F8W9S7;Q14C86-3;Q14C86-4;Q14C86-5;Q14C86-2;Q14C86;Q14C86-6;B0QZ65;B4DGD8;C9IZ08;H0Y7I9;H0Y4E7;C9IZX9	F8W9S7;Q14C86-3;Q14C86-4;Q14C86-5;Q14C86-2;Q14C86;Q14C86-6;B0QZ65;B4DGD8;C9IZ08	GTPase-activating protein and VPS9 domain-containing protein 1	GAPVD1	26	26	26	21.6	21.6	21.6	157.46	0	69.723	1761100000	66	18.1764	NaN	16.6474	18.0627	18.4324	16.2969	18.2588	18.5512	16.7383	18.8646	15.3669	16.2228	19.0452	19.2918	20.5321	19.5288	19.4797	19.1685	19.2268	18.4539	19.2501	16.2129	15.5824	20.1946	18.0327	15.3162	17.6589	18.1524	18.0064	18.9666	18.8951	19.0996	16.985	20.1909
668	F8W9W2;P43250-3;P43250;P43250-2;D6RHX8;D6RHC7;D6RDA3;P34947;D6R9V4;Q5T060;P32298-3;P32298-4;P32298-2;P32298	F8W9W2;P43250-3;P43250;P43250-2;D6RHX8;D6RHC7	G protein-coupled receptor kinase 6	GRK6	8	8	8	19.4	19.4	19.4	62.192	0	41.679	823990000	24	19.2224	20.1733	19.0793	17.7714	20.1193	19.3732	15.137	20.202	20.6877	NaN	19.3779	NaN	NaN	17.7277	16.0371	17.8603	19.3412	NaN	NaN	16.9537	18.8314	19.768	18.9386	21.0445	18.6548	16.8347	17.6758	17.6662	17.3948	18.8968	18.5639	NaN	18.0567	21.1318
669	F8W9X7;Q567U6	F8W9X7;Q567U6	Coiled-coil domain-containing protein 93	CCDC93	5	5	5	7.6	7.6	7.6	73.041	0.00033069	4.2281	56634000	5	NaN	NaN	NaN	NaN	NaN	NaN	NaN	NaN	NaN	NaN	NaN	NaN	NaN	NaN	NaN	NaN	15.9646	NaN	16.7087	NaN	NaN	NaN	NaN	17.195	NaN	NaN	NaN	NaN	NaN	15.6195	NaN	NaN	NaN	17.036
670	F8W9Y0;Q13277-2;Q13277-3;Q13277	F8W9Y0;Q13277-2;Q13277-3;Q13277	Syntaxin-3	STX3	4	4	4	12.8	12.8	12.8	29.636	0.0014885	2.8832	71401000	4	NaN	NaN	NaN	NaN	NaN	NaN	NaN	17.8572	NaN	NaN	NaN	NaN	NaN	NaN	NaN	NaN	NaN	NaN	NaN	NaN	NaN	NaN	NaN	NaN	19.5997	NaN	NaN	NaN	NaN	19.1312	NaN	NaN	NaN	NaN
671	F8WAE5;Q9BY44-3;Q9BY44;C9IZE1;Q9BY44-4;H7C5Q3;H7C5R5;Q9BY44-2	F8WAE5;Q9BY44-3;Q9BY44;C9IZE1;Q9BY44-4	Eukaryotic translation initiation factor 2A;Eukaryotic translation initiation factor 2A, N-terminally processed	EIF2A	5	5	5	12.4	12.4	12.4	64.449	0	6.8165	124170000	6	NaN	NaN	NaN	NaN	NaN	NaN	17.4616	NaN	18.3398	NaN	NaN	NaN	NaN	NaN	NaN	NaN	NaN	NaN	NaN	NaN	NaN	18.1584	NaN	17.2869	NaN	NaN	15.984	17.9976	NaN	NaN	NaN	NaN	NaN	20.1856
672	F8WBW1;Q86X83-2;Q86X83;F8WC41	F8WBW1;Q86X83-2;Q86X83;F8WC41	COMM domain-containing protein 2	COMMD2	3	3	3	37	37	37	15.404	0	7.1445	456770000	4	23.5882	23.4874	NaN	NaN	NaN	NaN	NaN	NaN	NaN	NaN	NaN	21.5248	21.371	NaN	NaN	NaN	NaN	NaN	NaN	NaN	NaN	21.9398	21.671	18.9435	NaN	NaN	NaN	NaN	NaN	NaN	NaN	22.8776	NaN	NaN
673	J3QRU4;F8WCA0;L7N2F9;P63027;K7ENK9;K7EKX0;F5GZV7;P23763-2;P23763-3;P23763	J3QRU4;F8WCA0;L7N2F9;P63027;K7ENK9;K7EKX0	Vesicle-associated membrane protein 2	VAMP2;VAMP3	4	1	1	35.4	14.2	14.2	12.251	0	7.3806	0	1	NaN	NaN	NaN	NaN	NaN	NaN	NaN	NaN	NaN	NaN	NaN	NaN	NaN	NaN	NaN	NaN	NaN	NaN	NaN	NaN	NaN	NaN	NaN	NaN	NaN	NaN	NaN	NaN	NaN	NaN	NaN	NaN	NaN	NaN
674	F8WCF6;P59998;P59998-3;H7C0A3;R4GN08;F8WDD7;P59998-4;P59998-2;F8WE39;F8WDW3	F8WCF6;P59998;P59998-3;H7C0A3;R4GN08;F8WDD7;P59998-4;P59998-2	Actin-related protein 2/3 complex subunit 4	ARPC4-TTLL3;ARPC4	11	11	11	70.2	70.2	70.2	21.058	0	298.85	51429000000	659	26.987	25.0591	26.1942	25.1816	25.2735	25.524	25.5422	26.3075	26.4375	26.2465	25.0195	24.4765	26.3169	26.3979	26.214	26.831	26.8994	24.9847	24.6527	25.6787	24.9027	25.1538	24.833	28.134	25.4619	23.25	24.4872	24.7012	24.849	26.3725	26.1327	26.3321	24.8407	28.0871
675	F8WD64;Q69YW2	F8WD64;Q69YW2	Protein stum homolog	C1orf95	1	1	1	9.2	9.2	9.2	14.968	0	16.782	50790000	2	NaN	NaN	NaN	NaN	NaN	NaN	NaN	NaN	NaN	NaN	NaN	NaN	NaN	NaN	NaN	19.6528	21.2276	NaN	18.8371	NaN	NaN	NaN	NaN	NaN	NaN	NaN	NaN	NaN	NaN	NaN	21.1053	NaN	NaN	NaN
676	F8WDV0;Q9UI26;Q9UI26-2;D6RCN7;D6RJB1	F8WDV0;Q9UI26;Q9UI26-2;D6RCN7;D6RJB1	Importin-11	IPO11	2	2	2	2.7	2.7	2.7	99.707	0.0012012	3.018	22126000	2	NaN	NaN	NaN	NaN	NaN	NaN	NaN	NaN	NaN	NaN	NaN	NaN	NaN	NaN	16.2781	NaN	16.5699	NaN	NaN	NaN	NaN	NaN	NaN	NaN	NaN	NaN	NaN	16.1034	NaN	NaN	NaN	NaN	NaN	NaN
677	F8WE98	F8WE98		FLNA	40	1	1	67.9	3.1	3.1	66.591	0	8.1921	30831000	3	NaN	NaN	NaN	NaN	NaN	NaN	NaN	NaN	NaN	NaN	NaN	NaN	NaN	NaN	NaN	NaN	NaN	NaN	NaN	NaN	NaN	NaN	NaN	NaN	NaN	NaN	NaN	NaN	NaN	NaN	NaN	NaN	NaN	NaN
678	F8WF48;Q99442;F8WCJ7	F8WF48;Q99442;F8WCJ7	Translocation protein SEC62	SEC62	6	6	6	47.1	47.1	47.1	9.8703	0	15.344	688470000	10	22.0643	21.1233	20.1346	18.8731	NaN	20.512	NaN	NaN	22.707	20.0798	18.8592	NaN	20.4134	20.5061	22.9308	NaN	19.0174	NaN	NaN	19.5236	NaN	19.7258	NaN	21.7183	19.4571	20.0996	NaN	19.2207	21.0451	21.3002	NaN	20.5572	NaN	22.0654
679	G0XQ39;Q13586;Q13586-2;E9PNJ4;H0YDB2;E9PIQ8;E9PRZ7;E9PR09;E9PN27;E9PRE4;E9PR07;E9PJ19;E9PMB4;H7C5K2;H7C5A5;H0Y860;Q9P246-3;Q9P246;Q9P246-2	G0XQ39;Q13586;Q13586-2;E9PNJ4;H0YDB2	Stromal interaction molecule 1	STIM1	19	19	19	26	26	26	88.645	0	136.41	14073000000	289	23.2218	22.2679	22.8597	21.8881	20.5964	22.3551	22.5409	22.6089	23.4483	22.2488	22.6676	21.174	22.8411	23.1505	22.6255	23.4601	23.498	21.3431	21.3195	22.4249	22.1048	21.071	20.0336	24.2297	21.331	19.6082	22.711	21.3075	21.7804	23.3005	23.1683	22.624	23.3521	24.8257
680	G3V0E5;P02786	G3V0E5;P02786	Transferrin receptor protein 1;Transferrin receptor protein 1, serum form	TFRC	6	6	6	10	10	10	75.963	0	7.1509	280340000	17	NaN	NaN	NaN	NaN	NaN	17.2057	NaN	16.1935	NaN	20.126	NaN	NaN	18.2573	NaN	NaN	15.6412	NaN	15.8129	NaN	NaN	NaN	NaN	NaN	19.6737	NaN	NaN	14.9459	NaN	NaN	17.0743	16.7913	NaN	NaN	19.4741
681	G3V0I5;P49821-2;P49821;B4DE93;E9PQP1;E9PMX3;E9PLC6;E9PPR0;E9PJL9;E9PPD6;E9PPS5;H0YE81	G3V0I5;P49821-2;P49821;B4DE93;E9PQP1;E9PMX3	NADH dehydrogenase [ubiquinone] flavoprotein 1, mitochondrial	NDUFV1	15	15	15	35.2	35.2	35.2	50.054	0	65.732	1856100000	77	21.7347	18.7837	19.1236	NaN	19.4039	20.3581	19.9843	20.0658	20.9618	NaN	NaN	18.1322	20.877	20.2267	20.4129	19.8694	21.1248	19.7793	18.1188	20.6219	19.956	20.4127	16.8381	21.7128	19.4954	16.7071	20.128	19.0412	19.532	20.6354	21.3389	17.5622	17.5555	22.3663
682	G3V169;P29466-2;P29466;B4DVD8;P29466-4;P29466-3;E9PQW1;Q5FBZ0;H0YEC7;P29466-5;Q5EG05-2;Q5EG05	G3V169;P29466-2;P29466;B4DVD8;P29466-4;P29466-3	Caspase;Caspase-1;Caspase-1 subunit p20;Caspase-1 subunit p10	CASP1	3	3	3	8.7	8.7	8.7	40.943	0.00032237	3.8574	54727000	6	NaN	NaN	NaN	NaN	NaN	17.6754	15.4739	17.2287	17.8958	18.3732	14.5268	15.3046	NaN	NaN	NaN	NaN	NaN	NaN	NaN	NaN	NaN	15.2742	NaN	19.9079	NaN	NaN	NaN	NaN	NaN	NaN	16.6634	15.6835	NaN	NaN
683	G3V1D3;G3V180;Q9NY33;Q9NY33-4;Q9NY33-2;E9PPK9;E9PKK8;E9PQ14;E9PQF2;E9PNX5	G3V1D3;G3V180;Q9NY33;Q9NY33-4	Dipeptidyl peptidase 3	DPP3	18	18	18	34.7	34.7	34.7	84.304	0	165.81	1846600000	62	19.5097	19.1327	20.3773	19.828	18.2492	18.2151	20.9163	20.6789	18.1652	21.8111	19.371	18.5274	16.932	19.3378	19.9418	20.2374	18.3468	17.3869	20.5503	NaN	19.7955	19.5736	19.2147	21.3931	19.1583	NaN	15.9132	16.4189	18.7926	19.333	17.4778	20.659	18.5156	20.7992
684	G3V1A6;P57764;E9PIB2	G3V1A6;P57764;E9PIB2	Gasdermin-D	GSDMD	3	3	3	7.1	7.1	7.1	57.734	0.0028458	2.388	141910000	9	19.4115	NaN	18.5095	18.3639	NaN	18.8176	NaN	19.1581	NaN	NaN	18.7608	NaN	NaN	NaN	NaN	NaN	18.1867	NaN	NaN	NaN	NaN	NaN	NaN	19.8304	NaN	NaN	NaN	NaN	NaN	17.0485	NaN	NaN	NaN	NaN
685	G3V1B3;M0R181;P46778	G3V1B3;M0R181;P46778	60S ribosomal protein L21	RPL21	1	1	1	17.2	17.2	17.2	9.8864	0.0039315	2.2926	31412000	2	21.0823	NaN	NaN	NaN	NaN	NaN	NaN	NaN	NaN	NaN	NaN	NaN	NaN	NaN	NaN	NaN	NaN	NaN	NaN	NaN	NaN	NaN	NaN	NaN	NaN	NaN	NaN	NaN	NaN	NaN	NaN	NaN	NaN	NaN
686	G3V1P3;Q969J3-2;Q969J3	G3V1P3;Q969J3-2;Q969J3	Loss of heterozygosity 12 chromosomal region 1 protein	LOH12CR1	2	2	2	11.9	11.9	11.9	20.247	0.0084836	1.8084	15071000000	3	NaN	NaN	NaN	NaN	NaN	NaN	28.6963	NaN	NaN	NaN	24.8736	26.6657	NaN	NaN	NaN	NaN	NaN	NaN	NaN	NaN	NaN	NaN	NaN	NaN	NaN	NaN	NaN	NaN	NaN	NaN	NaN	NaN	28.8802	NaN
687	G3V203;Q07020;J3QQ67;F8VYV2;A0A075B7A0;H0YHA7;Q07020-2;F8VUA6;F8VXR6	G3V203;Q07020;J3QQ67;F8VYV2;A0A075B7A0;H0YHA7;Q07020-2;F8VUA6	60S ribosomal protein L18	RPL18	7	7	7	43.3	43.3	43.3	18.756	0	23.87	1083600000	31	NaN	NaN	20.2664	NaN	NaN	NaN	NaN	18.8614	19.9194	NaN	20.8661	NaN	19.5082	20.9713	21.6377	19.2372	21.1888	19.9944	21.5123	19.8042	25.0161	NaN	NaN	23.0641	NaN	NaN	21.4703	NaN	18.3318	17.4139	21.51	17.6089	NaN	19.4076
688	H0YJN9;G3V2T4;G3V4E4;Q99538-3;Q99538-2;Q99538	H0YJN9;G3V2T4;G3V4E4;Q99538-3;Q99538-2;Q99538	Legumain	LGMN	1	1	1	18.7	18.7	18.7	9.658	0	4.7621	5062400	2	NaN	NaN	NaN	NaN	NaN	NaN	NaN	NaN	NaN	NaN	NaN	NaN	NaN	NaN	NaN	NaN	NaN	NaN	NaN	NaN	NaN	NaN	NaN	NaN	NaN	NaN	NaN	NaN	NaN	NaN	NaN	NaN	NaN	NaN
689	G3V2U7;P07311;G3V3F8;G3V597;P07311-2	G3V2U7;P07311	Acylphosphatase;Acylphosphatase-1	ACYP1	3	3	3	24.8	24.8	24.8	14.125	0.009588	1.6174	76947000	4	NaN	NaN	NaN	NaN	NaN	NaN	NaN	NaN	NaN	NaN	NaN	NaN	NaN	NaN	NaN	NaN	NaN	NaN	NaN	NaN	18.3182	NaN	18.6573	NaN	NaN	NaN	NaN	NaN	NaN	NaN	NaN	NaN	NaN	NaN
690	G3V2W1;Q9UK55;CON__ENSEMBL:ENSBTAP00000013050	G3V2W1;Q9UK55	Protein Z-dependent protease inhibitor	SERPINA10	7	7	7	20.5	20.5	20.5	55.113	0	12.52	266640000	14	18.6913	NaN	17.2749	NaN	19.5069	NaN	NaN	16.8634	17.8806	17.2712	NaN	18.1796	18.7835	NaN	15.4894	16.0689	17.7786	NaN	NaN	16.1817	15.1824	17.219	16.3885	17.9072	18.2157	19.5477	NaN	15.1504	17.2184	NaN	18.286	NaN	NaN	20.4634
691	G3V394;Q9Y4I1-3;A0A087WY00;F8WE88;F8W6H6;Q9Y4I1-2;Q9Y4I1;E7ERV5;H0YMK3;Q9NQX4-2;H0YM96;Q7Z7A5;G3V3C9;H0YM93;Q9UES5;O95317	G3V394;Q9Y4I1-3;A0A087WY00;F8WE88;F8W6H6;Q9Y4I1-2;Q9Y4I1	Unconventional myosin-Va	MYO5A	28	28	23	18.3	18.3	14.4	215.47	0	99.446	1055800000	45	19.4772	17.546	16.1605	15.6466	NaN	NaN	15.3925	14.5177	18.8854	18.4495	NaN	NaN	16.4553	17.4213	15.5806	16.895	17.4486	NaN	16.0754	17.2007	NaN	14.473	NaN	19.1951	15.5164	16.7082	14.6546	NaN	14.8162	16.6995	17.068	16.2694	NaN	18.7947
692	G3V4K3;Q9H9C1-2;Q9H9C1	G3V4K3;Q9H9C1-2;Q9H9C1	Spermatogenesis-defective protein 39 homolog	VIPAS39	5	5	5	10	10	10	59.718	0	5.3866	70968000	6	18.914	NaN	NaN	NaN	NaN	NaN	NaN	NaN	NaN	NaN	18.5052	NaN	NaN	NaN	NaN	NaN	NaN	NaN	NaN	NaN	NaN	NaN	NaN	NaN	NaN	NaN	NaN	NaN	NaN	NaN	NaN	NaN	NaN	18.3337
693	G3V4P8;P60983;G3V3X4	G3V4P8;P60983	Glia maturation factor beta	GMFB	5	4	4	46	40	40	17.512	0	52.345	87153000	7	19.9654	NaN	NaN	NaN	NaN	NaN	NaN	NaN	NaN	NaN	20.1346	NaN	NaN	NaN	18.6318	NaN	NaN	NaN	NaN	NaN	20.3985	NaN	NaN	NaN	NaN	18.4315	NaN	NaN	NaN	NaN	NaN	NaN	NaN	NaN
694	G3V5T0;G3V4T6;G3V267;O43708;O43708-2;O43708-3;H0YJN8;G3V3B9	G3V5T0;G3V4T6;G3V267;O43708;O43708-2;O43708-3	Maleylacetoacetate isomerase	GSTZ1	4	4	4	27.7	27.7	27.7	22.61	0	8.4444	200200000	9	NaN	18.5934	NaN	NaN	NaN	NaN	NaN	NaN	NaN	NaN	NaN	NaN	NaN	19.7423	NaN	20.9926	19.7567	19.1285	NaN	19.0483	NaN	NaN	NaN	21.2558	NaN	17.0278	NaN	NaN	18.9629	19.4842	19.7753	19.6878	NaN	18.414
695	G3V4U0;Q9UBX5;G3XA98;H0YJ31;G3V3Y2	G3V4U0;Q9UBX5;G3XA98;H0YJ31	Fibulin-5	FBLN5	14	14	14	26.5	26.5	26.5	50.881	0	161.35	4071000000	198	20.7254	20.1355	21.2804	23.595	20.3951	21.7944	22.4023	20.088	21.6027	22.0967	19.8931	22.5459	20.502	21.7649	20.954	21.9464	20.8742	21.4357	20.6193	21.4643	19.0051	23.4364	24.0415	23.0461	22.8234	23.7733	21.7076	20.8177	21.4543	21.9022	22.1138	20.6764	21.4583	22.5846
696	G3V533;Q6ZMZ3-2;Q6ZMZ3;Q6ZMZ3-3	G3V533;Q6ZMZ3-2;Q6ZMZ3;Q6ZMZ3-3	Nesprin-3	SYNE3	3	3	3	6.8	6.8	6.8	83.924	0.00032425	3.9445	14013000000	30	20.8543	NaN	21.914	20.385	18.0311	21.212	19.8029	NaN	21.0467	22.1362	19.1079	NaN	21.2989	23.3715	23.4203	20.4672	23.1548	22.9785	22.9539	22.8669	23.7679	NaN	22.5503	22.1856	23.7431	22.6319	22.5353	23.8062	23.8153	23.7687	24.0978	21.1451	21.5229	21.9637
697	G3V583;Q8N128;Q8N128-2	G3V583;Q8N128;Q8N128-2	Protein FAM177A1	FAM177A1	3	3	3	25.7	25.7	25.7	16.322	0	20.784	66221000	4	NaN	NaN	NaN	NaN	NaN	NaN	NaN	NaN	NaN	NaN	NaN	NaN	NaN	NaN	NaN	NaN	18.9492	NaN	NaN	NaN	NaN	NaN	NaN	18.522	NaN	NaN	NaN	NaN	NaN	NaN	NaN	NaN	NaN	NaN
698	G3V599;O15320-8;O15320-7;O15320-2;O15320-4;O15320-3;O15320-10;O15320;G3V5K6;O15320-9;O15320-6;Q96RT6;Q8IX94;Q86UF2;P0CG41;A4FU28;A4D2H0;O15320-5	G3V599;O15320-8;O15320-7;O15320-2;O15320-4;O15320-3;O15320-10;O15320;G3V5K6;O15320-9;O15320-6;Q96RT6;Q8IX94;Q86UF2;P0CG41;A4FU28;A4D2H0;O15320-5	cTAGE family member 5;cTAGE family member 2;cTAGE family member 4;cTAGE family member 6;cTAGE family member 8;cTAGE family member 9;cTAGE family member 15	CTAGE5;CTAGE1;CTAGE4;CTAGE6;CTAGE8;CTAGE9;CTAGE15	2	2	2	2.1	2.1	2.1	151.72	0	5.2455	9459900	3	NaN	NaN	NaN	NaN	NaN	NaN	NaN	NaN	NaN	NaN	NaN	NaN	NaN	NaN	NaN	NaN	NaN	NaN	NaN	NaN	NaN	NaN	NaN	NaN	NaN	NaN	NaN	NaN	NaN	NaN	NaN	NaN	NaN	NaN
699	G3V5N8;Q9HBF4-3;Q9HBF4	G3V5N8;Q9HBF4-3;Q9HBF4	Zinc finger FYVE domain-containing protein 1	ZFYVE1	2	2	2	2.9	2.9	2.9	88.422	0.00032563	4.0112	27888000	2	NaN	NaN	NaN	NaN	NaN	NaN	NaN	NaN	NaN	NaN	NaN	NaN	NaN	NaN	NaN	NaN	16.6101	NaN	NaN	NaN	NaN	NaN	NaN	NaN	NaN	NaN	NaN	NaN	NaN	NaN	NaN	NaN	NaN	NaN
700	G3V5X4;Q8WXH0;Q8WXH0-2;Q8WXH0-7;Q8WXH0-3;G3V5D3;G3V3D4;G3V4T3;Q8WXH0-6;Q8WXH0-5;Q86YP9;Q8WXH0-4	G3V5X4;Q8WXH0;Q8WXH0-2	Nesprin-2	SYNE2	13	13	12	2.2	2.2	2.1	787.71	0	8.3979	15063000000	33	21.231	20.5187	19.7254	18.7479	20.1757	20.6693	18.7223	20.3741	22.1548	20.7297	20.1307	18.9597	19.5964	14.6362	18.8067	14.3202	15.4797	12.7913	15.4393	14.7145	16.8628	18.4296	19.1735	17.0694	13.4361	13.2497	NaN	15.5765	15.0699	17.0374	14.5129	21.0565	NaN	21.908
701	G3V5Z7;P60900;G3V295;P60900-2;G3V3I1;P60900-3;G3V3U4;H0YJC4;G3V4S5;G3V2S7	G3V5Z7;P60900;G3V295;P60900-2;G3V3I1;P60900-3	Proteasome subunit alpha type;Proteasome subunit alpha type-6	PSMA6	12	12	12	56.7	56.7	56.7	28.147	0	86.425	7727500000	207	23.7424	24.1133	22.824	22.6056	22.6141	22.6102	22.9228	23.1729	24.2974	25.2805	22.7516	22.0653	23.0371	22.5793	22.9058	22.9695	23.089	21.8265	23.1695	21.0738	22.6177	23.4814	22.9644	24.1472	22.4435	20.0907	17.4139	21.8605	20.7757	23.7013	19.761	23.8213	22.016	24.8301
702	Q5QP23;H0Y4X3;G3XAC6;Q14498-3;Q14498-2;Q14498;Q5QP22;Q5QP21	Q5QP23;H0Y4X3;G3XAC6;Q14498-3;Q14498-2;Q14498;Q5QP22;Q5QP21	RNA-binding protein 39	RBM39	2	2	2	11.3	11.3	11.3	27.081	0.003664	2.3176	17459000	3	NaN	NaN	NaN	NaN	NaN	NaN	NaN	NaN	NaN	NaN	NaN	NaN	NaN	NaN	NaN	NaN	NaN	NaN	NaN	NaN	17.6391	NaN	NaN	NaN	NaN	NaN	NaN	NaN	NaN	NaN	NaN	NaN	NaN	NaN
703	G3XAH0;Q99719;C9JM82;B4DJ62;E7EPG2;E7EX32;Q99719-2;E7EQM7;F8W9E5;A0A087WWZ5	G3XAH0;Q99719;C9JM82;B4DJ62;E7EPG2;E7EX32;Q99719-2;E7EQM7;F8W9E5	Septin-5	SEPT5	13	13	13	39.9	39.9	39.9	43.845	0	45.299	5303500000	178	23.4002	20.8781	22.2921	21.7541	21.6277	22.0803	22.1697	22.9756	24.255	21.7925	21.2046	19.8495	22.46	22.1664	21.4807	22.3748	21.9561	20.3041	19.2154	21.0118	20.0277	20.9703	20.7067	24.0333	20.7409	19.2475	19.0346	21.5787	20.1034	22.0509	21.6132	21.8953	21.858	23.6963
704	G3XAI2;P07942;E7EPA6	G3XAI2;P07942	Laminin subunit beta-1	LAMB1	16	16	16	11.3	11.3	11.3	200.48	0	25.3	1599000000	23	17.8863	19.7298	NaN	NaN	15.871	17.4359	NaN	18.3885	15.1997	17.6464	NaN	NaN	NaN	20.2792	16.0825	18.4874	17.8804	18.514	17.7871	16.1021	17.5832	18.7719	17.9777	18.118	NaN	NaN	15.2579	NaN	NaN	18.8721	NaN	19.9301	NaN	18.3715
705	G3XAK1;P26927;Q2TV78;Q2TV78-2;H7C0F8	G3XAK1;P26927;Q2TV78;Q2TV78-2	Hepatocyte growth factor-like protein;Hepatocyte growth factor-like protein alpha chain;Hepatocyte growth factor-like protein beta chain;Putative macrophage stimulating 1-like protein	MST1;MST1L	10	10	10	15.4	15.4	15.4	81.998	0	8.6599	371380000	15	18.4485	NaN	NaN	NaN	18.0657	NaN	18.9568	NaN	NaN	17.5824	NaN	NaN	NaN	NaN	NaN	NaN	NaN	NaN	NaN	15.7354	16.0525	NaN	NaN	NaN	16.7212	20.3026	NaN	15.1513	17.5875	17.3395	NaN	18.6104	NaN	17.2368
706	G3XAN4;Q15629-2;Q15629	G3XAN4;Q15629-2;Q15629	Translocating chain-associated membrane protein 1	TRAM1	4	4	4	15.3	15.3	15.3	33.435	0	36.943	4790500000	17	NaN	NaN	NaN	21.4827	21.1544	NaN	18.0413	20.8823	NaN	NaN	22.2344	NaN	20.7394	19.6676	20.7961	26.1338	25.6031	18.4115	17.0926	20.0024	19.9222	NaN	21.504	27.6182	NaN	18.9603	19.3767	18.876	16.7511	25.528	21.8287	19.0219	NaN	19.3728
707	G5E933;O95248;O95248-4;H0Y5W8	G5E933;O95248;O95248-4;H0Y5W8	Myotubularin-related protein 5	SBF1	2	2	2	1.3	1.3	1.3	208.44	0.00093197	3.3672	12729000	2	NaN	NaN	NaN	NaN	NaN	NaN	NaN	NaN	NaN	NaN	NaN	NaN	NaN	NaN	NaN	NaN	NaN	NaN	NaN	NaN	NaN	16.0207	NaN	NaN	NaN	NaN	NaN	NaN	NaN	NaN	NaN	NaN	NaN	NaN
708	G5E963;O75069-2;O75069	G5E963;O75069-2;O75069	Transmembrane and coiled-coil domains protein 2	TMCC2	3	3	3	10.7	10.7	10.7	51.658	0	20.414	26655000	4	NaN	NaN	NaN	NaN	NaN	NaN	NaN	NaN	NaN	NaN	NaN	NaN	NaN	NaN	NaN	NaN	NaN	NaN	NaN	NaN	NaN	NaN	NaN	NaN	NaN	NaN	NaN	NaN	NaN	NaN	NaN	NaN	NaN	NaN
709	G5E979;Q8WYN0;H7BYM2;Q8WYN0-3;Q8WYN0-2;Q8WYN0-5	G5E979;Q8WYN0;H7BYM2;Q8WYN0-3;Q8WYN0-2;Q8WYN0-5	Cysteine protease ATG4A	ATG4A	2	2	2	10	10	10	26.515	0.0065753	2.0571	78045000	2	NaN	NaN	NaN	NaN	NaN	NaN	NaN	21.612	NaN	18.1263	NaN	NaN	NaN	NaN	NaN	NaN	NaN	NaN	NaN	NaN	NaN	NaN	NaN	NaN	NaN	NaN	NaN	NaN	NaN	NaN	NaN	NaN	NaN	NaN
710	G5E9C8;Q07889;Q07889-2;C9K0N6;A0A087X277	G5E9C8;Q07889;Q07889-2	Son of sevenless homolog 1	SOS1	9	9	7	6.7	6.7	5	150.86	0	6.0047	820110000	12	NaN	17.6812	15.9878	16.4424	NaN	NaN	NaN	20.008	NaN	NaN	NaN	NaN	20.7667	NaN	17.9326	18.7289	NaN	NaN	15.2805	NaN	NaN	20.3969	21.3344	16.3157	NaN	NaN	NaN	NaN	NaN	NaN	NaN	NaN	NaN	NaN
711	H7C0M4;G5E9N5;Q60I27-2;Q60I27	H7C0M4;G5E9N5;Q60I27-2;Q60I27	ALS2 C-terminal-like protein	ALS2CL	1	1	1	5.6	5.6	5.6	33.831	0.00701	1.9212	0	1	NaN	NaN	NaN	NaN	NaN	NaN	NaN	NaN	NaN	NaN	NaN	NaN	NaN	NaN	NaN	NaN	NaN	NaN	NaN	NaN	NaN	NaN	NaN	NaN	NaN	NaN	NaN	NaN	NaN	NaN	NaN	NaN	NaN	NaN
712	G5E9W7;G5E9V5;P82650;H7C5L9	G5E9W7;G5E9V5;P82650;H7C5L9	28S ribosomal protein S22, mitochondrial	MRPS22	2	2	2	11.9	11.9	11.9	36.805	0	4.9072	61271000	2	NaN	NaN	NaN	NaN	NaN	NaN	NaN	NaN	NaN	NaN	NaN	NaN	NaN	NaN	NaN	NaN	NaN	NaN	NaN	NaN	NaN	NaN	NaN	NaN	NaN	NaN	NaN	NaN	NaN	NaN	16.8406	NaN	NaN	NaN
713	G5E9W2;Q9P2E5-2;Q9P2E5	G5E9W2;Q9P2E5-2;Q9P2E5	Chondroitin sulfate glucuronyltransferase	CHPF2	2	2	2	3.7	3.7	3.7	85.146	0.0041923	2.2453	5140000	3	NaN	NaN	NaN	NaN	NaN	NaN	NaN	NaN	NaN	NaN	NaN	NaN	NaN	NaN	NaN	NaN	NaN	NaN	NaN	NaN	NaN	NaN	NaN	NaN	NaN	NaN	NaN	NaN	NaN	NaN	NaN	NaN	NaN	NaN
714	G5E9W9;Q9NUV9	G5E9W9;Q9NUV9	GTPase IMAP family member 4	GIMAP4	3	3	3	9.6	9.6	9.6	39.033	0	6.1458	182840000	4	NaN	NaN	NaN	NaN	NaN	NaN	NaN	17.6828	NaN	NaN	NaN	NaN	NaN	15.987	16.6439	NaN	18.5435	NaN	20.2404	NaN	18.3049	NaN	NaN	19.3909	NaN	NaN	NaN	NaN	NaN	NaN	16.0467	NaN	NaN	NaN
715	G5E9Z2;Q96KA5-2;Q96KA5	G5E9Z2;Q96KA5-2;Q96KA5	Cleft lip and palate transmembrane protein 1-like protein	CLPTM1L	2	2	2	7.9	7.9	7.9	43.28	0	5.4561	2638800000	2	22.9124	NaN	21.096	20.7925	23.3633	20.9961	20.3945	21.2272	23.3487	21.734	22.818	22.5501	23.6381	NaN	NaN	NaN	NaN	NaN	NaN	NaN	NaN	23.7513	NaN	18.1312	NaN	NaN	NaN	NaN	NaN	NaN	NaN	22.1177	19.6103	24.4942
716	G5EA06;Q92552;Q92552-2;D6RH20;D6RJC7	G5EA06;Q92552;Q92552-2;D6RH20	28S ribosomal protein S27, mitochondrial	MRPS27	4	4	4	12.8	12.8	12.8	41.329	0.00032873	4.1369	83287000	6	NaN	NaN	NaN	NaN	NaN	NaN	NaN	NaN	NaN	NaN	NaN	NaN	NaN	16.5357	NaN	NaN	18.3446	NaN	NaN	NaN	NaN	NaN	NaN	17.9293	NaN	NaN	16.7256	NaN	NaN	15.92	17.4801	NaN	NaN	18.5624
717	G8JLD5;O00429-4;O00429-5;O00429-3;O00429-2;O00429;O00429-8;O00429-6;O00429-7;F8VZ52;F8VUJ9;B4DDQ3;F8W1W3;B4DPZ9;F8VR28;F8VYL3;H0YHY4;H0YI79	G8JLD5;O00429-4;O00429-5;O00429-3;O00429-2;O00429;O00429-8;O00429-6;O00429-7	Dynamin-1-like protein	DNM1L	43	43	43	67.8	67.8	67.8	79.621	0	323.31	33092000000	752	24.6007	23.1416	23.364	22.7059	23.231	23.7507	23.4096	23.9958	24.3439	23.8514	21.5515	21.272	22.5784	23.4466	22.9902	23.7983	23.4072	21.3249	18.2633	22.0071	20.6173	22.5344	20.8238	25.6694	22.7856	18.8375	18.369	22.0297	21.5102	23.6398	23.0061	23.4583	22.6853	25.9368
718	G8JLK1;Q9NZ43;M0QZE0;M0QYT5;Q9NZ43-3;Q9NZ43-2	G8JLK1;Q9NZ43;M0QZE0;M0QYT5;Q9NZ43-3;Q9NZ43-2	Vesicle transport protein USE1	USE1	2	2	2	9	9	9	29.098	0.0072289	1.8769	17797000	3	NaN	NaN	NaN	NaN	NaN	NaN	NaN	NaN	NaN	NaN	NaN	NaN	NaN	NaN	NaN	NaN	17.4219	NaN	NaN	NaN	NaN	NaN	NaN	17.6653	NaN	NaN	NaN	NaN	NaN	NaN	NaN	NaN	NaN	NaN
719	G8JLN4;Q6UX27-3;Q6UX27-2;Q6UX27	G8JLN4;Q6UX27-3;Q6UX27-2;Q6UX27	V-set and transmembrane domain-containing protein 1	VSTM1	1	1	1	14	14	14	16.048	0.0028425	2.3654	43164000	2	NaN	NaN	NaN	NaN	NaN	NaN	NaN	NaN	NaN	NaN	NaN	NaN	NaN	NaN	NaN	NaN	NaN	18.8628	NaN	NaN	NaN	NaN	NaN	NaN	NaN	NaN	NaN	NaN	NaN	NaN	19.9213	NaN	NaN	NaN
720	H0Y2W2;Q9NVI7-3;Q9NVI7-2;Q9NVI7;Q5T9A4;Q5T9A4-3;Q5SV16;Q5T9A4-2;Q5T2N8	H0Y2W2;Q9NVI7-3;Q9NVI7-2;Q9NVI7;Q5T9A4;Q5T9A4-3	ATPase family AAA domain-containing protein 3A;ATPase family AAA domain-containing protein 3B	ATAD3A;ATAD3B	17	17	17	29.9	29.9	29.9	64.243	0	50.757	1965400000	77	20.2871	18.3063	18.7409	17.9387	18.9183	18.6892	18.4271	19.1441	20.1262	16.9754	17.9213	16.2708	20.2376	19.7456	20.7425	19.5502	19.2291	18.6726	20.2278	19.5179	21.7959	16.5401	NaN	21.3287	16.5283	16.1061	19.7617	NaN	14.8499	19.0252	18.7807	18.1188	19.1313	20.8157
721	Q5QPK2;H0Y368;O60762;Q5QPJ9	Q5QPK2;H0Y368;O60762	Dolichol-phosphate mannosyltransferase subunit 1	DPM1	7	7	7	27.2	27.2	27.2	32.426	0	21.628	1602700000	37	19.5132	19.2588	20.1301	20.1663	21.5147	17.4239	19.8355	20.9665	20.6277	19.6232	19.1292	20.864	21.2327	19.7523	20.3451	21.342	20.9102	20.4297	19.3908	20.712	18.2434	21.3138	18.2091	21.7491	17.8034	20.0903	20.3539	19.161	17.1888	21.142	21.7286	19.918	18.2628	22.6793
722	H0Y394;Q00341-2;Q00341;H7BZC3;H7C2D1;H7C0A4	H0Y394;Q00341-2;Q00341;H7BZC3	Vigilin	HDLBP	5	5	5	6.1	6.1	6.1	108.73	0	10.626	8211300000	10	18.7029	23.4233	NaN	16.4137	11.8146	NaN	16.955	12.4326	15.5529	23.5308	NaN	12.8469	13.7295	22.4558	20.8237	22.7024	21.9313	22.4477	21.3956	21.5296	23.9178	18.1912	NaN	NaN	22.2842	15.4027	NaN	15.4444	20.8019	23.207	21.2199	23.4885	NaN	19.3329
723	H0Y3C5;J3KPD6;P08631-3;P08631-2;P08631-4;P08631	H0Y3C5;J3KPD6;P08631-3;P08631-2;P08631-4;P08631	Non-specific protein-tyrosine kinase;Tyrosine-protein kinase HCK	HCK	14	11	11	34.1	29.3	29.3	59.51	0	32.362	887310000	18	18.4862	18.6717	NaN	NaN	NaN	NaN	NaN	NaN	NaN	19.227	NaN	19.3712	NaN	15.888	NaN	20.185	17.2627	19.2469	NaN	18.4448	14.8671	19.4818	NaN	21.867	NaN	17.2054	NaN	NaN	18.0818	NaN	18.0091	18.1749	19.1971	NaN
724	H0Y4R1;P12268;E7ETK5;C9K0R9	H0Y4R1;P12268	Inosine-5-monophosphate dehydrogenase 2	IMPDH2	9	9	8	28.3	28.3	26.6	50.957	0	67.532	814160000	20	17.9729	NaN	18.5131	17.0867	19.7177	NaN	19.3176	19.9026	18.3631	19.4818	NaN	NaN	NaN	18.4902	18.2518	17.9067	17.7375	NaN	NaN	NaN	NaN	17.1811	NaN	22.9933	NaN	17.3706	NaN	15.4222	16.9395	20.4876	NaN	17.9685	16.8798	21.408
725	H0Y4T6;J3KMW3;H0Y8P6;H0Y610;Q9Y237;Q9Y237-3;Q9Y237-2	H0Y4T6;J3KMW3;H0Y8P6;H0Y610;Q9Y237;Q9Y237-3;Q9Y237-2	Peptidyl-prolyl cis-trans isomerase NIMA-interacting 4	PIN4	1	1	1	13.2	13.2	13.2	9.5428	0.00094607	3.5313	15743000	2	NaN	NaN	NaN	NaN	NaN	NaN	NaN	NaN	NaN	NaN	NaN	NaN	NaN	NaN	NaN	NaN	NaN	NaN	NaN	NaN	NaN	NaN	NaN	NaN	NaN	NaN	NaN	NaN	NaN	NaN	NaN	NaN	NaN	NaN
726	H0Y517;H7C1U3;Q5T0F9-3;Q5T0F9-2;Q5T0F9	H0Y517;H7C1U3;Q5T0F9-3;Q5T0F9-2;Q5T0F9	Coiled-coil and C2 domain-containing protein 1B	CC2D1B	1	1	1	1.6	1.6	1.6	69.548	0.0072212	1.8731	9336700	1	NaN	NaN	NaN	NaN	NaN	NaN	NaN	NaN	NaN	NaN	NaN	NaN	NaN	NaN	NaN	NaN	NaN	NaN	NaN	NaN	NaN	NaN	NaN	NaN	NaN	NaN	NaN	NaN	NaN	NaN	NaN	NaN	NaN	NaN
727	H0Y621;H0Y5K5;Q9Y282-2;Q9Y282;Q9Y282-3	H0Y621;H0Y5K5;Q9Y282-2;Q9Y282;Q9Y282-3	Endoplasmic reticulum-Golgi intermediate compartment protein 3	ERGIC3	1	1	1	3.4	3.4	3.4	36.851	0.0031065	2.3298	14834000	1	NaN	NaN	NaN	NaN	NaN	NaN	NaN	NaN	NaN	NaN	NaN	NaN	NaN	NaN	NaN	NaN	NaN	NaN	NaN	NaN	NaN	NaN	NaN	NaN	NaN	NaN	NaN	NaN	NaN	NaN	NaN	NaN	NaN	NaN
728	H0Y6E7;H3BT71;P38159-2;P38159;H3BNC1;H3BR27;P38159-3;Q96E39	H0Y6E7;H3BT71;P38159-2;P38159;H3BNC1;H3BR27;P38159-3	RNA-binding motif protein, X chromosome;RNA-binding motif protein, X chromosome, N-terminally processed	RBMX	3	3	3	11.6	11.6	11.6	31.745	0	7.8455	38108000	4	NaN	NaN	NaN	NaN	NaN	NaN	NaN	NaN	NaN	NaN	NaN	NaN	NaN	NaN	NaN	NaN	NaN	NaN	NaN	NaN	NaN	NaN	NaN	NaN	NaN	NaN	NaN	NaN	NaN	NaN	NaN	NaN	NaN	NaN
729	H0Y750;O75787-2;O75787;H7C3E1	H0Y750;O75787-2;O75787;H7C3E1	Renin receptor	ATP6AP2	2	2	2	7.8	7.8	7.8	26.521	0	10.476	481780000	18	20.616	NaN	NaN	18.6293	NaN	18.411	NaN	20.6534	NaN	21.1722	NaN	NaN	19.4706	20.3529	20.9111	19.7529	21.6338	18.5193	18.9459	18.4794	20.1605	NaN	NaN	21.8852	NaN	17.7199	18.045	18.5188	19.2165	20.9921	19.7561	20.6703	19.4922	NaN
730	H0Y755;M9MML0;P08637;C9JC71	H0Y755;M9MML0;P08637;C9JC71	Low affinity immunoglobulin gamma Fc region receptor III-A	FCGR3A	4	2	2	15.1	7.7	7.7	30.725	0	14.014	1390800000	48	23.3173	22.1129	22.0845	21.1873	NaN	NaN	NaN	NaN	NaN	21.8536	19.6394	NaN	23.5613	21.7061	NaN	NaN	22.611	23.2933	22.1714	22.7943	NaN	23.379	19.8378	22.4989	NaN	NaN	22.299	19.2001	20.2779	21.7164	22.6857	NaN	20.0374	24.0836
731	H0Y7A7;P62158;E7ETZ0;E7EMB3;Q96HY3;G3V361;G3V226;M0QZ52;F8WBR5;G3V479;C9J7T9;P27482;P02585	H0Y7A7;P62158;E7ETZ0;E7EMB3;Q96HY3;G3V361	Calmodulin	CALM2;CALM1	9	9	9	48.1	48.1	48.1	20.762	0	323.31	37929000000	754	25.6282	24.4385	24.9135	25.6151	23.4516	25.9287	25.821	24.5414	26.0964	26.0673	24.1033	24.8497	25.4959	26.7629	26.9023	27.3935	27.5062	25.3787	25.9791	25.6941	26.6144	25.8193	24.2236	27.245	24.6235	22.9105	25.387	25.8622	26.1687	27.0911	27.1093	25.323	24.9697	27.9015
732	H0Y8D0;H0Y870;H0Y861;Q8TDQ4;Q5SSC2;Q9H0R3	H0Y8D0;H0Y870;H0Y861;Q8TDQ4;Q5SSC2;Q9H0R3	Transmembrane protein 222	TMEM222	1	1	1	25	25	25	8.8913	0	8.1638	41757000	3	NaN	NaN	NaN	NaN	NaN	NaN	NaN	NaN	NaN	NaN	NaN	NaN	NaN	NaN	NaN	NaN	NaN	NaN	NaN	NaN	NaN	NaN	NaN	NaN	NaN	NaN	NaN	NaN	NaN	NaN	NaN	NaN	NaN	NaN
733	H0Y8B3;Q96HN2-4;Q96HN2-3;Q96HN2-2;Q96HN2;C9K0S0	H0Y8B3;Q96HN2-4;Q96HN2-3;Q96HN2-2;Q96HN2	Adenosylhomocysteinase;Putative adenosylhomocysteinase 3	AHCYL2	11	11	3	23.4	23.4	6.9	58.004	0	53.58	1917500000	84	20.0185	NaN	17.2446	19.9221	NaN	NaN	18.9478	20.8319	20.0409	NaN	NaN	NaN	20.6358	20.5381	20.3562	21.3046	22.0963	16.7275	NaN	19.2314	18.8287	18.9585	18.1608	22.4777	18.9462	16.8055	18.1325	18.463	20.0709	21.3089	20.8052	18.2103	16.9043	21.9497
734	H0Y8G5;Q14103-3;Q14103;H0YA96;D6RAF8;Q14103-4;Q14103-2;D6RF44;D6RD83;D6RBQ9	H0Y8G5;Q14103-3;Q14103;H0YA96;D6RAF8;Q14103-4;Q14103-2;D6RF44	Heterogeneous nuclear ribonucleoprotein D0	HNRNPD	6	6	5	28.4	28.4	25.3	29.724	0	17.141	1231800000	55	20.7833	19.2658	19.4807	16.0356	19.9623	19.4947	NaN	20.384	20.9322	22.2367	NaN	19.6407	NaN	21.6636	21.6043	21.1345	22.0226	19.2693	20.9987	19.5894	21.4653	21.1879	19.7618	23.6947	19.092	18.9165	20.0394	20.0507	19.5346	21.2575	22.0303	20.9253	NaN	21.3564
735	H0Y8V5;H0YAI7;H0Y8Z6;H0Y9K0;Q9NQ11-2;Q9NQ11-3;Q9NQ11	H0Y8V5;H0YAI7;H0Y8Z6;H0Y9K0;Q9NQ11-2;Q9NQ11-3;Q9NQ11	Probable cation-transporting ATPase 13A2	ATP13A2	1	1	1	7.4	7.4	7.4	21.474	0.0028466	2.396	5482100	1	NaN	NaN	NaN	NaN	NaN	NaN	NaN	NaN	NaN	NaN	NaN	NaN	NaN	NaN	NaN	NaN	NaN	NaN	NaN	NaN	NaN	NaN	NaN	NaN	NaN	NaN	NaN	NaN	NaN	NaN	NaN	NaN	NaN	NaN
736	H0Y8X4;O43598;O43598-2	H0Y8X4;O43598;O43598-2	2-deoxynucleoside 5-phosphate N-hydrolase 1	DNPH1	4	4	4	21.8	21.8	21.8	25.868	0	59.469	488000000	16	NaN	NaN	NaN	NaN	20.8106	NaN	20.1412	NaN	NaN	NaN	NaN	NaN	NaN	19.8072	20.5973	20.2498	20.3323	NaN	21.1895	18.8102	21.2047	NaN	NaN	18.0024	NaN	17.7502	NaN	17.6078	18.2716	19.4936	19.3939	19.5193	NaN	NaN
737	H0Y8Z9;Q9H845	H0Y8Z9;Q9H845	Acyl-CoA dehydrogenase family member 9, mitochondrial	ACAD9	6	6	6	15.1	15.1	15.1	43.074	0	8.4989	276690000	13	NaN	NaN	NaN	17.8671	NaN	19.299	NaN	NaN	20.0898	NaN	NaN	NaN	NaN	16.7641	NaN	NaN	17.2272	15.5702	NaN	NaN	NaN	NaN	NaN	18.5517	NaN	16.5545	16.4703	18.1064	19.3785	NaN	18.9131	NaN	NaN	19.1136
738	H0Y9B0;H0YA18;Q9NUQ7;D6RGX2	H0Y9B0;H0YA18;Q9NUQ7;D6RGX2	Ufm1-specific protease 2	UFSP2	2	2	2	17.8	17.8	17.8	22.278	0	11.511	26779000	2	NaN	NaN	NaN	NaN	NaN	NaN	NaN	NaN	NaN	NaN	NaN	NaN	NaN	NaN	NaN	NaN	NaN	NaN	NaN	NaN	NaN	NaN	NaN	NaN	NaN	NaN	NaN	NaN	17.7572	NaN	NaN	NaN	NaN	NaN
739	H0Y9B7;Q8NC56-2;Q8NC56;H0Y8H8	H0Y9B7;Q8NC56-2;Q8NC56;H0Y8H8	LEM domain-containing protein 2	LEMD2	3	3	3	45.9	45.9	45.9	10.233	0	4.5775	48479000	7	NaN	NaN	NaN	NaN	NaN	NaN	NaN	NaN	NaN	NaN	NaN	NaN	NaN	NaN	NaN	NaN	19.8654	NaN	NaN	19.1526	NaN	NaN	NaN	19.3134	NaN	NaN	18.1011	NaN	NaN	NaN	NaN	NaN	NaN	NaN
740	H0Y9C7;P20933	H0Y9C7;P20933	N(4)-(beta-N-acetylglucosaminyl)-L-asparaginase;Glycosylasparaginase alpha chain;Glycosylasparaginase beta chain	AGA	1	1	1	7.7	7.7	7.7	17.055	0.0039282	2.2891	57573000	3	NaN	NaN	NaN	NaN	19.5329	NaN	18.2657	NaN	NaN	NaN	NaN	NaN	NaN	NaN	NaN	NaN	18.5502	17.5377	NaN	18.154	NaN	NaN	NaN	NaN	NaN	16.9775	NaN	NaN	NaN	NaN	NaN	NaN	NaN	NaN
741	H0Y9M8;O43181	H0Y9M8;O43181	NADH dehydrogenase [ubiquinone] iron-sulfur protein 4, mitochondrial	NDUFS4	1	1	1	12.9	12.9	12.9	13.498	0	4.7072	374170000	14	21.5408	20.6988	NaN	NaN	NaN	19.4627	NaN	19.7734	19.5428	20.0002	NaN	NaN	NaN	19.1706	NaN	20.1766	NaN	20.1666	NaN	20.924	NaN	20.6518	NaN	21.6009	NaN	NaN	18.9403	19.8447	NaN	NaN	20.6374	21.1368	NaN	22.064
742	H0Y9T0;Q96BN8	H0Y9T0;Q96BN8	Ubiquitin thioesterase otulin	OTULIN	2	2	2	27.4	27.4	27.4	9.665	0	11.303	91590000	4	NaN	NaN	NaN	NaN	21.1909	NaN	21.1862	NaN	20.0833	NaN	NaN	NaN	NaN	19.7484	19.172	NaN	NaN	NaN	NaN	NaN	NaN	NaN	NaN	20.9403	NaN	NaN	NaN	NaN	NaN	NaN	NaN	NaN	NaN	NaN
743	H0YAC1;P03952;E9PBC5	H0YAC1;P03952;E9PBC5	Plasma kallikrein;Plasma kallikrein heavy chain;Plasma kallikrein light chain	KLKB1	10	10	10	16.9	16.9	16.9	76.773	0	16.658	371510000	18	NaN	NaN	16.5729	15.6771	15.7003	NaN	16.1059	NaN	15.1046	NaN	16.3994	18.1819	16.8581	NaN	NaN	17.705	15.8906	NaN	NaN	NaN	NaN	NaN	NaN	16.4627	16.9246	19.3467	NaN	NaN	NaN	17.2405	NaN	14.9766	NaN	18.7388
744	H0YAK0;H0YAH3;Q86SF2	H0YAK0;H0YAH3;Q86SF2	Polypeptide N-acetylgalactosaminyltransferase;N-acetylgalactosaminyltransferase 7	GALNT7	2	2	2	21.1	21.1	21.1	23.19	0	5.985	109540000	2	NaN	NaN	NaN	19.0454	NaN	NaN	20.9256	21.6387	NaN	NaN	NaN	NaN	NaN	NaN	NaN	NaN	NaN	NaN	NaN	NaN	NaN	NaN	NaN	NaN	NaN	NaN	NaN	NaN	NaN	NaN	NaN	NaN	NaN	NaN
745	H0YB89;H0YC13;H0YB84;Q9UQ53-2;Q9UQ53;Q9UQ53-3	H0YB89;H0YC13;H0YB84;Q9UQ53-2;Q9UQ53;Q9UQ53-3	Alpha-1,3-mannosyl-glycoprotein 4-beta-N-acetylglucosaminyltransferase B	MGAT4B	2	2	2	13.3	13.3	13.3	27.715	0.0009431	3.4971	33487000	2	NaN	NaN	NaN	NaN	NaN	NaN	NaN	NaN	NaN	NaN	NaN	NaN	NaN	NaN	18.5608	NaN	NaN	NaN	NaN	NaN	NaN	NaN	NaN	NaN	NaN	NaN	NaN	NaN	NaN	NaN	NaN	NaN	NaN	NaN
746	H0YBA4;Q9H0M0-6;Q9H0M0-3;Q9H0M0	H0YBA4;Q9H0M0-6;Q9H0M0-3;Q9H0M0	NEDD4-like E3 ubiquitin-protein ligase WWP1	WWP1	1	1	1	5.2	5.2	5.2	27.145	0.0070327	1.9511	7428000	1	NaN	NaN	NaN	NaN	NaN	NaN	NaN	NaN	NaN	NaN	NaN	NaN	NaN	NaN	NaN	NaN	NaN	NaN	NaN	NaN	NaN	NaN	NaN	NaN	NaN	NaN	NaN	NaN	NaN	NaN	NaN	NaN	NaN	NaN
747	H0YBL1;P29218;P29218-3;E5RIP7;E5RG94;E5RHE9;E5RG13;E5RI82;E5RGY4;P29218-2	H0YBL1;P29218;P29218-3;E5RIP7	Inositol monophosphatase 1	IMPA1	3	3	3	16.6	16.6	16.6	28.529	0	7.8495	120160000	5	NaN	NaN	NaN	NaN	NaN	NaN	NaN	NaN	NaN	19.7327	NaN	NaN	NaN	NaN	NaN	NaN	18.1565	18.6163	NaN	NaN	NaN	NaN	NaN	20.6928	18.7273	18.0116	NaN	NaN	NaN	19.5788	NaN	NaN	NaN	NaN
748	H0YBR0;Q96Q05-3;Q96Q05;Q96Q05-2	H0YBR0;Q96Q05-3;Q96Q05;Q96Q05-2	Trafficking protein particle complex subunit 9	TRAPPC9	5	5	5	6.4	6.4	6.4	110.09	0	12.703	86410000	10	17.703	NaN	NaN	NaN	NaN	NaN	NaN	NaN	NaN	NaN	15.7838	NaN	NaN	NaN	NaN	16.189	16.3799	14.9542	NaN	NaN	NaN	17.0389	NaN	16.9263	15.312	NaN	NaN	NaN	NaN	15.8478	15.309	NaN	NaN	NaN
749	H0YCK3;P55265-5;P55265-3;P55265-2;P55265;P55265-4	H0YCK3;P55265-5;P55265-3;P55265-2;P55265;P55265-4	Double-stranded RNA-specific adenosine deaminase	ADAR	2	2	2	2.3	2.3	2.3	132.65	0.0089262	1.7399	15147000	2	NaN	16.9355	NaN	NaN	NaN	NaN	NaN	NaN	NaN	NaN	NaN	NaN	NaN	NaN	NaN	NaN	NaN	NaN	NaN	NaN	NaN	NaN	NaN	NaN	NaN	NaN	NaN	NaN	NaN	NaN	NaN	NaN	NaN	NaN
750	H0YCY8;P53634	H0YCY8;P53634	Dipeptidyl peptidase 1;Dipeptidyl peptidase 1 exclusion domain chain;Dipeptidyl peptidase 1 heavy chain;Dipeptidyl peptidase 1 light chain	CTSC	2	2	2	9.4	9.4	9.4	27.824	0	5.153	340570000	9	18.5939	NaN	19.2512	19.7473	NaN	18.9006	17.2111	18.0588	20.5247	NaN	17.9247	19.4545	19.5004	18.2464	NaN	18.8056	NaN	17.411	NaN	18.0548	NaN	19.4921	19.3158	20.5366	18.8692	17.5033	NaN	17.1297	NaN	NaN	18.7757	20.9037	19.5946	20.8557
751	H0YD13;P16070-18;P16070-12;P16070-14;P16070-13;P16070-11;P16070-10;P16070-16;P16070-8;P16070-17;P16070-6;P16070-4;P16070-3;P16070-7;P16070-5;P16070;H0YDW7;H0YCV9;H0Y2P0;H0Y5E4;P16070-15;P16070-9;E9PKC6;H0YDX6;Q86UZ1;H0YD17;P16070-19;H0YE40	H0YD13;P16070-18;P16070-12;P16070-14;P16070-13;P16070-11;P16070-10;P16070-16;P16070-8;P16070-17;P16070-6;P16070-4;P16070-3;P16070-7;P16070-5;P16070;H0YDW7;H0YCV9;H0Y2P0;H0Y5E4;P16070-15;P16070-9;E9PKC6;H0YDX6	CD44 antigen	CD44	5	5	5	26.7	26.7	26.7	22.683	0	21.173	1119900000	35	20.7983	NaN	18.8892	20.3234	20.3039	18.1568	21.7963	21.463	21.1672	NaN	21.2507	18.6224	22.3713	18.6594	20.2979	21.5948	19.2873	NaN	NaN	18.7059	20.0748	20.2796	19.2746	21.7237	19.3939	NaN	21.5021	17.6599	20.7059	17.9385	22.4242	21.2268	19.9101	19.4018
752	H0YDU8;P53041;A8MU39	H0YDU8;P53041;A8MU39	Serine/threonine-protein phosphatase;Serine/threonine-protein phosphatase 5	PPP5C	8	8	8	22.9	22.9	22.9	55.096	0	64.542	131760000	11	NaN	NaN	NaN	NaN	NaN	17.4543	NaN	NaN	NaN	NaN	NaN	NaN	19.5152	17.6217	NaN	15.5625	NaN	15.7551	NaN	NaN	NaN	NaN	NaN	NaN	NaN	NaN	NaN	NaN	NaN	12.3501	NaN	NaN	NaN	NaN
753	H0YDV5;Q8N699	H0YDV5;Q8N699	Myc target protein 1	MYCT1	5	5	5	28.2	28.2	28.2	24.246	0	138.71	3275100000	84	24.4303	21.7666	24.2251	22.2651	22.8106	22.0147	22.497	23.8277	24.2762	NaN	22.847	NaN	23.6573	23.7217	22.0996	23.6745	24.1785	22.2053	18.4115	23.515	20.6331	22.162	NaN	24.9515	19.3067	20.6503	22.3908	22.8984	20.837	23.3598	22.9553	22.4477	NaN	26.4061
754	H0YF29;Q6P1X6-2;Q6P1X6	H0YF29;Q6P1X6-2;Q6P1X6	UPF0598 protein C8orf82	C8orf82	1	1	1	5	5	5	28.487	0.0084433	1.7776	4657100	2	NaN	NaN	NaN	NaN	NaN	NaN	NaN	NaN	NaN	NaN	NaN	NaN	NaN	NaN	NaN	NaN	NaN	NaN	NaN	NaN	NaN	NaN	NaN	NaN	NaN	NaN	NaN	NaN	NaN	NaN	NaN	NaN	NaN	NaN
755	H0YI08;Q9Y6F6-5;Q9Y6F6-4;Q9Y6F6-9;Q9Y6F6-7;Q9Y6F6-3;Q9Y6F6;Q9Y6F6-2;Q9Y6F6-6;Q9Y6F6-8;E9PJ61	H0YI08;Q9Y6F6-5;Q9Y6F6-4;Q9Y6F6-9;Q9Y6F6-7;Q9Y6F6-3;Q9Y6F6;Q9Y6F6-2;Q9Y6F6-6;Q9Y6F6-8;E9PJ61	Protein MRVI1	MRVI1	19	19	19	28.5	28.5	28.5	89.691	0	106.16	2114400000	83	19.7579	17.741	18.2497	17.6315	NaN	18.4191	18.8022	19.7476	17.4452	18.8496	19.1518	17.108	17.1621	18.7979	19.3014	20.0551	21.053	18.0906	15.912	19.2651	15.9095	18.6381	NaN	21.5946	20.0577	17.7628	18.6498	18.0147	18.7766	21.1324	19.7905	18.4983	19.4714	20.8727
756	H0YI09;Q9H8H3;F8VQX6	H0YI09;Q9H8H3;F8VQX6	Methyltransferase-like protein 7A	METTL7A	7	7	7	30.7	30.7	30.7	28.188	0	181	4367700000	181	23.5003	22.9841	22.9355	21.4491	22.1124	21.3617	22.3225	22.3515	23.0735	24.381	22.1617	21.5682	23.4505	23.0839	22.0964	22.6068	23.2199	21.8403	19.8064	23.6861	21.8883	22.2477	21.2492	25.3463	21.8429	21.4175	21.9798	20.51	21.4972	23.6121	23.7508	22.7103	22.0671	23.9649
757	H0YJ34;Q96AC1-2;Q96AC1;Q96AC1-3;H0YJB6;G3V3J0;G3V5R2;G3V281;Q9BQL6-4;Q9BQL6-2	H0YJ34;Q96AC1-2;Q96AC1;Q96AC1-3	Fermitin family homolog 2	FERMT2	6	6	5	10.3	10.3	8.8	73.352	0	6.9636	169450000	10	NaN	19.0247	NaN	NaN	NaN	NaN	NaN	NaN	18.0097	NaN	NaN	NaN	NaN	NaN	NaN	16.3136	18.2505	NaN	16.9061	NaN	NaN	NaN	NaN	19.5219	NaN	NaN	NaN	NaN	NaN	16.3334	16.8714	NaN	NaN	18.672
758	H0YJ75;Q13362-2;Q13362-3;Q13362;Q13362-4;Q13362-5;Q96B13;H0YJU0;G3V2U3	H0YJ75;Q13362-2;Q13362-3;Q13362;Q13362-4;Q13362-5;Q96B13	Serine/threonine-protein phosphatase 2A 56 kDa regulatory subunit gamma isoform	PPP2R5C	5	2	2	11.6	5.1	5.1	64.063	0.0012005	3.007	19040000	2	NaN	NaN	NaN	NaN	NaN	NaN	NaN	NaN	NaN	NaN	NaN	NaN	NaN	NaN	NaN	NaN	NaN	NaN	NaN	NaN	NaN	NaN	NaN	NaN	NaN	NaN	NaN	NaN	NaN	NaN	NaN	NaN	NaN	NaN
759	H0YK42;Q13596-2;Q13596;Q13596-3	H0YK42;Q13596-2;Q13596;Q13596-3	Sorting nexin-1	SNX1	8	6	6	29.9	23	23	35.592	0	14.788	436390000	7	NaN	NaN	19.9222	NaN	NaN	NaN	NaN	NaN	19.9403	NaN	NaN	NaN	NaN	18.6028	21.5606	18.3927	19.3208	17.8078	19.2405	NaN	21.6263	NaN	NaN	21.0087	NaN	NaN	17.5537	18.1025	NaN	21.8307	18.9781	NaN	NaN	NaN
760	S4R329;H0YK61;H0YNK0;H0YNK8;H0YLP8;Q5J8M3-3;Q5J8M3-2;Q5J8M3	S4R329;H0YK61;H0YNK0;H0YNK8;H0YLP8;Q5J8M3-3;Q5J8M3-2;Q5J8M3	ER membrane protein complex subunit 4	EMC4	2	2	2	38.9	38.9	38.9	7.8036	0.0025692	2.4153	23297000	3	NaN	NaN	NaN	NaN	NaN	NaN	NaN	NaN	NaN	NaN	NaN	NaN	NaN	NaN	NaN	NaN	NaN	NaN	NaN	NaN	NaN	NaN	NaN	NaN	NaN	NaN	NaN	NaN	NaN	NaN	NaN	NaN	NaN	NaN
761	H0YLP6;H0YMF4;H0YKD8;P46779-4;P46779-5;P46779;P46779-2;P46779-3	H0YLP6;H0YMF4;H0YKD8;P46779-4;P46779-5;P46779;P46779-2;P46779-3	60S ribosomal protein L28	RPL28	3	3	3	36	36	36	9.657	0.0044457	2.1985	91412000	3	19.6051	NaN	NaN	NaN	20.338	NaN	NaN	21.8917	NaN	19.1541	NaN	NaN	NaN	NaN	NaN	NaN	NaN	NaN	NaN	NaN	NaN	NaN	NaN	NaN	NaN	NaN	NaN	NaN	NaN	NaN	NaN	NaN	NaN	19.5783
762	H0YKT9;Q8N4P3;H0YNP9;Q8N4P3-2	H0YKT9;Q8N4P3;H0YNP9;Q8N4P3-2	Guanosine-3,5-bis(diphosphate) 3-pyrophosphohydrolase MESH1	HDDC3	2	2	2	17.8	17.8	17.8	16.778	0.00063191	3.5484	8981600	2	NaN	NaN	NaN	NaN	NaN	NaN	NaN	NaN	NaN	NaN	NaN	NaN	NaN	NaN	NaN	NaN	NaN	NaN	NaN	NaN	NaN	NaN	NaN	NaN	NaN	NaN	NaN	NaN	NaN	NaN	NaN	NaN	NaN	NaN
763	H0YKX0;Q96EP0;Q96EP0-2;Q96EP0-3;H0YMG8;H0YM13	H0YKX0;Q96EP0;Q96EP0-2;Q96EP0-3	E3 ubiquitin-protein ligase RNF31	RNF31	3	3	3	4.1	4.1	4.1	102.29	0	4.8274	25158000	3	NaN	NaN	NaN	NaN	NaN	NaN	NaN	NaN	NaN	NaN	NaN	NaN	NaN	NaN	NaN	NaN	NaN	NaN	NaN	NaN	NaN	NaN	NaN	NaN	NaN	NaN	NaN	NaN	NaN	NaN	NaN	NaN	NaN	NaN
764	J3KPG6;H0YKY3;O43586-2;O43586;B4E1Z9;H0YLI2;H0YLM9;H0YLW8;H0YLX8	J3KPG6;H0YKY3;O43586-2;O43586;B4E1Z9;H0YLI2;H0YLM9;H0YLW8;H0YLX8	Proline-serine-threonine phosphatase-interacting protein 1	PSTPIP1	3	3	1	7.5	7.5	3.1	47.332	0	5.8115	63302000	4	NaN	NaN	NaN	NaN	NaN	NaN	NaN	NaN	NaN	NaN	NaN	NaN	19.2759	NaN	NaN	NaN	NaN	NaN	NaN	NaN	NaN	NaN	NaN	NaN	NaN	NaN	NaN	NaN	NaN	NaN	17.0983	NaN	NaN	NaN
765	H0YKZ9;H0YLT0;Q8WW43-2;Q8WW43	H0YKZ9;H0YLT0;Q8WW43-2;Q8WW43	Gamma-secretase subunit APH-1B	APH1B	1	1	1	6.3	6.3	6.3	20.762	0.0091098	1.6696	111540000	3	NaN	NaN	NaN	NaN	NaN	NaN	NaN	NaN	NaN	NaN	NaN	NaN	NaN	NaN	NaN	NaN	NaN	NaN	21.8537	NaN	19.0471	NaN	NaN	NaN	NaN	NaN	20.6992	NaN	19.0653	NaN	NaN	NaN	NaN	NaN
766	H0YL18;P61769;F5H6I0;H0YLF3	H0YL18;P61769;F5H6I0;H0YLF3	Beta-2-microglobulin;Beta-2-microglobulin;Beta-2-microglobulin form pI 5.3	B2M	4	4	4	39.3	39.3	39.3	13.972	0	106.06	39828000000	378	27.9498	25.7922	27.2366	27.1846	26.2542	27.1371	27.7519	26.293	27.5035	27.6682	26.7538	26.3361	27.1134	26.6303	25.5049	27.0394	27.1627	25.7027	24.997	25.7823	25.9421	27.1487	26.1757	27.9348	24.8758	24.0203	25.8275	25.4829	25.3499	27.5219	26.356	27.3769	26.5597	28.0698
767	H0YLA2;P37108	H0YLA2;P37108	Signal recognition particle 14 kDa protein	SRP14	3	3	3	29.6	29.6	29.6	13.058	0	55.03	183950000	16	NaN	NaN	NaN	NaN	NaN	NaN	NaN	NaN	NaN	NaN	20.2515	NaN	NaN	20.0816	20.8655	17.7324	19.0813	19.263	20.2412	18.8586	21.7236	NaN	NaN	20.8153	NaN	NaN	19.9326	19.3205	17.6116	NaN	20.6161	NaN	NaN	NaN
768	H0YLB9;P49641;H0YNG5;P49641-1;P49641-2;H0YKM7;H0YKT0;H0YKH9;H0YLU3	H0YLB9;P49641;H0YNG5;P49641-1;P49641-2;H0YKM7	Alpha-mannosidase;Alpha-mannosidase 2x	MAN2A2	10	10	10	17.7	17.7	17.7	89.808	0	28.154	403020000	17	19.1103	NaN	NaN	NaN	NaN	18.9485	NaN	NaN	NaN	17.9096	NaN	NaN	NaN	NaN	17.4948	17.8878	16.4768	NaN	16.9531	NaN	17.0304	NaN	NaN	18.9244	NaN	17.3556	NaN	NaN	NaN	16.0512	17.909	17.9513	NaN	NaN
769	H0YN14;Q8TEX9;Q8TEX9-2;H0YLV0;H0YL92;H0YMR4	H0YN14;Q8TEX9;Q8TEX9-2	Importin-4	IPO4	3	3	3	3.3	3.3	3.3	101.49	0.0014745	2.7727	23794000	3	16.424	NaN	NaN	NaN	NaN	NaN	NaN	NaN	NaN	NaN	NaN	NaN	NaN	NaN	NaN	NaN	NaN	NaN	NaN	NaN	NaN	NaN	NaN	15.0998	NaN	NaN	NaN	NaN	NaN	NaN	NaN	NaN	NaN	NaN
770	H0YN48;H0YNH8;Q9BZF9-2;Q9BZF9;F5H2B9;H0YMI1;Q9NR55	H0YN48;H0YNH8;Q9BZF9-2;Q9BZF9;F5H2B9	Uveal autoantigen with coiled-coil domains and ankyrin repeats	UACA	4	3	3	6.4	5.3	5.3	63.892	0.0017442	2.6243	31876000	3	NaN	NaN	NaN	NaN	NaN	NaN	NaN	NaN	NaN	NaN	NaN	NaN	NaN	15.8214	NaN	NaN	14.091	NaN	NaN	NaN	NaN	NaN	NaN	15.7095	NaN	NaN	NaN	15.5205	NaN	NaN	NaN	NaN	NaN	NaN
771	H0YNG3;P67812-4;P67812;P67812-3;P67812-2;H0YNX5;H0YNA5;H0YKT4	H0YNG3;P67812-4;P67812;P67812-3;P67812-2;H0YNX5;H0YNA5	Signal peptidase complex catalytic subunit SEC11;Signal peptidase complex catalytic subunit SEC11A;Signal peptidase I	SEC11A	7	7	7	30.7	30.7	30.7	18.651	0	11.793	4056700000	115	24.2387	22.5597	23.3604	20.0098	21.3158	21.2977	22.3922	NaN	23.2317	22.5917	20.634	20.2194	23.2925	23.0929	22.4984	23.2023	23.7478	22.456	20.4593	23.3361	22.0781	22.9894	21.2902	24.5851	21.11	20.3403	23.1125	22.0023	21.7458	22.9976	23.631	22.2043	21.6061	24.1814
772	H0YNH6;Q9Y3B6	H0YNH6;Q9Y3B6	ER membrane protein complex subunit 9	EMC9	1	1	1	9.7	9.7	9.7	15.377	0.0086911	1.7606	6713500	1	NaN	NaN	NaN	NaN	NaN	NaN	NaN	NaN	NaN	NaN	NaN	NaN	NaN	NaN	NaN	NaN	NaN	NaN	NaN	NaN	NaN	NaN	NaN	NaN	NaN	NaN	NaN	NaN	NaN	NaN	NaN	NaN	NaN	NaN
773	H0YNP1;O94923	H0YNP1;O94923	D-glucuronyl C5-epimerase	GLCE	3	3	3	6.5	6.5	6.5	62.886	0.0014975	2.9845	1042600000	2	NaN	NaN	NaN	NaN	NaN	NaN	NaN	NaN	NaN	NaN	NaN	NaN	NaN	NaN	NaN	NaN	NaN	NaN	16.645	15.0035	21.6005	NaN	NaN	16.2755	NaN	NaN	NaN	NaN	NaN	NaN	NaN	NaN	NaN	18.4829
774	H3BLU7;O43488;Q8NHP1;H7C5H7;O95154	H3BLU7;O43488	Aflatoxin B1 aldehyde reductase member 2	AKR7A2	10	10	10	34.4	34.4	34.4	34.684	0	108.53	6491400000	225	23.9844	22.1152	22.38	21.9232	22.6564	22.6305	23.2232	23.1698	23.1472	24.6874	20.295	20.5296	22.0772	23.2448	23.2409	24.4023	23.7644	20.9857	21.8018	21.5794	23.0246	22.2208	22.3482	25.1115	22.5105	19.3932	17.4231	22.0245	21.0132	24.2479	23.3749	23.5394	22.2321	24.8605
775	H3BLZ8;Q92841-1;Q92841-3;Q92841-2;Q92841	H3BLZ8;Q92841-1;Q92841-3;Q92841-2;Q92841	Probable ATP-dependent RNA helicase DDX17	DDX17	16	15	11	25	23.5	17.2	80.439	0	26.761	319790000	24	NaN	NaN	NaN	NaN	NaN	NaN	NaN	NaN	17.2275	NaN	NaN	NaN	17.6671	16.196	NaN	NaN	17.4916	NaN	16.2532	NaN	NaN	17.8756	NaN	19.8717	NaN	17.1032	17.3108	15.9461	NaN	NaN	16.4738	18.0663	NaN	NaN
776	Q5SYU3;H3BM30;Q9BV79-2;Q9BV79	Q5SYU3;H3BM30;Q9BV79-2;Q9BV79	Trans-2-enoyl-CoA reductase, mitochondrial	MECR	1	1	1	7.4	7.4	7.4	21.189	0.0049628	2.1116	21930000	3	NaN	NaN	NaN	NaN	NaN	NaN	NaN	NaN	NaN	NaN	NaN	NaN	NaN	NaN	NaN	NaN	NaN	NaN	NaN	NaN	NaN	NaN	NaN	NaN	NaN	NaN	NaN	NaN	NaN	18.8203	NaN	NaN	NaN	NaN
777	H3BM91;Q9H0A8;H3BRX0;H3BPG2;H3BQF2;Q9H0A8-3;Q9H0A8-2	H3BM91;Q9H0A8	COMM domain-containing protein 4	COMMD4	3	3	3	18.5	18.5	18.5	22.763	0	55.508	43285000	3	NaN	NaN	NaN	NaN	NaN	NaN	NaN	NaN	NaN	NaN	NaN	NaN	NaN	NaN	NaN	17.7853	NaN	NaN	NaN	NaN	NaN	NaN	NaN	17.5518	NaN	NaN	NaN	NaN	NaN	NaN	NaN	NaN	NaN	NaN
778	H3BPQ9;H3BR82;H3BMF4;Q9H2V7-5;Q9H2V7-3;Q9H2V7-2;Q9H2V7;H3BT44;Q9H2V7-4	H3BPQ9;H3BR82;H3BMF4;Q9H2V7-5;Q9H2V7-3;Q9H2V7-2;Q9H2V7;H3BT44;Q9H2V7-4	Protein spinster homolog 1	SPNS1	2	2	2	9.1	9.1	9.1	29.503	0.00031918	3.713	12147000	2	NaN	NaN	NaN	NaN	NaN	NaN	NaN	NaN	NaN	NaN	NaN	NaN	NaN	NaN	NaN	NaN	NaN	NaN	NaN	NaN	NaN	NaN	NaN	19.5913	NaN	17.2591	NaN	NaN	NaN	NaN	NaN	NaN	NaN	NaN
779	H3BMQ0;P49815-7;P49815-5;P49815-3;P49815-2;P49815-4;P49815;P49815-6;I3L4N1;D6RIT6;D6RB58;P49815-8	H3BMQ0;P49815-7;P49815-5;P49815-3;P49815-2;P49815-4;P49815;P49815-6	Tuberin	TSC2	3	3	2	1.6	1.6	1.3	194.39	0	7.5155	152630000	3	NaN	NaN	NaN	NaN	NaN	NaN	NaN	NaN	NaN	NaN	NaN	NaN	NaN	NaN	15.2384	NaN	14.4345	NaN	NaN	NaN	NaN	NaN	NaN	NaN	NaN	NaN	NaN	NaN	15.3233	16.2186	15.3576	NaN	NaN	NaN
780	H3BN02;P20702;Q13349	H3BN02;P20702	Integrin alpha-X	ITGAX	13	12	12	13.9	13	13	128.54	0	14.224	2538300000	15	18.7007	NaN	NaN	NaN	NaN	NaN	NaN	NaN	16.8193	NaN	NaN	NaN	NaN	16.0071	19.3885	17.96	15.7242	NaN	17.4643	NaN	15.9471	NaN	NaN	18.2856	15.2958	NaN	15.0378	NaN	NaN	17.2357	17.9218	18.2981	NaN	NaN
781	H3BU57;H3BN13;Q9UL45-2;Q9UL45;H3BML5;H3BPR6;H3BR42;H3BST1	H3BU57;H3BN13;Q9UL45-2;Q9UL45;H3BML5;H3BPR6;H3BR42;H3BST1	Biogenesis of lysosome-related organelles complex 1 subunit 6	BLOC1S6	2	2	2	40	40	40	9.2261	0.0017371	2.5683	98471000	3	NaN	NaN	NaN	24.1594	NaN	NaN	NaN	NaN	20.5866	NaN	NaN	NaN	NaN	NaN	NaN	NaN	NaN	NaN	NaN	NaN	NaN	NaN	NaN	NaN	NaN	NaN	NaN	NaN	NaN	NaN	NaN	NaN	NaN	NaN
782	H3BN98;I3L246;H3BV27;H3BT37;I3L303	H3BN98;I3L246		RPS15A	5	5	0	20.7	20.7	0	27.168	0	8.4992	2272200000	63	23.4574	20.1526	21.6734	22.555	21.0007	21.9261	22.3304	22.7342	22.2468	21.6808	22.0016	21.0877	23.2392	21.3208	23.4742	23.7427	22.8502	21.8981	22.4673	22.0653	20.9551	21.4201	19.5041	23.0169	19.5683	19.1099	21.7327	22.7583	20.3024	21.1697	23.0605	21.1733	21.7633	22.6133
783	H3BND4;Q6P996-3;Q6P996-4;Q6P996-5;Q6P996;Q86XE2;Q6P996-2;J3KNK7;Q6P474;H3BNL6	H3BND4;Q6P996-3;Q6P996-4;Q6P996-5;Q6P996;Q86XE2;Q6P996-2	Pyridoxal-dependent decarboxylase domain-containing protein 1	PDXDC1	6	6	6	10.4	10.4	10.4	88.761	0	10.67	138830000	12	NaN	NaN	NaN	NaN	NaN	NaN	NaN	NaN	NaN	NaN	NaN	NaN	NaN	14.4524	NaN	NaN	NaN	NaN	NaN	NaN	NaN	NaN	NaN	19.2674	NaN	NaN	NaN	NaN	NaN	15.8323	17.2077	NaN	NaN	NaN
784	H3BRN4;H3BNQ7;P80404	H3BRN4;H3BNQ7;P80404	4-aminobutyrate aminotransferase, mitochondrial	ABAT	3	3	3	7.2	7.2	7.2	58.14	0	4.9646	58528000	3	NaN	NaN	NaN	NaN	NaN	NaN	NaN	NaN	NaN	NaN	NaN	NaN	NaN	NaN	NaN	16.1844	NaN	NaN	NaN	NaN	NaN	NaN	NaN	NaN	NaN	NaN	NaN	NaN	NaN	NaN	NaN	NaN	NaN	NaN
785	H3BPN3;H3BUK6;H3BP13;Q9UL33-2;Q9UL33	H3BPN3;H3BUK6;H3BP13;Q9UL33-2;Q9UL33	Trafficking protein particle complex subunit 2-like protein	TRAPPC2L	1	1	1	18.7	18.7	18.7	8.721	0.0014916	2.9272	9048400	1	NaN	NaN	NaN	NaN	NaN	NaN	NaN	NaN	NaN	NaN	NaN	NaN	NaN	NaN	NaN	NaN	NaN	NaN	NaN	NaN	NaN	NaN	NaN	NaN	NaN	NaN	NaN	NaN	NaN	NaN	NaN	NaN	NaN	NaN
786	H3BS10;H3BP20;P06865;H3BU85;H3BTD4	H3BS10;H3BP20;P06865;H3BU85;H3BTD4	Beta-hexosaminidase;Beta-hexosaminidase subunit alpha	HEXA	3	3	3	5.3	5.3	5.3	58.44	0.0020161	2.5282	135490000	5	NaN	20.1634	NaN	NaN	17.0002	NaN	NaN	16.3782	NaN	NaN	NaN	NaN	NaN	16.4225	NaN	16.9889	NaN	NaN	NaN	NaN	NaN	NaN	NaN	17.823	NaN	NaN	NaN	NaN	NaN	16.8117	NaN	NaN	NaN	18.854
787	H3BPE7;P35637-2;P35637	H3BPE7;P35637-2;P35637	RNA-binding protein FUS	FUS	3	3	2	7.6	7.6	4.9	53.496	0.00033234	4.3123	291050000	9	20.4091	NaN	20.3156	19.8308	19.7851	20.041	NaN	NaN	20.1104	20.0803	NaN	NaN	20.0913	NaN	NaN	NaN	NaN	NaN	NaN	NaN	NaN	20.6371	NaN	NaN	NaN	18.7964	NaN	NaN	NaN	NaN	NaN	19.8132	NaN	NaN
788	H3BPG7;H3BV90;H3BT65;Q6FI81-3;Q6FI81;H3BUG4	H3BPG7;H3BV90;H3BT65;Q6FI81-3;Q6FI81;H3BUG4	Anamorsin	CIAPIN1	2	2	2	11.3	11.3	11.3	26.094	0.0041853	2.2322	12289000	2	NaN	NaN	NaN	NaN	NaN	NaN	NaN	NaN	NaN	NaN	NaN	NaN	NaN	NaN	NaN	NaN	NaN	NaN	NaN	NaN	NaN	NaN	NaN	NaN	NaN	NaN	NaN	NaN	NaN	NaN	NaN	NaN	NaN	NaN
789	H3BPH4;H3BV55;O15305-2;O15305;H3BR08;H3BM92;H3BV34;H3BT06;H3BNY9;H3BRM0	H3BPH4;H3BV55;O15305-2;O15305;H3BR08;H3BM92;H3BV34;H3BT06;H3BNY9;H3BRM0	Phosphomannomutase;Phosphomannomutase 2	PMM2	2	2	2	16.2	16.2	16.2	16.223	0.0025707	2.4213	31331000	3	NaN	NaN	NaN	NaN	NaN	NaN	NaN	NaN	NaN	NaN	NaN	NaN	NaN	NaN	NaN	NaN	NaN	NaN	NaN	NaN	NaN	NaN	NaN	NaN	NaN	NaN	NaN	NaN	NaN	NaN	NaN	NaN	NaN	NaN
790	H3BPJ9;O96000;O96000-2;H3BV16	H3BPJ9;O96000;O96000-2;H3BV16	NADH dehydrogenase [ubiquinone] 1 beta subcomplex subunit 10	NDUFB10	8	8	8	56.5	56.5	56.5	19.258	0	29.737	1675900000	64	22.28	19.2882	20.2621	20.9759	19.9843	19.2543	19.7045	19.9206	21.9621	20.7498	20.5407	NaN	22.3158	21.404	18.8967	21.572	22.6278	20.3789	19.0477	20.6744	19.175	20.8463	18.0034	22.2967	19.3136	17.2211	21.2726	19.4674	19.8335	20.7601	22.2215	19.0774	NaN	23.0225
791	H3BPK3;Q16775-2;Q16775;H3BPQ4;H3BQW8;H3BV79;Q16775-3	H3BPK3;Q16775-2;Q16775;H3BPQ4	Hydroxyacylglutathione hydrolase, mitochondrial	HAGH	6	6	6	31	31	31	26.305	0	37.857	2768300000	76	NaN	19.8961	20.866	20.8525	18.9468	19.9413	24.4741	19.2705	22.4986	24.4756	19.6205	19.0097	NaN	20.6927	21.8636	21.4002	20.4208	20.5347	22.1313	18.9236	22.2004	20.8819	21.2547	21.0604	21.3686	16.7935	16.4054	20.1238	19.5746	22.1156	19.5026	22.8471	20.0439	20.6637
792	H3BQV3;Q96MW5	H3BQV3;Q96MW5	Conserved oligomeric Golgi complex subunit 8	COG8	1	1	1	2.1	2.1	2.1	60.438	0.00091296	3.1379	18713000	2	NaN	NaN	NaN	NaN	NaN	NaN	NaN	NaN	NaN	NaN	NaN	NaN	NaN	NaN	NaN	NaN	NaN	NaN	NaN	NaN	NaN	NaN	NaN	NaN	NaN	NaN	NaN	NaN	NaN	NaN	NaN	NaN	NaN	NaN
793	H3BQZ7;Q1KMD3	H3BQZ7;Q1KMD3	Heterogeneous nuclear ribonucleoprotein U-like protein 2	HNRNPUL2-BSCL2;HNRNPUL2	10	10	10	15.1	15.1	15.1	84.69	0	10.519	1416500000	14	NaN	NaN	NaN	NaN	NaN	19.3491	NaN	NaN	18.0404	18.0086	NaN	NaN	NaN	17.0805	17.7722	17.9713	17.9073	16.8474	NaN	NaN	NaN	NaN	NaN	20.7238	NaN	NaN	17.1315	NaN	NaN	NaN	17.8381	NaN	NaN	NaN
794	H3BR35;P15170;P15170-2;P15170-3;H3BSV8	H3BR35;P15170;P15170-2;P15170-3	Eukaryotic peptide chain release factor GTP-binding subunit ERF3A	GSPT1	14	14	7	35.8	35.8	20.6	52.832	0	96.216	2779800000	97	21.9658	20.6329	21.1104	20.8207	21.0965	21.071	21.4428	21.4851	22.4982	21.3239	20.5562	19.9625	20.6459	21.0879	20.5187	21.3728	20.7397	19.285	17.5044	20.0622	19.2851	21.3515	19.2384	22.1768	19.3994	17.9399	18.6043	19.8028	19.401	20.8896	20.5914	20.5043	21.1663	22.759
795	H3BR51	H3BR51		ARHGAP11A	1	1	1	5.3	5.3	5.3	52.735	0.0067972	2.0016	3674700000	14	NaN	NaN	NaN	NaN	NaN	NaN	NaN	NaN	19.28	NaN	NaN	NaN	NaN	19.8585	20.6042	NaN	21.9255	20.4976	21.5368	21.7283	20.0235	NaN	NaN	19.1797	NaN	NaN	NaN	NaN	21.1436	23.4501	NaN	NaN	NaN	19.6443
796	H3BR90;Q13421-4;Q13421-3;Q13421;Q13421-2;H3BV92	H3BR90;Q13421-4;Q13421-3;Q13421;Q13421-2;H3BV92	Mesothelin;Megakaryocyte-potentiating factor;Mesothelin, cleaved form	MSLN	6	6	6	20.1	20.1	20.1	36.829	0	7.7036	443520000	7	21.048	NaN	19.2718	18.2585	NaN	NaN	NaN	19.5944	19.4111	NaN	NaN	NaN	18.8824	NaN	21.0859	NaN	NaN	NaN	20.4449	NaN	NaN	NaN	19.0389	NaN	NaN	20.471	NaN	NaN	17.9243	NaN	18.1571	NaN	NaN	21.7881
797	H3BRE0;H3BTH6;Q8NEZ5-2;Q8NEZ5-3;Q8NEZ5	H3BRE0;H3BTH6;Q8NEZ5-2;Q8NEZ5-3;Q8NEZ5	F-box only protein 22	FBXO22	1	1	1	15.1	15.1	15.1	10.304	0	6.442	8597800	1	NaN	NaN	NaN	NaN	NaN	NaN	NaN	NaN	NaN	NaN	NaN	NaN	NaN	NaN	NaN	NaN	NaN	NaN	NaN	NaN	NaN	NaN	NaN	NaN	NaN	NaN	NaN	NaN	NaN	NaN	NaN	NaN	NaN	NaN
798	H3BRQ0;Q96CD2;Q96CD2-2;H3BSE3;H3BQB0;H3BU63;H3BU34;H3BPW5	H3BRQ0;Q96CD2;Q96CD2-2;H3BSE3;H3BQB0	Phosphopantothenoylcysteine decarboxylase	PPCDC	5	5	5	33.7	33.7	33.7	18.703	0.0020237	2.553	356390000	4	19.8505	NaN	18.3108	20.4698	18.9817	18.2679	19.1946	17.0519	20.606	NaN	18.7278	18.8748	NaN	NaN	19.5676	NaN	NaN	NaN	20.1442	NaN	20.5456	NaN	NaN	NaN	NaN	NaN	NaN	NaN	NaN	18.094	NaN	20.5407	19.9569	19.0417
799	H3BRU4;Q86Y34;H3BS78;F8W8F7	H3BRU4;Q86Y34;H3BS78;F8W8F7	Probable G-protein coupled receptor 97	ADGRG3;GPR97	2	2	2	9.2	9.2	9.2	35.059	0.00032415	3.9344	20773000	3	NaN	NaN	NaN	NaN	NaN	NaN	NaN	NaN	NaN	NaN	NaN	NaN	NaN	NaN	NaN	NaN	NaN	NaN	NaN	NaN	NaN	NaN	NaN	NaN	NaN	NaN	NaN	NaN	NaN	NaN	NaN	NaN	NaN	NaN
800	H3BRY5;P50225;P50226;H3BQX5;E9PKR8;E9PKW4;P50225-2;E9PM76;H3BNY7	H3BRY5;P50225;P50226;H3BQX5;E9PKR8	Sulfotransferase;Sulfotransferase 1A1;Sulfotransferase 1A2	SULT1A1;SULT1A2	14	14	7	61.2	61.2	33.8	32.625	0	208.17	6941200000	148	22.4239	21.3067	22.6678	22.7137	23.2884	22.3754	23.7477	23.9531	23.8355	22.011	21.0995	22.1288	22.4111	21.2634	22.1592	22.0757	23.2026	19.244	18.6274	22.3761	19.7309	21.8516	20.544	24.5794	21.0383	18.3578	18.9259	20.8597	18.892	22.5272	24.0551	20.2367	22.2957	24.5011
801	H3BT57;P29590-14;P29590-10;P29590-4;P29590-12;P29590-2;P29590-5;P29590-9;P29590-13;P29590-3;P29590-8;P29590-11;P29590;H3BT29;H3BUJ5;H3BVD2	H3BT57;P29590-14;P29590-10;P29590-4;P29590-12;P29590-2;P29590-5;P29590-9;P29590-13;P29590-3;P29590-8;P29590-11;P29590;H3BT29;H3BUJ5	Protein PML	PML	3	3	3	5.8	5.8	5.8	62.913	0	9.8651	86597000	3	NaN	NaN	NaN	NaN	NaN	NaN	NaN	NaN	NaN	NaN	NaN	NaN	NaN	NaN	NaN	NaN	NaN	NaN	NaN	NaN	NaN	NaN	NaN	NaN	NaN	NaN	NaN	NaN	NaN	NaN	NaN	NaN	NaN	NaN
802	H3BU51;Q9UFM8;Q9Y639-3;Q9Y639-1;Q9Y639-4;Q9Y639-5;Q9Y639	H3BU51;Q9UFM8;Q9Y639-3;Q9Y639-1;Q9Y639-4;Q9Y639-5;Q9Y639	Neuroplastin	NPTN;DKFZp566H1924	3	3	3	17.9	17.9	17.9	20.14	0.0039426	2.3124	427860000	11	NaN	NaN	19.1081	NaN	NaN	20.4834	NaN	NaN	18.1921	NaN	NaN	19.5242	20.8167	21.6432	22.2936	21.9259	20.9365	19.8843	21.0102	20.9827	20.1671	NaN	NaN	20.813	18.1249	16.9884	18.423	NaN	19.4018	20.6691	21.6395	NaN	NaN	22.3771
803	H3BU86;O14662-6;O14662-2;O14662-4;O14662-5;O14662;F8W9Z6;C9K0W8;B7ZBM4;B7ZBM5;Q96NX8;B7ZBM8;E9PND6;H0YEW0;O14662-3	H3BU86;O14662-6;O14662-2;O14662-4;O14662-5;O14662;F8W9Z6;C9K0W8;B7ZBM4;B7ZBM5;Q96NX8;B7ZBM8	Syntaxin-16	STX16-NPEPL1;STX16	4	4	4	13.4	13.4	13.4	43.229	0	24.18	62353000	4	NaN	NaN	NaN	NaN	NaN	NaN	NaN	NaN	NaN	NaN	NaN	NaN	NaN	16.4564	18.4549	16.3656	NaN	NaN	NaN	NaN	NaN	NaN	NaN	NaN	NaN	NaN	NaN	NaN	NaN	NaN	NaN	NaN	NaN	NaN
804	H3BVG0;Q8N1F7-2;Q8N1F7;H3BRD9;H3BP95;H3BPA9;H3BV15;H3BMX0;H3BNG7;H3BVE2;H3BNN5;H3BRI8;H3BM93	H3BVG0;Q8N1F7-2;Q8N1F7	Nuclear pore complex protein Nup93	NUP93	8	8	8	10.5	10.5	10.5	99.554	0	4.8794	106070000	10	18.031	NaN	NaN	NaN	NaN	NaN	NaN	NaN	NaN	NaN	NaN	NaN	NaN	NaN	NaN	NaN	NaN	NaN	NaN	NaN	NaN	17.4601	NaN	NaN	NaN	NaN	NaN	NaN	NaN	NaN	NaN	NaN	NaN	NaN
805	H3BVI4;B3KS80;Q96S06	H3BVI4;B3KS80;Q96S06	Lipase maturation factor;Lipase maturation factor 1	LMF1	2	2	2	8.9	8.9	8.9	40.147	0.00092365	3.2568	68796000	2	NaN	NaN	NaN	19.9041	NaN	NaN	NaN	NaN	NaN	NaN	NaN	NaN	NaN	NaN	NaN	NaN	NaN	NaN	NaN	NaN	NaN	NaN	NaN	NaN	NaN	NaN	NaN	NaN	NaN	NaN	NaN	NaN	NaN	21.6747
806	H6UMI1;O95166;I3L3J4	H6UMI1;O95166	Gamma-aminobutyric acid receptor-associated protein	GABARAP	3	1	1	22.4	11.2	11.2	11.658	0.00091436	3.1545	47090000	3	NaN	NaN	NaN	NaN	NaN	NaN	NaN	NaN	NaN	NaN	NaN	NaN	NaN	NaN	NaN	NaN	NaN	NaN	NaN	NaN	NaN	NaN	NaN	NaN	NaN	NaN	NaN	NaN	NaN	NaN	NaN	NaN	NaN	NaN
807	H7BXD5;P28676;H7C2Z6;C9JIZ3;C9JWQ8;C9JV47	H7BXD5;P28676;H7C2Z6	Grancalcin	GCA	11	11	11	56.6	56.6	56.6	22.109	0	181.27	22455000000	539	25.6868	24.0416	25.8558	25.0524	25.6044	25.4164	24.6868	25.5977	25.7123	24.8134	25.0807	25.151	26.0928	25.3051	26.0463	25.6478	25.4769	25.6136	25.5807	25.4865	25.1573	25.7401	22.2014	27.6351	23.0057	22.805	25.1021	23.8188	23.8847	26.2623	26.1322	23.6189	24.1531	27.3931
808	H7BXV5;P39060-2;P39060-1;P39060;H7C457	H7BXV5;P39060-2;P39060-1;P39060;H7C457	Collagen alpha-1(XVIII) chain;Endostatin	COL18A1	5	5	5	9	9	9	70.733	0	4.8592	178530000	7	NaN	NaN	NaN	17.8178	NaN	NaN	NaN	19.7206	NaN	NaN	NaN	NaN	NaN	15.4259	NaN	20.2393	16.2511	NaN	NaN	NaN	NaN	16.6947	NaN	16.2429	15.2019	16.2123	NaN	NaN	15.5177	NaN	NaN	NaN	NaN	NaN
809	H7BY58;P22061;P22061-2;F6S8N6;C9J0F2;F8WDT3;F8WAV5;F8WAX2;H7C4X2	H7BY58;P22061;P22061-2;F6S8N6	Protein-L-isoaspartate O-methyltransferase;Protein-L-isoaspartate(D-aspartate) O-methyltransferase	PCMT1	9	9	9	46.2	46.2	46.2	30.358	0	68.141	2119000000	78	NaN	19.968	19.5193	18.535	18.4657	18.1472	19.6964	NaN	19.534	22.4248	NaN	18.2282	19.2515	21.8971	20.5238	20.9984	21.7624	19.8923	20.9877	21.0563	21.9994	19.9767	20.5691	23.1814	21.4739	20.551	18.4786	21.2561	20.6018	23.0902	20.6753	20.7273	NaN	21.1652
810	H7BY64;Q96NZ9;Q96NZ9-3;Q96NZ9-2;Q96NZ9-4	H7BY64;Q96NZ9;Q96NZ9-3;Q96NZ9-2;Q96NZ9-4	Proline-rich acidic protein 1	PRAP1	2	2	2	5.5	5.5	5.5	35.167	0.006044	2.0869	106510000	4	NaN	NaN	NaN	NaN	19.9675	NaN	NaN	19.221	NaN	NaN	NaN	NaN	19.7674	NaN	NaN	NaN	NaN	17.6477	NaN	17.2042	17.6751	NaN	NaN	NaN	17.6249	18.2711	16.8943	NaN	NaN	NaN	NaN	NaN	NaN	18.2796
811	H7BYE6;O43182-5;O43182-3;O43182-2;O43182-4;O43182	H7BYE6;O43182-5;O43182-3;O43182-2;O43182-4;O43182	Rho GTPase-activating protein 6	ARHGAP6	9	9	9	17.5	17.5	17.5	67.311	0	45.21	727140000	19	NaN	NaN	NaN	NaN	19.3295	16.2359	NaN	16.7585	20.9927	NaN	19.0445	18.2468	NaN	NaN	NaN	17.6826	18.4225	NaN	NaN	NaN	17.5937	18.261	NaN	19.7707	NaN	16.1706	NaN	NaN	NaN	15.0597	17.117	19.2542	NaN	20.1148
812	H7BYN3;Q00059;Q00059-2	H7BYN3;Q00059;Q00059-2	Transcription factor A, mitochondrial	TFAM	7	7	7	24.7	24.7	24.7	25.567	0	6.8747	271980000	20	NaN	NaN	NaN	NaN	NaN	NaN	NaN	18.3598	NaN	NaN	NaN	NaN	NaN	19.7398	19.1615	19.3038	20.1978	18.4415	NaN	19.5969	18.6598	NaN	NaN	20.6447	NaN	NaN	17.7509	18.1469	NaN	18.7734	20.3003	NaN	NaN	19.872
813	H7BYW5;P31321;C9JSK5	H7BYW5;P31321;C9JSK5	cAMP-dependent protein kinase type I-beta regulatory subunit	PRKAR1B	6	3	3	30.6	21.5	21.5	26.937	0	22.192	21003000	8	NaN	NaN	NaN	NaN	NaN	NaN	NaN	NaN	NaN	NaN	NaN	NaN	NaN	NaN	NaN	NaN	NaN	NaN	NaN	NaN	NaN	NaN	NaN	19.1885	NaN	NaN	NaN	NaN	NaN	NaN	NaN	NaN	NaN	NaN
814	H7BYW6;P04085-2;P04085	H7BYW6;P04085-2;P04085	Platelet-derived growth factor subunit A	PDGFA	2	2	2	9.3	9.3	9.3	22.922	0.0017391	2.5884	86208000	7	NaN	NaN	NaN	NaN	NaN	NaN	NaN	NaN	19.1538	NaN	NaN	NaN	NaN	NaN	NaN	NaN	20.3638	NaN	NaN	NaN	NaN	NaN	NaN	NaN	NaN	19.169	NaN	NaN	NaN	NaN	18.6429	NaN	NaN	NaN
815	H7BYY1;F5H7S3;B7Z596;P09493-2;H0YK48;P09493-5;H0YL42;H0YK20;H0YN06	H7BYY1;F5H7S3;B7Z596;P09493-2;H0YK48;P09493-5;H0YL42	Tropomyosin alpha-1 chain	TPM1	32	6	6	74.6	15.3	15.3	28.747	0	116.96	19372000000	268	25.0768	23.8512	23.4996	24.6363	22.9155	25.0439	25.0782	24.0544	25.0698	25.4043	23.5546	23.287	24.2917	23.9766	23.8567	24.2386	24.5171	21.9937	22.934	22.32	23.4026	24.6259	23.4822	24.9581	23.5385	20.0423	22.2127	23.4524	22.837	24.7402	23.8893	24.5223	24.1352	26.452
816	H7BZ97	H7BZ97		ITGA6	10	1	1	39.5	5	5	29.739	0	61.226	1331500000	20	NaN	NaN	NaN	NaN	NaN	19.326	NaN	NaN	NaN	NaN	NaN	NaN	NaN	22.4453	22.1338	22.325	23.2218	21.3456	20.0675	22.0895	20.9429	NaN	NaN	22.9123	NaN	NaN	22.2366	21.4581	20.5057	18.774	22.8741	NaN	NaN	20.8917
817	H7BZJ3	H7BZJ3		PDIA3	7	1	1	47.2	11.4	11.4	13.519	0	98.695	2601000000	145	22.753	21.2626	21.8714	21.7791	21.5183	22.2457	22.207	22.4324	22.4605	23.0816	19.449	21.1192	22.4786	22.5162	22.8394	23.6461	23.4104	21.1157	21.5168	21.9544	22.0665	22.1445	21.3022	24.7654	19.9634	19.4404	20.9098	21.8317	20.715	21.9971	21.9232	22.5318	20.909	24.749
818	H7BZL8;Q07092-2;Q07092	H7BZL8;Q07092-2;Q07092	Collagen alpha-1(XVI) chain	COL16A1	1	1	1	6.7	6.7	6.7	20.723	0.0070384	1.96	104910000	1	NaN	NaN	NaN	NaN	NaN	NaN	NaN	NaN	NaN	NaN	NaN	NaN	NaN	NaN	NaN	NaN	NaN	NaN	NaN	NaN	NaN	NaN	NaN	NaN	NaN	NaN	NaN	NaN	NaN	NaN	NaN	NaN	19.0662	NaN
819	H7C096;J3KN59;Q12982;Q12982-2;Q86WG3;Q86WG3-3	H7C096;J3KN59;Q12982;Q12982-2	BCL2/adenovirus E1B 19 kDa protein-interacting protein 2	BNIP2	5	5	5	21.1	21.1	21.1	24.225	0.00032626	4.0259	549190000	15	19.2727	NaN	NaN	NaN	18.1937	19.0912	NaN	19.8381	17.8628	NaN	NaN	NaN	19.0246	20.2067	20.7794	21.1442	21.8487	19.0473	16.8963	19.4792	19.3893	NaN	NaN	22.6229	NaN	NaN	NaN	19.2763	19.596	20.9635	20.9322	NaN	NaN	21.8874
820	H7C0Q6;Q9C037-3;Q9C037-2;Q9C037	H7C0Q6;Q9C037-3;Q9C037-2;Q9C037	E3 ubiquitin-protein ligase TRIM4	TRIM4	2	2	2	13.9	13.9	13.9	23.413	0.00063311	3.5794	69498000	6	NaN	NaN	NaN	NaN	NaN	NaN	NaN	NaN	NaN	NaN	NaN	NaN	NaN	18.69	NaN	NaN	NaN	NaN	NaN	17.9234	NaN	NaN	NaN	19.4998	NaN	NaN	NaN	NaN	NaN	17.8682	17.9953	NaN	NaN	NaN
821	H7C0X4;Q92685;C9J7S5;Q92685-2;F8WF93;H7BZZ2;F8WE30	H7C0X4;Q92685;C9J7S5;Q92685-2	Dol-P-Man:Man(5)GlcNAc(2)-PP-Dol alpha-1,3-mannosyltransferase	ALG3	3	3	3	9.9	9.9	9.9	36.898	0	4.6757	67977000	7	NaN	NaN	NaN	NaN	NaN	NaN	NaN	NaN	NaN	NaN	NaN	NaN	18.3909	NaN	NaN	NaN	NaN	NaN	NaN	NaN	NaN	NaN	NaN	17.5425	NaN	NaN	NaN	NaN	NaN	NaN	NaN	NaN	NaN	20.2457
822	H7C218;H7C0X5;Q9H3G5	H7C218;H7C0X5;Q9H3G5	Probable serine carboxypeptidase CPVL	CPVL	2	2	2	14.9	14.9	14.9	16.486	0.00311	2.3323	21841000	2	NaN	NaN	NaN	NaN	NaN	NaN	NaN	NaN	NaN	NaN	NaN	NaN	NaN	NaN	NaN	NaN	NaN	NaN	NaN	NaN	NaN	NaN	NaN	NaN	16.4286	NaN	NaN	NaN	NaN	NaN	NaN	NaN	NaN	NaN
823	H7C1E4;P61966;P61966-2	H7C1E4;P61966;P61966-2	AP-1 complex subunit sigma-1A	AP1S1	4	2	2	20.9	13.1	13.1	22.065	0	48.909	110990000	8	17.992	NaN	NaN	NaN	NaN	NaN	NaN	19.8949	NaN	NaN	NaN	NaN	NaN	NaN	18.7056	19.0379	20.2093	NaN	NaN	NaN	NaN	NaN	NaN	NaN	NaN	NaN	NaN	17.3468	NaN	NaN	NaN	18.661	NaN	19.5859
824	H7C1N3;O15155;C9JTT8;Q68DU7;O15155-2	H7C1N3;O15155;C9JTT8;Q68DU7;O15155-2	BET1 homolog	BET1;DKFZp781C0425	2	2	2	21.8	21.8	21.8	14.872	0	29.384	71443000	9	21.5039	NaN	NaN	NaN	NaN	NaN	NaN	21.5427	NaN	NaN	NaN	NaN	NaN	19.0594	NaN	NaN	NaN	NaN	NaN	20.1523	NaN	NaN	NaN	19.4839	NaN	NaN	NaN	NaN	NaN	NaN	19.1113	NaN	NaN	NaN
825	H7C1X9;Q9H9A5-4;Q9H9A5-3;Q9H9A5-2;Q9H9A5;Q9H9A5-6;E9PCN5	H7C1X9;Q9H9A5-4;Q9H9A5-3;Q9H9A5-2;Q9H9A5;Q9H9A5-6;E9PCN5	CCR4-NOT transcription complex subunit 10	CNOT10	2	2	2	11	11	11	23.718	0.00031786	3.6342	31054000	2	NaN	NaN	NaN	NaN	NaN	NaN	NaN	NaN	NaN	NaN	NaN	NaN	NaN	NaN	NaN	NaN	NaN	NaN	NaN	NaN	NaN	NaN	NaN	NaN	NaN	NaN	NaN	NaN	NaN	NaN	NaN	NaN	NaN	NaN
826	H7C213;P46199	H7C213;P46199	Translation initiation factor IF-2, mitochondrial	MTIF2	1	1	1	4	4	4	33.458	0.0049669	2.118	9484400	1	NaN	NaN	NaN	NaN	NaN	NaN	NaN	NaN	NaN	NaN	NaN	NaN	NaN	NaN	NaN	NaN	NaN	NaN	NaN	NaN	NaN	NaN	NaN	NaN	NaN	NaN	NaN	NaN	NaN	NaN	NaN	NaN	NaN	NaN
827	H7C285;O95858	H7C285;O95858	Tetraspanin-15	TSPAN15	4	4	4	26.2	26.2	26.2	18.219	0	7.5225	209480000	12	NaN	NaN	NaN	NaN	NaN	NaN	NaN	NaN	19.394	NaN	NaN	NaN	NaN	19.0749	20.0375	21.4898	21.477	19.552	NaN	20.28	NaN	NaN	NaN	21.5819	NaN	NaN	18.0265	NaN	NaN	NaN	21.059	NaN	NaN	20.5546
828	H7C2G2;Q93070	H7C2G2;Q93070	NAD(P)(+)--arginine ADP-ribosyltransferase;Ecto-ADP-ribosyltransferase 4	ART4	5	5	5	16.1	16.1	16.1	31.511	0.00031928	3.7213	87703000	8	NaN	17.7619	NaN	NaN	NaN	NaN	NaN	17.3772	NaN	NaN	NaN	NaN	NaN	NaN	NaN	NaN	NaN	NaN	NaN	18.3875	NaN	NaN	NaN	NaN	NaN	NaN	NaN	NaN	NaN	NaN	18.6396	NaN	NaN	NaN
829	H7C433;Q9GZY8-2;Q9GZY8;E9PPW6;Q9GZY8-4;Q9GZY8-5;Q9GZY8-3;E9PQX8	H7C433;Q9GZY8-2;Q9GZY8;E9PPW6;Q9GZY8-4;Q9GZY8-5;Q9GZY8-3	Mitochondrial fission factor	MFF	4	4	4	24	24	24	17.779	0	31.938	1558200000	33	21.6555	19.46	21.9748	22.1172	NaN	NaN	21.595	21.1231	22.5582	19.8292	21.7604	NaN	NaN	22.5568	22.2167	18.5463	22.47	21.4999	NaN	21.7626	21.4654	24.0644	NaN	23.0901	20.5685	18.5939	21.4708	21.8234	20.2897	21.1087	22.4124	22.2426	20.4278	22.1361
830	H7C576;Q93099	H7C576;Q93099	Homogentisate 1,2-dioxygenase	HGD	1	1	1	13.1	13.1	13.1	16.236	0.00092166	3.237	0	1	NaN	NaN	NaN	NaN	NaN	NaN	NaN	NaN	NaN	NaN	NaN	NaN	NaN	NaN	NaN	NaN	NaN	NaN	NaN	NaN	NaN	NaN	NaN	NaN	NaN	NaN	NaN	NaN	NaN	NaN	NaN	NaN	NaN	NaN
831	I3L0A0;Q13404;Q13404-7;Q13404-2;Q13404-1;Q13404-8;G3V2F7;Q13404-6;E5RIF1;D6RG00	I3L0A0;Q13404;Q13404-7;Q13404-2;Q13404-1;Q13404-8;G3V2F7;Q13404-6	Ubiquitin-conjugating enzyme E2 variant 1	TMEM189-UBE2V1;UBE2V1	7	7	2	19.5	19.5	4.3	42.208	0	46.582	9891700000	105	21.0406	22.0973	20.3331	20.7815	21.1623	20.2976	22.6638	19.5322	21.6581	23.2687	21.3127	21.3902	16.8951	23.1974	26.2077	23.4697	23.8886	22.8954	25.8629	21.9445	25.2806	21.7594	22.6653	22.9466	21.8517	21.1354	24.5311	23.7537	22.2444	23.911	22.7241	23.5772	20.8944	23.0254
832	I3L0N3;P46459;P46459-2;I3L2G1;I3L0L3;K7EQD6;I3L338;I3L4Q9	I3L0N3;P46459;P46459-2	Vesicle-fusing ATPase	NSF	29	29	28	42.5	42.5	41.5	82.091	0	166.99	6840800000	233	21.6424	22.241	20.424	19.8608	21.3231	20.6425	20.7593	21.2928	21.9431	22.4827	19.7509	18.4023	20.7304	21.5411	22.1907	21.7466	21.7969	20.861	20.9505	21.0904	21.2351	20.3471	20.1244	22.6411	19.3197	NaN	20.2736	20.4744	19.9024	21.9008	21.4304	20.6721	20.4712	21.7936
833	I3L1C4;I3L2Q1;I3L1L9;I3L1R7;Q99447-2;Q99447-4;Q99447;Q99447-3	I3L1C4;I3L2Q1;I3L1L9;I3L1R7;Q99447-2;Q99447-4;Q99447;Q99447-3	Ethanolamine-phosphate cytidylyltransferase	PCYT2	1	1	1	14.8	14.8	14.8	9.1273	0.0095805	1.616	50300000	1	NaN	NaN	NaN	NaN	NaN	NaN	NaN	NaN	NaN	NaN	NaN	NaN	NaN	NaN	21.7828	NaN	NaN	17.9688	21.1449	NaN	NaN	NaN	NaN	NaN	NaN	NaN	17.6859	NaN	NaN	NaN	NaN	NaN	NaN	NaN
834	I3L1K6;P12829;I3L532;I3L4B1;I3L3U1;I3L1R3	I3L1K6;P12829;I3L532;I3L4B1;I3L3U1	Myosin light chain 4	MYL4	6	6	5	44.8	44.8	39.5	18.873	0	87.062	1364300000	48	NaN	21.52	19.5901	19.8427	NaN	20.621	23.6836	22.4937	NaN	23.1269	NaN	NaN	NaN	20.7447	20.2879	20.8121	18.9607	20.0982	20.392	18.4724	18.3607	19.3847	21.5446	22.3409	NaN	NaN	20.1505	17.9609	NaN	19.0167	21.1141	20.4877	23.9943	18.3592
835	I3L1P8;Q02978;Q02978-2	I3L1P8;Q02978;Q02978-2	Mitochondrial 2-oxoglutarate/malate carrier protein	SLC25A11	13	13	13	49	49	49	32.182	0	262.62	8422900000	298	24.5855	22.4422	23.8433	23.1326	22.7701	23.317	22.7613	23.0281	24.2093	23.0967	23.3736	22.2751	24.1786	22.1176	21.6446	22.654	22.4765	21.2744	21.0904	22.3037	21.618	22.9719	21.2998	24.7108	20.4063	18.7137	22.8002	21.4348	20.1108	22.8929	22.443	22.823	22.3291	25.3484
836	I3NI21;I3L288;I3NI23;Q96B96;Q96B96-2	I3NI21;I3L288;I3NI23;Q96B96;Q96B96-2	Promethin	TMEM159	1	1	1	28.3	28.3	28.3	5.2408	0.0017554	2.6826	11909000	1	NaN	NaN	NaN	NaN	NaN	NaN	NaN	NaN	NaN	NaN	NaN	NaN	NaN	NaN	NaN	NaN	NaN	NaN	NaN	NaN	NaN	NaN	NaN	19.4582	NaN	NaN	NaN	NaN	NaN	NaN	NaN	NaN	NaN	NaN
837	I3L297;P46108-2;P46108	I3L297;P46108-2;P46108	Adapter molecule crk	CRK	1	1	1	4.9	4.9	4.9	25.503	0.0028393	2.3605	3714200	1	NaN	NaN	NaN	NaN	NaN	NaN	NaN	NaN	NaN	NaN	NaN	NaN	NaN	NaN	NaN	NaN	NaN	NaN	NaN	NaN	NaN	NaN	NaN	NaN	NaN	NaN	NaN	NaN	NaN	NaN	NaN	NaN	NaN	NaN
838	I3L4Q1;K7EMZ9;Q8ND56-3;Q8ND56-2;Q8ND56	I3L4Q1;K7EMZ9;Q8ND56-3;Q8ND56-2;Q8ND56	Protein LSM14 homolog A	LSM14A	1	1	1	18.6	18.6	18.6	11.332	0.0017595	2.7113	3677200	1	NaN	NaN	NaN	NaN	NaN	NaN	NaN	NaN	NaN	NaN	NaN	NaN	NaN	NaN	NaN	NaN	NaN	NaN	NaN	NaN	NaN	NaN	NaN	NaN	NaN	NaN	NaN	NaN	NaN	NaN	NaN	NaN	NaN	NaN
839	I3L4X2;P33527-5;P33527-2;P33527-3;P33527;P33527-9;P33527-8;P33527-6;P33527-7;P33527-4	I3L4X2;P33527-5;P33527-2;P33527-3;P33527;P33527-9;P33527-8;P33527-6;P33527-7;P33527-4	Multidrug resistance-associated protein 1	ABCC1	18	17	17	15.9	15.4	15.4	160.44	0	75.658	931740000	34	15.9574	NaN	NaN	NaN	NaN	NaN	14.6308	22.3186	NaN	NaN	NaN	NaN	NaN	NaN	17.4669	NaN	17.4277	14.7786	NaN	19.6111	NaN	NaN	NaN	16.7029	NaN	16.2844	NaN	NaN	18.557	20.4233	16.8968	NaN	NaN	NaN
840	I3L4Z3;Q9HB40-2;Q9HB40;I3L506	I3L4Z3;Q9HB40-2;Q9HB40;I3L506	Retinoid-inducible serine carboxypeptidase	SCPEP1	2	2	2	17.6	17.6	17.6	19.732	0	10.106	187500000	6	NaN	NaN	NaN	NaN	NaN	NaN	NaN	NaN	NaN	NaN	NaN	NaN	NaN	NaN	17.4114	NaN	18.4364	NaN	NaN	NaN	NaN	NaN	NaN	NaN	NaN	NaN	NaN	NaN	NaN	NaN	17.9226	NaN	NaN	NaN
841	I3NI32;Q02127	I3NI32;Q02127	Dihydroorotate dehydrogenase (quinone), mitochondrial	DHODH	1	1	1	4.6	4.6	4.6	42.653	0	5.0877	9896100	1	NaN	NaN	NaN	NaN	NaN	NaN	NaN	NaN	NaN	NaN	NaN	NaN	NaN	NaN	NaN	NaN	NaN	NaN	NaN	NaN	NaN	NaN	NaN	NaN	NaN	NaN	NaN	NaN	NaN	NaN	NaN	NaN	NaN	NaN
842	J3KN10;P42356;P42356-2;A8MTF1;A4QPH2-3;A4QPH2;A4QPH2-2	J3KN10;P42356	Phosphatidylinositol 4-kinase alpha	PI4KA	25	25	25	14.7	14.7	14.7	236.83	0	113.24	623710000	42	15.2941	NaN	NaN	NaN	16.4515	NaN	NaN	NaN	16.9607	NaN	NaN	NaN	16.7366	15.5088	15.8225	14.7528	17.1888	NaN	16.1073	14.9305	15.3494	NaN	NaN	18.3753	NaN	NaN	14.2683	16.082	NaN	14.2536	15.4314	NaN	NaN	16.7889
843	J3KN32;Q9UKL0;E9PQE5;B4DV59;Q9P2K3-2;Q9P2K3-4;Q9P2K3;Q9P2K3-3	J3KN32;Q9UKL0;E9PQE5;B4DV59;Q9P2K3-2;Q9P2K3-4;Q9P2K3;Q9P2K3-3	REST corepressor 1;REST corepressor 3	RCOR1;RCOR3	2	2	2	4.9	4.9	4.9	53.327	0.0060506	2.0923	4987900	2	NaN	NaN	NaN	NaN	NaN	NaN	NaN	NaN	NaN	NaN	NaN	NaN	NaN	NaN	NaN	NaN	NaN	NaN	NaN	NaN	NaN	NaN	NaN	NaN	NaN	NaN	NaN	NaN	NaN	NaN	NaN	NaN	NaN	NaN
844	J3KN66;Q5JTV8-3;Q5JTV8;Q5JTV8-2	J3KN66;Q5JTV8-3;Q5JTV8	Torsin-1A-interacting protein 1	TOR1AIP1	8	8	3	16.9	16.9	7.2	67.821	0	10.948	5257000000	36	19.5607	NaN	NaN	NaN	NaN	NaN	17.6734	18.6964	NaN	18.0595	NaN	16.859	18.5663	17.6435	17.4282	18.7534	19.2786	19.6796	17.356	19.6826	NaN	NaN	NaN	22.0489	NaN	15.1298	20.3134	NaN	NaN	18.6635	20.6498	NaN	NaN	21.1616
845	J3KN67;K7EP68;H0YL80;D6RGJ6	J3KN67		TPM3	32	2	0	67	4.9	0	33.222	0	30.214	1309200000	12	21.9305	19.9773	19.1738	20.1995	NaN	21.6606	21.3142	19.6373	21.1368	23.2633	19.7417	19.4383	19.8932	17.1066	20.5954	NaN	20.7102	NaN	NaN	NaN	19.3454	NaN	19.8386	21.8565	NaN	NaN	NaN	17.3511	NaN	23.0984	NaN	20.6874	NaN	18.2292
846	J3KNB4;P49913	J3KNB4;P49913	Cathelicidin antimicrobial peptide;Antibacterial protein FALL-39;Antibacterial protein LL-37	CAMP	10	10	10	36.4	36.4	36.4	19.591	0	289.05	30512000000	430	26.5481	24.1227	26.7792	27.5088	26.0026	26.8267	26.2607	26.5713	26.3045	25.5617	26.4173	25.2825	26.485	25.6053	26.1867	24.7119	25.2325	26.6103	26.0001	25.5696	25.3476	27.3237	23.775	25.5266	20.4136	16.8297	24.9721	24.3473	23.6383	25.3975	26.1269	26.023	26.0803	26.9694
847	J3KND8;P00439	J3KND8;P00439	Phenylalanine-4-hydroxylase	PAH	1	1	1	2.5	2.5	2.5	51.428	0.0012001	3.0051	1313400000	23	NaN	NaN	NaN	18.7206	18.4578	19.4939	NaN	NaN	NaN	NaN	19.763	18.3884	NaN	NaN	NaN	NaN	NaN	NaN	NaN	NaN	NaN	NaN	NaN	NaN	NaN	NaN	NaN	NaN	NaN	NaN	NaN	NaN	18.1695	NaN
848	J3KNF4;O14618;E9PP76;E9PK03	J3KNF4;O14618;E9PP76	Copper chaperone for superoxide dismutase;Superoxide dismutase [Cu-Zn]	CCS	7	7	7	23.9	23.9	23.9	27.086	0	9.5639	1361500000	32	21.6981	18.7204	NaN	19.9727	17.753	18.7422	20.168	19.5585	NaN	21.1296	NaN	18.8668	NaN	21.0725	22.2994	21.5087	21.6025	18.7087	23.0292	NaN	22.841	NaN	NaN	21.3397	21.3173	NaN	NaN	20.7531	20.9282	22.1926	19.7212	21.0137	20.5927	17.5857
849	J3KNF8;H3BUX2;O43169;D6RFH4;J3QR91	J3KNF8;H3BUX2;O43169;D6RFH4	Cytochrome b5 type B	CYB5B	6	6	6	63.3	63.3	63.3	16.694	0	180.98	5078700000	142	24.1915	22.795	22.9715	21.9545	23.5451	23.4665	22.6079	24.2512	23.4574	22.5473	23.3479	21.1278	23.9849	23.9416	24.4942	23.3003	24.5381	23.5627	22.674	24.1762	23.4987	20.6891	18.9837	24.757	20.8464	19.3946	22.7626	23.2733	23.0692	23.9895	24.6021	21.2607	23.1743	24.4203
850	J3KNG9;P04920-2;P04920-3;P04920;H7C1Z2;F8WD49;P48751-2;P48751;P48751-3	J3KNG9;P04920-2;P04920-3;P04920	Anion exchange protein;Anion exchange protein 2	SLC4A2	5	5	4	4.8	4.8	4.3	127.65	0.00032103	3.7948	141800000000	75	27.5296	24.7915	26.3428	25.5671	24.1165	25.9434	26.9256	25.1898	26.8206	20.5842	26.1333	26.0732	27.8922	27.0265	25.3755	26.22	25.0777	26.0317	23.1067	24.7199	24.9139	26.4616	19.6033	27.2087	24.1087	19.5362	22.2781	26.383	24.5415	27.198	26.1131	25.8626	25.3383	26.9082
851	J3KNI1;Q9H9E3;Q9H9E3-3;Q9H9E3-2;H3BMV9;J3QLW1;E9PRT5;H3BSD2;H3BQB2;J3KRB5	J3KNI1;Q9H9E3;Q9H9E3-3;Q9H9E3-2	Conserved oligomeric Golgi complex subunit 4	COG4	9	9	9	14.3	14.3	14.3	89.5	0	37.307	162520000	10	NaN	NaN	NaN	NaN	NaN	NaN	NaN	17.5635	NaN	NaN	NaN	NaN	NaN	16.6141	18.1706	17.51	15.5892	NaN	18.5986	16.8534	NaN	NaN	NaN	16.4467	NaN	NaN	16.1823	NaN	NaN	16.4782	17.377	NaN	NaN	NaN
852	X6RGP5;J3KNL6;O15027-2;O15027-4;O15027-3;O15027;O15027-5;Q8N9G1	X6RGP5;J3KNL6;O15027-2;O15027-4;O15027-3;O15027;O15027-5	Protein transport protein Sec16A	SEC16A	4	4	4	5.6	5.6	5.6	115.22	0	10.139	389720000	4	18.3228	NaN	NaN	NaN	21.4457	NaN	16.7251	NaN	20.2185	20.0705	13.746	NaN	NaN	NaN	NaN	NaN	NaN	NaN	NaN	NaN	NaN	NaN	18.9193	NaN	NaN	NaN	NaN	NaN	NaN	NaN	NaN	18.1615	NaN	19.5303
853	J3KNN3;P15735-2;P15735;H3BP07;H3BTW6;H3BTI9	J3KNN3;P15735-2;P15735;H3BP07;H3BTW6	Phosphorylase b kinase gamma catalytic chain, liver/testis isoform	PHKG2	3	3	3	10	10	10	46.886	0.00032383	3.9108	257200000	4	NaN	NaN	NaN	NaN	NaN	NaN	NaN	NaN	NaN	NaN	NaN	NaN	NaN	NaN	NaN	17.2176	NaN	NaN	NaN	NaN	NaN	NaN	NaN	NaN	NaN	NaN	NaN	NaN	NaN	NaN	NaN	NaN	NaN	NaN
854	J3KNS1;Q9UPW5-2;Q9UPW5;Q9UPW5-3;Q5VZW3;Q5VZW6	J3KNS1;Q9UPW5-2;Q9UPW5;Q9UPW5-3;Q5VZW3	Cytosolic carboxypeptidase 1	AGTPBP1	3	3	3	3.2	3.2	3.2	143.23	0.00033135	4.269	116530000	6	NaN	NaN	NaN	NaN	NaN	NaN	NaN	NaN	NaN	NaN	NaN	NaN	NaN	16.1527	16.8939	17.1856	16.6552	15.3414	17.4144	14.558	16.8122	NaN	NaN	17.3597	NaN	NaN	16.0193	15.4376	15.3167	NaN	15.9865	NaN	NaN	NaN
855	J3KNW4;Q14192;C9J3S8;F8WDA8;U3KQT4;Q14192-2	J3KNW4;Q14192	Four and a half LIM domains protein 2	FHL2	10	10	10	28.8	28.8	28.8	44.205	0	31.021	388310000	25	17.6698	NaN	NaN	NaN	NaN	NaN	NaN	NaN	NaN	NaN	NaN	NaN	NaN	17.538	17.5796	18.1668	NaN	NaN	16.6495	NaN	NaN	NaN	NaN	18.5827	NaN	20.1968	18.6766	NaN	NaN	NaN	NaN	NaN	NaN	17.5624
856	J3KPA1;P54108;P54108-2;P54108-3;I3L0A1	J3KPA1;P54108;P54108-2;P54108-3;I3L0A1	Cysteine-rich secretory protein 3	CRISP3	2	2	2	6.2	6.2	6.2	30.975	0.0095954	1.6278	87833000	6	19.8555	NaN	NaN	NaN	NaN	20.011	NaN	NaN	18.6473	NaN	NaN	NaN	NaN	NaN	NaN	NaN	NaN	NaN	NaN	NaN	NaN	20.6655	NaN	NaN	NaN	NaN	NaN	NaN	NaN	17.4109	NaN	NaN	NaN	21.7961
857	J3KPP4;O95232;D6RDI2	J3KPP4;O95232;D6RDI2	Luc7-like protein 3	LUC7L3	4	3	3	9.6	8.4	8.4	58.22	0	14.397	163620000	3	NaN	NaN	NaN	NaN	NaN	NaN	NaN	NaN	NaN	NaN	NaN	NaN	NaN	NaN	NaN	NaN	NaN	NaN	18.8874	NaN	19.572	NaN	NaN	16.4966	NaN	NaN	NaN	NaN	NaN	NaN	NaN	NaN	NaN	NaN
858	R4GN15;J3KPQ4;Q9BRR9-4;Q9BRR9-3;Q9BRR9-5;Q9BRR9-2;Q9BRR9;H0YI36;F8VW89	R4GN15;J3KPQ4;Q9BRR9-4;Q9BRR9-3;Q9BRR9-5;Q9BRR9-2;Q9BRR9;H0YI36;F8VW89	Rho GTPase-activating protein 9	ARHGAP9	2	2	2	5	5	5	80.798	0.0020208	2.5438	44375000	2	NaN	NaN	NaN	NaN	NaN	NaN	NaN	NaN	NaN	NaN	NaN	NaN	NaN	NaN	17.6853	NaN	NaN	NaN	NaN	NaN	NaN	NaN	NaN	NaN	NaN	NaN	NaN	NaN	NaN	NaN	NaN	NaN	NaN	NaN
859	J3KPX7;Q99623;F5GY37;Q99623-2;F5GWA7;F5H3X6;F5H0C5;F5H2D2;U3KPZ5	J3KPX7;Q99623;F5GY37;Q99623-2;F5GWA7;F5H3X6	Prohibitin-2	PHB2	17	17	17	57.4	57.4	57.4	33.239	0	282.73	16042000000	313	25.4161	23.7599	24.7041	23.4178	23.4152	23.4615	23.6893	24.2369	24.8197	23.7298	22.2882	22.7101	24.0619	22.5905	22.544	22.9865	23.6616	21.2635	18.7588	22.601	21.6878	23.3689	21.5769	24.9963	21.7743	20.8605	22.453	21.6321	21.3289	22.8995	23.2093	22.6879	23.5789	26.0266
860	J3KQ32;Q9NTK5;Q9NTK5-3;Q9NTK5-2;C9JTK6;C9JCJ9	J3KQ32;Q9NTK5;Q9NTK5-3;Q9NTK5-2	Obg-like ATPase 1	OLA1	19	19	19	50.2	50.2	50.2	46.937	0	104.77	10032000000	172	21.7185	22.0056	19.8249	20.6877	21.9153	20.9057	21.6478	23.0154	23.1672	24.3542	19.3619	18.9574	20.3599	23.0658	24.8992	22.8176	22.0972	21.9516	23.1569	21.9044	24.7373	20.0475	21.3039	23.4076	22.4929	18.5582	20.4615	22.1911	20.1418	24.6208	22.0262	22.1529	20.2322	23.8128
861	J3KQ34;Q9H9Q2;J3KQ41;Q9H9Q2-3;J3QT73;A0A087X1P5;Q9H9Q2-2;J3QT95	J3KQ34;Q9H9Q2;J3KQ41;Q9H9Q2-3;J3QT73;A0A087X1P5;Q9H9Q2-2	COP9 signalosome complex subunit 7b	COPS7B	4	4	4	19.1	19.1	19.1	26.424	0	54.258	420490000	16	19.8317	19.6777	NaN	21.013	NaN	20.1805	20.1696	NaN	NaN	NaN	NaN	NaN	NaN	17.6024	20.4987	19.9003	18.9115	NaN	19.0705	18.6256	18.8736	NaN	NaN	20.6685	NaN	NaN	18.1084	NaN	NaN	NaN	19.6804	20.8153	NaN	21.6759
862	J3KQ48;Q9Y3E5	J3KQ48;Q9Y3E5	Peptidyl-tRNA hydrolase 2, mitochondrial	PTRH2	2	2	2	18.9	18.9	18.9	19.325	0	16.498	181890000	8	19.0112	NaN	NaN	18.4926	17.5304	NaN	NaN	17.6373	19.6094	NaN	NaN	NaN	18.2684	17.9564	17.354	NaN	18.545	NaN	NaN	NaN	NaN	NaN	NaN	20.8378	17.1419	NaN	NaN	NaN	NaN	18.1744	19.6467	NaN	NaN	20.4602
863	J3KQL8;Q9BQE5;E9PM95	J3KQL8;Q9BQE5;E9PM95	Apolipoprotein L2	APOL2	2	2	2	4.9	4.9	4.9	48.915	0	4.5346	26422000	2	NaN	NaN	NaN	NaN	NaN	NaN	NaN	NaN	NaN	NaN	NaN	NaN	NaN	NaN	NaN	NaN	NaN	NaN	NaN	NaN	NaN	NaN	NaN	NaN	NaN	NaN	NaN	NaN	NaN	NaN	NaN	NaN	NaN	NaN
864	J3KR24;P41252;Q5TCC5;Q5TCD2;Q5TCC6;Q5TCC4	J3KR24;P41252	Isoleucine--tRNA ligase, cytoplasmic	IARS	15	15	15	15.9	15.9	15.9	131.76	0	28.589	653640000	25	NaN	NaN	NaN	NaN	17.2816	16.4496	18.8804	18.2293	17.1257	18.3278	17.1934	NaN	NaN	19.9597	17.6632	18.1548	17.8493	NaN	17.8572	15.7862	NaN	NaN	NaN	20.7865	NaN	NaN	14.7598	15.2774	15.3144	18.5601	16.5013	NaN	NaN	NaN
865	J3KR55;P35236;P35236-2;P35236-3;H7C5I3;E9PE54;E7EUM0;C9JBA9;F8WF66;H7C4T8;C9IYI6	J3KR55;P35236;P35236-2;P35236-3;H7C5I3;E9PE54;E7EUM0	Tyrosine-protein phosphatase non-receptor type 7	PTPN7	4	4	4	12	12	12	49.138	0	6.2965	134440000	10	17.4816	NaN	18.2974	NaN	17.6724	NaN	NaN	17.8971	NaN	19.0743	NaN	NaN	NaN	NaN	NaN	16.6482	17.572	NaN	NaN	15.8244	NaN	NaN	NaN	17.0963	NaN	NaN	NaN	NaN	NaN	17.1476	16.8189	NaN	NaN	NaN
866	J3KR97;Q9BTW9;Q9BTW9-4;Q9BTW9-5;I3L439;I3L163;I3L4D2;I3L3H4;I3L131;I3L143;I3L0V3;Q9BTW9-3;I3L500;I3L120;I3L1S3	J3KR97;Q9BTW9;Q9BTW9-4;Q9BTW9-5	Tubulin-specific chaperone D	TBCD	14	14	14	14.8	14.8	14.8	136.55	0	43.139	719410000	21	19.0282	19.2928	16.8892	NaN	NaN	NaN	NaN	16.4469	16.849	NaN	17.2421	NaN	NaN	NaN	16.7487	17.4642	18.4085	16.4386	NaN	NaN	NaN	NaN	NaN	18.5692	19.7127	18.3886	14.7776	16.6311	19.473	17.3919	20.8692	16.5231	NaN	NaN
867	J3KRA9;Q96Q15-2;Q96Q15;H3BPS6;A0A087WXM7;E9PNP6;I3L400;I3L0W2;Q96Q15-4;Q96Q15-3	J3KRA9;Q96Q15-2;Q96Q15;H3BPS6;A0A087WXM7;E9PNP6;I3L400;I3L0W2;Q96Q15-4;Q96Q15-3	Serine/threonine-protein kinase SMG1	SMG1	2	2	2	0.6	0.6	0.6	398.84	0.0070308	1.9509	55828000	2	NaN	NaN	NaN	NaN	16.5236	NaN	NaN	16.9323	NaN	NaN	NaN	NaN	NaN	NaN	14.6101	NaN	NaN	NaN	NaN	NaN	14.5997	NaN	NaN	NaN	NaN	NaN	NaN	NaN	NaN	NaN	NaN	NaN	NaN	NaN
868	J3KSY6;J3KRC4;Q8TCD5	J3KSY6;J3KRC4;Q8TCD5	5(3)-deoxyribonucleotidase, cytosolic type	NT5C	2	2	2	25.2	25.2	25.2	13.618	0.0012059	3.0584	89667000	2	NaN	NaN	NaN	NaN	NaN	NaN	NaN	NaN	NaN	NaN	NaN	NaN	NaN	NaN	NaN	NaN	NaN	NaN	NaN	NaN	NaN	NaN	19.0038	20.9751	NaN	NaN	NaN	NaN	NaN	NaN	NaN	NaN	NaN	NaN
869	J3QRN3;J3QLA9;J3QLB2;J3KRX2;J3QS49;Q8N1S5-2;Q8N1S5	J3QRN3;J3QLA9;J3QLB2;J3KRX2;J3QS49;Q8N1S5-2;Q8N1S5	Zinc transporter ZIP11	SLC39A11	1	1	1	22.2	22.2	22.2	8.5417	0.0098318	1.6116	5889500	1	NaN	NaN	NaN	NaN	NaN	NaN	NaN	NaN	NaN	NaN	NaN	NaN	NaN	NaN	NaN	NaN	NaN	NaN	NaN	NaN	NaN	NaN	NaN	NaN	NaN	NaN	NaN	NaN	NaN	NaN	NaN	NaN	NaN	NaN
870	J3KS15;Q14197	J3KS15;Q14197	Peptidyl-tRNA hydrolase ICT1, mitochondrial	ICT1	2	2	2	10.4	10.4	10.4	21.905	0.0065359	2.0095	372550000	6	NaN	20.7129	20.1786	20.5987	20.3661	21.2587	20.5342	17.8787	20.5067	NaN	20.2383	21.7169	15.8747	NaN	NaN	NaN	NaN	NaN	NaN	NaN	NaN	21.4549	NaN	NaN	NaN	NaN	17.0984	NaN	NaN	NaN	NaN	NaN	21.2271	18.1211
871	J3KS22;Q7Z4W1;J3QS36;J3QL34;J3QS45;J3KRZ4;J3KSZ5;J3QRQ2	J3KS22;Q7Z4W1;J3QS36;J3QL34;J3QS45;J3KRZ4;J3KSZ5	L-xylulose reductase	DCXR	9	9	9	53.1	53.1	53.1	23.96	0	33.214	1602100000	46	22.4534	19.8255	21.4237	20.7158	20.727	20.4384	19.7756	21.9693	21.4633	23.0976	20.8735	19.3594	21.6957	20.2492	19.6527	20.694	19.1718	17.906	18.5525	19.7668	18.995	21.3463	21.4433	22.735	20.3273	17.3914	NaN	18.7396	NaN	21.0144	20.1696	NaN	NaN	23.5966
872	J3KS81;Q8N511;J3KRW7	J3KS81;Q8N511;J3KRW7	Transmembrane protein 199	TMEM199	2	2	2	20	20	20	14.209	0.0077272	1.8464	36158000	2	NaN	NaN	NaN	NaN	NaN	NaN	NaN	NaN	NaN	NaN	NaN	NaN	NaN	NaN	NaN	NaN	NaN	NaN	NaN	NaN	NaN	NaN	NaN	NaN	NaN	NaN	NaN	NaN	NaN	NaN	NaN	NaN	NaN	NaN
873	J3KSC4;J3QLK0	J3KSC4;J3QLK0		RAC3	5	1	1	36.2	16.9	16.9	14.831	0.00094192	3.4931	9550000	2	NaN	NaN	NaN	NaN	NaN	NaN	NaN	NaN	NaN	NaN	NaN	NaN	NaN	NaN	NaN	NaN	NaN	NaN	NaN	NaN	NaN	NaN	NaN	NaN	NaN	NaN	NaN	NaN	NaN	NaN	NaN	NaN	NaN	NaN
874	J3QRG5;J3KSJ5;Q9BQA9-2;Q9BQA9;J3KTF4;J3QKS6;J3QRZ2;J3QLB7;J3QQQ4;J3QS53;J3QKZ6;H0Y2X1;J3KTI1;J3KSB6;J3KS78	J3QRG5;J3KSJ5;Q9BQA9-2;Q9BQA9;J3KTF4;J3QKS6;J3QRZ2;J3QLB7	Uncharacterized protein C17orf62	C17orf62	6	6	6	42.6	42.6	42.6	16.754	0	29.347	2740200000	74	23.9871	22.7677	22.5827	19.1047	20.0894	20.2796	22.0103	22.1704	23.1365	23.2605	20.5762	21.2756	22.1977	22.4812	20.7188	22.7651	22.8811	21.8898	20.051	22.002	21.1866	21.817	NaN	24.6063	20.771	20.2764	21.2567	NaN	20.9991	23.748	22.8832	22.9184	22.5282	23.6168
875	J3KSL8;J3QQJ5;Q9Y2L5-2;Q9Y2L5;J3QSA1;J3QR00	J3KSL8;J3QQJ5;Q9Y2L5-2;Q9Y2L5;J3QSA1	Trafficking protein particle complex subunit 8	TRAPPC8	3	3	3	4.8	4.8	4.8	104.24	0	5.2746	14010000	3	NaN	NaN	NaN	NaN	NaN	NaN	NaN	NaN	NaN	NaN	NaN	NaN	NaN	NaN	NaN	NaN	NaN	NaN	NaN	NaN	NaN	NaN	NaN	NaN	NaN	NaN	NaN	NaN	NaN	NaN	NaN	NaN	NaN	NaN
876	J3KT68;Q5BJF2	J3KT68;Q5BJF2	Transmembrane protein 97	TMEM97	2	2	2	25	25	25	10.976	0.006978	1.8905	49218000	3	NaN	NaN	NaN	NaN	NaN	18.1785	NaN	NaN	NaN	NaN	NaN	NaN	NaN	18.771	18.2803	NaN	19.4962	NaN	NaN	19.6524	NaN	NaN	NaN	19.5592	NaN	NaN	NaN	NaN	NaN	NaN	NaN	NaN	NaN	NaN
877	J3KT79;J3QR84;J3QRJ1;J3QL71;Q96FV2-2;Q96FV2;J3KS57	J3KT79;J3QR84;J3QRJ1;J3QL71;Q96FV2-2;Q96FV2;J3KS57	Secernin-2	SCRN2	2	2	2	27.6	27.6	27.6	13.576	0.00091659	3.1693	13404000	3	NaN	NaN	NaN	NaN	NaN	NaN	NaN	NaN	NaN	NaN	NaN	NaN	NaN	NaN	NaN	NaN	NaN	NaN	NaN	NaN	NaN	NaN	NaN	NaN	NaN	NaN	NaN	NaN	NaN	NaN	NaN	NaN	NaN	NaN
878	J3KTA4;P17844-2;P17844;J3KRZ1;J3QSF1;J3QRQ7	J3KTA4;P17844-2;P17844;J3KRZ1	Probable ATP-dependent RNA helicase DDX5	DDX5	8	3	3	14.5	5.2	5.2	69.086	0.00090937	3.1217	15139000	3	NaN	NaN	NaN	NaN	NaN	NaN	NaN	NaN	NaN	NaN	NaN	NaN	NaN	NaN	NaN	NaN	NaN	NaN	NaN	NaN	NaN	NaN	NaN	NaN	NaN	NaN	NaN	NaN	NaN	NaN	NaN	NaN	NaN	NaN
879	J3QR09;J3KTE4;P84098;J3QL15	J3QR09;J3KTE4;P84098;J3QL15	Ribosomal protein L19;60S ribosomal protein L19	RPL19	5	5	5	23.8	23.8	23.8	23.134	0	6.0143	25716000000	5	27.1959	NaN	NaN	20.911	NaN	NaN	21.066	19.4971	NaN	NaN	NaN	NaN	NaN	26.5963	27.1532	26.57	NaN	19.3926	16.8589	16.8537	27.8684	NaN	NaN	17.4905	24.0834	22.2238	25.5465	26	23.2947	25.2163	26.9464	NaN	NaN	NaN
880	J3KTJ8;J3QRI7;J3QQQ9;J3QQV1;J3QRC4;P61254;E5RIT6;Q9UNX3;J3KSS0;E5RHH1;J3KS10;H7C1F9;Q2PPJ7-3;Q2PPJ7-2;Q2PPJ7	J3KTJ8;J3QRI7;J3QQQ9;J3QQV1;J3QRC4;P61254;E5RIT6;Q9UNX3;J3KSS0	60S ribosomal protein L26;60S ribosomal protein L26-like 1	RPL26;RPL26L1	6	6	6	48.5	48.5	48.5	11.597	0.009136	1.6939	339030000	10	NaN	NaN	NaN	NaN	NaN	18.5516	NaN	NaN	NaN	NaN	NaN	NaN	NaN	20.4665	20.4437	17.7124	19.6399	19.9809	18.665	20.621	18.8562	NaN	NaN	21.7451	17.6319	NaN	21.4833	17.7733	NaN	19.9989	19.612	NaN	NaN	NaN
881	J3KTL2;Q07955;Q07955-3;Q07955-2;J3KSR8;J3QQV5;J3KSW7	J3KTL2;Q07955;Q07955-3;Q07955-2;J3KSR8	Serine/arginine-rich splicing factor 1	SRSF1	4	4	4	20.9	20.9	20.9	28.329	0	5.4512	133290000	7	NaN	NaN	NaN	NaN	NaN	NaN	17.2424	NaN	NaN	18.508	NaN	NaN	NaN	16.1248	NaN	NaN	NaN	19.6449	NaN	19.7014	16.8529	NaN	NaN	18.6377	20.0845	16.3291	19.1572	NaN	17.4776	17.5595	20.0854	NaN	NaN	NaN
882	J3QL04;J3QR12;Q9BZE9-4;Q9BZE9-3;Q9BZE9;Q9BZE9-2	J3QL04;J3QR12;Q9BZE9-4;Q9BZE9-3;Q9BZE9;Q9BZE9-2	Tether containing UBX domain for GLUT4	ASPSCR1	1	1	1	5.5	5.5	5.5	32.757	0.0041864	2.2337	10438000	0	NaN	NaN	NaN	NaN	NaN	NaN	NaN	NaN	NaN	NaN	NaN	NaN	NaN	NaN	NaN	NaN	NaN	NaN	NaN	NaN	NaN	NaN	NaN	NaN	NaN	NaN	NaN	NaN	NaN	NaN	NaN	NaN	NaN	NaN
883	J3QL48;J3QQN1;P40306	J3QL48;J3QQN1;P40306	Proteasome subunit beta type-10	PSMB10	1	1	1	26	26	26	8.2133	0	4.5089	5142500	1	NaN	NaN	NaN	NaN	NaN	NaN	NaN	NaN	NaN	NaN	NaN	NaN	NaN	NaN	NaN	NaN	NaN	NaN	NaN	NaN	NaN	NaN	NaN	NaN	NaN	NaN	NaN	NaN	NaN	NaN	NaN	NaN	NaN	NaN
884	J3QLR8;Q9Y3D9	J3QLR8;Q9Y3D9	28S ribosomal protein S23, mitochondrial	MRPS23	2	2	2	14.5	14.5	14.5	17.517	0.0017621	2.7197	46703000	2	18.9635	NaN	NaN	NaN	NaN	NaN	NaN	NaN	19.5308	NaN	NaN	NaN	NaN	NaN	NaN	18.0329	NaN	NaN	NaN	18.7955	NaN	NaN	NaN	NaN	NaN	NaN	NaN	NaN	NaN	NaN	NaN	NaN	NaN	NaN
885	J3QQQ0;Q9Y5X9-2;Q9Y5X9	J3QQQ0;Q9Y5X9-2;Q9Y5X9	Endothelial lipase	LIPG	1	1	1	4.4	4.4	4.4	43.153	0.0023002	2.5069	0	1	NaN	NaN	NaN	NaN	NaN	NaN	NaN	NaN	NaN	NaN	NaN	NaN	NaN	NaN	NaN	NaN	NaN	NaN	NaN	NaN	NaN	NaN	NaN	NaN	NaN	NaN	NaN	NaN	NaN	NaN	NaN	NaN	NaN	NaN
886	J3QRD1;P51648;P51648-2;I3L1M4;J3QKK9;J3QS00;J3KTG1;C9JGJ2;I3L0X1;J3KTD9;I3L2W1;K7EN73	J3QRD1;P51648;P51648-2	Fatty aldehyde dehydrogenase	ALDH3A2	7	7	7	20.4	20.4	20.4	44.648	0	12.754	1146500000	82	18.7404	18.7797	18.8399	NaN	19.6676	NaN	19.5739	17.6679	20.1238	20.8065	19.3859	18.8423	NaN	19.564	19.8975	19.0378	18.7638	19.5671	17.6203	18.5025	20.9063	19.809	21.2839	20.7623	20.506	NaN	18.8399	21.1497	18.5608	19.0493	17.6572	23.0953	18.909	18.5795
887	J3QRS3;P19105;O14950;J3KTJ1	J3QRS3;P19105;O14950;J3KTJ1	Myosin regulatory light chain 12A;Myosin regulatory light chain 12B	MYL12A;MYL12B	12	12	5	61	61	28.8	20.457	0	323.31	179500000000	3164	28.9984	26.7674	27.521	28.4577	27.219	28.2991	27.8397	28.1896	29.1662	28.9594	27.3838	27.0234	28.6736	27.8564	27.7345	28.6523	28.5247	25.969	25.0804	27.0633	26.6206	28.4661	26.7332	28.8248	26.5289	23.3844	27.112	27.1601	26.5341	28.2963	28.0342	28.8184	27.8859	30.396
888	J3QRT5;P13598;J3QKR4;J3QQX6;J3QRQ1;J3QQR8	J3QRT5;P13598;J3QKR4;J3QQX6;J3QRQ1;J3QQR8	Intercellular adhesion molecule 2	ICAM2	5	5	5	21.9	21.9	21.9	28.181	0	133.88	2124900000	52	22.6744	21.0312	22.7922	NaN	NaN	NaN	NaN	19.369	20.6853	NaN	20.4373	NaN	20.8503	19.6994	19.9083	20.9765	20.1	18.7059	17.7814	20.9439	20.7473	21.9262	NaN	20.0624	17.7181	18.5069	21.1014	19.7725	NaN	21.6933	21.0403	NaN	NaN	24.3943
889	J3QRU1;P07947;Q573B4;P06239;P06239-3	J3QRU1;P07947	Non-specific protein-tyrosine kinase;Tyrosine-protein kinase Yes	YES1	17	8	8	35.9	21.4	21.4	61.386	0	51.02	338150000	15	NaN	NaN	17.7667	NaN	NaN	NaN	NaN	NaN	NaN	NaN	NaN	NaN	18.1058	NaN	NaN	17.9205	NaN	NaN	NaN	NaN	NaN	NaN	NaN	17.8204	NaN	NaN	15.3765	14.924	NaN	NaN	NaN	19.5052	NaN	18.1686
890	J3QRU8;Q9Y2X7;Q9Y2X7-3;J3QLH1;J3QQI0	J3QRU8;Q9Y2X7;Q9Y2X7-3;J3QLH1	ARF GTPase-activating protein GIT1	GIT1	11	11	10	21.2	21.2	19	76.805	0	26.338	1038800000	23	19.9745	16.9609	17.5362	NaN	18.4447	17.7625	16.6788	21.1585	21.5796	NaN	NaN	NaN	17.192	18.5642	19.4217	17.2432	20.1549	16.7645	18.1252	18.9378	NaN	NaN	NaN	19.8149	15.9144	15.7332	17.1172	17.0809	16.3038	16.0185	18.8406	17.4484	NaN	20.4645
891	J3QT38;Q9Y2D4-2;Q9Y2D4	J3QT38;Q9Y2D4-2;Q9Y2D4	Exocyst complex component 6B	EXOC6B	3	2	2	5.1	4	4	79.368	0.0098369	1.6148	15602000	2	NaN	NaN	NaN	NaN	NaN	NaN	NaN	NaN	NaN	NaN	NaN	NaN	NaN	NaN	NaN	NaN	NaN	NaN	NaN	NaN	NaN	NaN	NaN	NaN	NaN	NaN	NaN	NaN	NaN	NaN	NaN	NaN	NaN	NaN
892	J3QT77;Q15165-3;Q15165-1;Q15165;G3XAK4	J3QT77;Q15165-3;Q15165-1;Q15165;G3XAK4	Serum paraoxonase/arylesterase 2	PON2	4	4	4	14.9	14.9	14.9	37.98	0	6.8912	273750000	14	17.8203	NaN	19.0362	NaN	NaN	17.7817	NaN	NaN	19.0143	18.2697	NaN	NaN	NaN	18.0528	NaN	NaN	NaN	NaN	NaN	NaN	NaN	NaN	NaN	20.4673	15.7208	NaN	NaN	NaN	17.9575	NaN	18.8717	NaN	NaN	19.308
893	J3QT87;Q96SW2-2;Q96SW2;J3QT51	J3QT87;Q96SW2-2;Q96SW2	Protein cereblon	CRBN	4	4	4	15.2	15.2	15.2	45.341	0	28.692	65252000	5	NaN	NaN	NaN	NaN	NaN	NaN	16.6683	NaN	NaN	NaN	NaN	NaN	NaN	NaN	NaN	NaN	NaN	NaN	18.3297	NaN	NaN	NaN	NaN	NaN	NaN	NaN	NaN	NaN	NaN	NaN	NaN	NaN	NaN	NaN
894	J3QTA2;Q99933-4;Q99933-3;Q99933;C9JYK5;Q99933-2	J3QTA2;Q99933-4;Q99933-3;Q99933;C9JYK5;Q99933-2	BAG family molecular chaperone regulator 1	BAG1	2	2	2	7.2	7.2	7.2	38.76	0	8.943	85354000	4	NaN	NaN	NaN	NaN	NaN	NaN	NaN	NaN	NaN	NaN	18.4596	NaN	NaN	NaN	NaN	NaN	NaN	NaN	NaN	NaN	NaN	NaN	NaN	NaN	NaN	NaN	NaN	NaN	NaN	NaN	NaN	NaN	NaN	21.2292
895	J3QTJ6;Q5CZC0;Q5CZC0-2;H7BZL6	J3QTJ6;Q5CZC0;Q5CZC0-2	Fibrous sheath-interacting protein 2	FSIP2	4	4	4	0.6	0.6	0.6	789.88	0.0070062	1.9174	1354700000	9	NaN	NaN	14.2239	12.938	14.4883	NaN	NaN	15.0555	NaN	NaN	NaN	NaN	NaN	14.6267	20.0236	12.5251	18.9878	16.3675	NaN	15.3783	18.4686	NaN	NaN	17.0577	15.7446	14.7497	NaN	NaN	16.1488	16.2962	17.5179	NaN	NaN	NaN
896	J9JIC5;Q9HAS0;J3KRR1;K7ERX0;K7EIQ2;K7EII1	J9JIC5;Q9HAS0;J3KRR1	Protein Njmu-R1	C17orf75	4	4	4	11.4	11.4	11.4	44.609	0	4.4883	103420000	6	NaN	NaN	NaN	NaN	NaN	NaN	NaN	NaN	NaN	NaN	NaN	NaN	NaN	NaN	14.4643	NaN	NaN	NaN	NaN	NaN	17.8727	NaN	NaN	NaN	NaN	NaN	NaN	NaN	NaN	NaN	NaN	NaN	NaN	20.0317
897	J9JID7;Q03252	J9JID7;Q03252	Lamin-B2	LMNB2	13	11	11	19.8	18.4	18.4	69.948	0	18.857	272020000	16	NaN	NaN	NaN	NaN	NaN	NaN	NaN	NaN	17.7404	NaN	NaN	17.3066	NaN	15.7278	15.8325	NaN	NaN	NaN	16.5559	16.6548	16.0636	NaN	NaN	NaN	15.3071	NaN	NaN	NaN	18.0156	NaN	16.2155	NaN	NaN	NaN
898	J9JIE6;Q9UM00-2;Q9UM00;J3QQY2;J3KS45;J3KTQ7	J9JIE6;Q9UM00-2;Q9UM00;J3QQY2	Transmembrane and coiled-coil domain-containing protein 1	TMCO1	3	3	3	13.4	13.4	13.4	27.079	0.0017396	2.591	1291800000	16	22.7495	17.6342	NaN	18.1994	19.4925	NaN	23.5049	23.2062	22.3467	NaN	24.1853	22.6193	NaN	19.1477	NaN	21.3491	21.2429	18.1097	NaN	20.4673	NaN	NaN	NaN	21.0105	19.5839	NaN	20.6326	19.2925	21.0757	20.9271	20.8697	NaN	23.131	23.611
899	K4DI93;Q13620-3;Q13620-1;Q13620;A6NE76;REV__H0Y4Y6;REV__A2A288-3;REV__A2A288-4;REV__A2A288	K4DI93;Q13620-3;Q13620-1;Q13620;A6NE76	Cullin-4B	CUL4B	7	4	4	8.3	4.8	4.8	102.75	0	33.224	178150000	3	NaN	NaN	NaN	NaN	NaN	NaN	18.4616	NaN	NaN	NaN	NaN	NaN	NaN	NaN	NaN	15.3215	NaN	NaN	NaN	14.6811	NaN	NaN	NaN	16.9027	NaN	NaN	NaN	NaN	NaN	NaN	NaN	NaN	NaN	17.8078
900	K7EM02;K7EIJ8;Q8IYT4-2;Q8IYT4	K7EM02;K7EIJ8;Q8IYT4-2;Q8IYT4	Katanin p60 ATPase-containing subunit A-like 2	KATNAL2	1	1	1	9.4	9.4	9.4	13.999	0.0077148	1.838	5697700000	133	24.3619	24.3057	23.259	23.1237	23.4312	23.4446	23.4212	24.0597	24.3703	25.0233	23.9965	23.3074	24.5435	23.7714	23.3578	22.8984	23.6111	22.7114	23.0545	22.8462	23.4157	24.0177	23.4211	25.0687	22.5797	19.5645	20.8793	22.4049	21.7407	23.7143	23.5504	24.1592	23.5176	25.5249
901	K7EIK7;O95834;O95834-2;O95834-3;C9JRL6;K7EII6;K7EKG3;K7ELI8;K7EKU5;K7ELB2;K7ERR2;K7EIM1;K7EQR0;K7ERY9	K7EIK7;O95834;O95834-2;O95834-3;C9JRL6	Echinoderm microtubule-associated protein-like 2	EML2	13	13	13	21.6	21.6	21.6	84.729	0	56.374	650240000	27	17.9657	NaN	NaN	NaN	NaN	17.7992	NaN	18.1814	18.3566	20.0084	NaN	17.3677	NaN	19.8395	16.3037	18.9602	18.5965	NaN	NaN	NaN	NaN	NaN	18.6465	21.6277	18.7493	NaN	15.1104	NaN	17.0805	19.0252	NaN	NaN	16.9011	19.8034
902	K7EIN2;Q9BRJ7;K7ENA3;W4VSQ8;Q9BRJ7-2;Q96DE0-3;Q96DE0	K7EIN2;Q9BRJ7;K7ENA3;W4VSQ8;Q9BRJ7-2	Protein syndesmos	NUDT16L1	4	4	4	24.7	24.7	24.7	21.809	0	4.5538	50820000	10	NaN	NaN	NaN	NaN	NaN	NaN	NaN	NaN	NaN	NaN	NaN	NaN	NaN	NaN	18.5975	NaN	NaN	NaN	NaN	NaN	NaN	NaN	NaN	18.3027	NaN	NaN	NaN	NaN	NaN	NaN	NaN	NaN	NaN	19.3877
903	K7EIN4;K7EQ63;Q13445	K7EIN4;K7EQ63;Q13445	Transmembrane emp24 domain-containing protein 1	TMED1	3	3	3	36.6	36.6	36.6	9.6352	0.0036651	2.3194	206820000	6	NaN	NaN	NaN	18.5886	NaN	NaN	NaN	NaN	21.2395	22.4541	NaN	NaN	NaN	19.6009	NaN	19.6393	20.741	18.7012	NaN	18.7682	NaN	NaN	NaN	21.5746	NaN	NaN	NaN	NaN	21.3498	20.7062	20.1948	NaN	NaN	NaN
904	K7EIR2;K7EKR0;Q5XKP0	K7EIR2;K7EKR0;Q5XKP0	Protein QIL1	C19orf70;QIL1	2	2	2	31.8	31.8	31.8	9.7002	0	33.104	82585000	2	NaN	NaN	NaN	NaN	NaN	NaN	NaN	NaN	NaN	NaN	NaN	NaN	NaN	NaN	NaN	NaN	NaN	NaN	NaN	NaN	NaN	21.184	NaN	NaN	NaN	NaN	NaN	NaN	NaN	NaN	NaN	NaN	NaN	20.8382
905	K7EIU4;Q63ZY3-3;Q63ZY3;Q63ZY3-2	K7EIU4;Q63ZY3-3;Q63ZY3;Q63ZY3-2	KN motif and ankyrin repeat domain-containing protein 2	KANK2	2	2	2	10.4	10.4	10.4	23.954	0.00033156	4.2751	33190000	2	NaN	NaN	NaN	NaN	NaN	NaN	NaN	NaN	NaN	NaN	NaN	NaN	NaN	NaN	NaN	NaN	NaN	NaN	NaN	NaN	NaN	NaN	NaN	NaN	NaN	NaN	NaN	NaN	18.8332	NaN	NaN	NaN	NaN	19.3144
906	S4R456;K7EM56;K7EJ78;S4R417;K7EQJ5;K7ELC2;P62841	S4R456;K7EM56;K7EJ78;S4R417;K7EQJ5;K7ELC2;P62841	40S ribosomal protein S15	RPS15	1	1	1	19.1	19.1	19.1	8.0266	0.0089169	1.7272	42639000	1	NaN	NaN	NaN	NaN	NaN	NaN	NaN	NaN	NaN	NaN	NaN	NaN	NaN	NaN	NaN	NaN	20.6181	NaN	NaN	NaN	NaN	NaN	NaN	21.8026	NaN	NaN	NaN	NaN	NaN	NaN	20.5183	NaN	NaN	NaN
907	K7EJE8;K7EKE6;P36776-3;P36776-2;P36776;K7ER27;K7ER56;K7ERR6	K7EJE8;K7EKE6;P36776-3;P36776-2;P36776	Lon protease homolog, mitochondrial	LONP1	15	15	15	22.8	22.8	22.8	93.296	0	122.66	976130000	49	18.0307	NaN	16.9865	16.7612	NaN	18.1381	NaN	14.8125	15.2448	NaN	NaN	NaN	17.7183	18.453	17.6807	18.7173	18.9758	16.3921	NaN	17.2678	16.9773	NaN	NaN	20.9784	16.0862	NaN	14.6438	17.2698	17.2964	18.1483	18.7887	NaN	19.3771	18.7876
908	K7EJH3;K7EJM7;M0QYK5;M0R2N4;Q01081-3;Q8WU68-3;Q8WU68-2;Q8WU68;Q01081-2;Q01081	K7EJH3;K7EJM7;M0QYK5;M0R2N4;Q01081-3;Q8WU68-3;Q8WU68-2;Q8WU68;Q01081-2;Q01081	Splicing factor U2AF 35 kDa subunit;Splicing factor U2AF 26 kDa subunit	U2AF1L4;U2AF1	2	2	2	35.9	35.9	35.9	3.8602	0.0039183	2.2628	51367000	2	NaN	NaN	NaN	NaN	NaN	23.6426	NaN	NaN	NaN	NaN	NaN	NaN	NaN	NaN	NaN	NaN	NaN	NaN	NaN	NaN	18.9659	NaN	NaN	20.5391	NaN	NaN	NaN	NaN	NaN	NaN	NaN	NaN	NaN	NaN
909	K7EJT5;K7EP65;K7EKS7;K7ELC4;K7EMH1;K7ERI7;P35268	K7EJT5;K7EP65;K7EKS7;K7ELC4;K7EMH1;K7ERI7;P35268	60S ribosomal protein L22	RPL22	1	1	1	27.7	27.7	27.7	5.0827	0.0067861	1.9814	95447000	1	NaN	NaN	NaN	NaN	NaN	NaN	NaN	NaN	NaN	NaN	NaN	NaN	NaN	NaN	NaN	NaN	NaN	NaN	NaN	NaN	NaN	NaN	NaN	NaN	NaN	NaN	NaN	NaN	NaN	NaN	NaN	NaN	NaN	NaN
910	K7EK07;Q71DI3;Q16695;P84243;P68431;Q6NXT2;K7EMV3;B4DEB1;K7ES00;K7EP01	K7EK07;Q71DI3;Q16695;P84243;P68431;Q6NXT2;K7EMV3;B4DEB1;K7ES00;K7EP01	Histone H3;Histone H3.2;Histone H3.1t;Histone H3.3;Histone H3.1;Histone H3.3C	H3F3B;HIST2H3A;HIST3H3;H3F3A;HIST1H3A;H3F3C	10	10	3	37.1	37.1	12.9	14.914	0	12.284	360760000000	668	31.5754	30.4157	31.3185	30.4296	30.6485	29.9971	30.2587	31.2318	30.5576	30.4362	31.0598	29.8398	31.1351	29.7736	30.3312	29.7801	30.2887	30.1988	29.8445	30.4427	30.1628	30.9396	28.7665	30.861	26.8276	25.3103	30.1895	29.0885	28.5679	30.2272	30.6904	30.0656	29.5615	31.77
911	K7EQ55;K7EK33;Q96EP5-2;Q96EP5;K7EQ02	K7EQ55;K7EK33;Q96EP5-2;Q96EP5;K7EQ02	DAZ-associated protein 1	DAZAP1	2	2	2	6.4	6.4	6.4	43.312	0.0012092	3.0933	103710000	7	NaN	NaN	19.4094	NaN	NaN	NaN	NaN	NaN	19.9833	NaN	NaN	NaN	NaN	17.7337	19.5205	NaN	17.832	NaN	NaN	NaN	NaN	NaN	NaN	19.4473	NaN	NaN	NaN	NaN	NaN	NaN	17.6012	NaN	NaN	20.1693
912	K7EK35;P42229;P42229-2;K7EIF9;C9JVV6;K7EM17	K7EK35;P42229;P42229-2	Signal transducer and activator of transcription;Signal transducer and activator of transcription 5A	STAT5A	24	5	5	34.2	9.6	9.6	87.361	0	19.157	89460000	14	NaN	NaN	NaN	NaN	NaN	NaN	NaN	NaN	NaN	NaN	NaN	NaN	NaN	17.8579	NaN	NaN	15.7393	NaN	NaN	NaN	NaN	NaN	NaN	17.9118	NaN	14.4426	NaN	NaN	NaN	NaN	16.2088	NaN	NaN	NaN
913	K7EK42;Q99426;K7EL99;K7EP07;Q99426-2;K7EQH0;K7ER04	K7EK42;Q99426;K7EL99;K7EP07;Q99426-2	Tubulin-folding cofactor B	TBCB	4	4	4	23.6	23.6	23.6	21.296	0	7.162	484270000	8	20.6051	21.9106	NaN	19.9149	NaN	20.5507	20.3647	19.6586	21.234	19.36	NaN	21.5196	NaN	19.4536	19.5983	20.0554	18.9952	NaN	NaN	NaN	NaN	NaN	21.6992	20.7964	NaN	NaN	NaN	NaN	NaN	18.7545	NaN	20.4604	NaN	NaN
914	K7EKF6;Q8NI99;Q9UKU9-2;Q9UKU9	K7EKF6;Q8NI99	Angiopoietin-related protein 6	ANGPTL6	8	8	8	30	30	30	46.991	0	205.65	426950000	20	NaN	NaN	NaN	NaN	18.3404	19.6631	NaN	19.9913	NaN	NaN	19.0161	NaN	NaN	19.2001	NaN	NaN	20.0629	NaN	NaN	18.1447	18.249	NaN	NaN	NaN	NaN	20.2648	15.7638	18.4592	NaN	NaN	NaN	NaN	NaN	NaN
915	K7EL81;Q9BZL4-2;Q9BZL4-3;Q9BZL4-4;Q9BZL4;K7ER83;Q9BZL4-5	K7EL81;Q9BZL4-2;Q9BZL4-3;Q9BZL4-4;Q9BZL4;K7ER83;Q9BZL4-5	Protein phosphatase 1 regulatory subunit 12C	PPP1R12C	2	2	2	4.2	4.2	4.2	80.199	0	10.784	27376000	2	NaN	NaN	NaN	NaN	NaN	NaN	16.4887	NaN	NaN	NaN	NaN	NaN	NaN	NaN	NaN	NaN	NaN	NaN	NaN	NaN	NaN	NaN	NaN	NaN	NaN	NaN	NaN	NaN	NaN	NaN	NaN	NaN	NaN	NaN
916	K7ELL7;P14314-2;P14314;K7EPW7;K7EKX1;K7EJ70	K7ELL7;P14314-2;P14314	Glucosidase 2 subunit beta	PRKCSH	17	17	17	29.3	29.3	29.3	60.192	0	321.14	8548600000	268	22.802	20.5633	22.5211	22.4582	22.1879	23.5469	22.6368	22.1193	22.8112	22.6314	21.7081	21.948	22.0769	23.952	23.6209	23.9927	22.4735	22.895	22.2722	23.3023	22.6045	22.2575	19.1952	24.492	21.5945	NaN	22.9556	22.6365	21.588	23.5039	23.8299	21.9932	22.0874	24.2627
917	K7ELM1;Q96NW4	K7ELM1;Q96NW4	Ankyrin repeat domain-containing protein 27	ANKRD27	1	1	1	3.6	3.6	3.6	44.575	0.0039271	2.2889	10936000	1	NaN	NaN	NaN	NaN	NaN	NaN	NaN	NaN	NaN	NaN	NaN	NaN	NaN	NaN	NaN	NaN	NaN	NaN	NaN	NaN	NaN	NaN	NaN	NaN	NaN	NaN	NaN	NaN	NaN	NaN	NaN	NaN	NaN	NaN
918	K7ELQ0;K7ES61;X6RAY8;Q9BYD3-2;Q9BYD3;K7EKI4;K7ELF1;K7EJ73	K7ELQ0;K7ES61;X6RAY8;Q9BYD3-2;Q9BYD3;K7EKI4;K7ELF1	39S ribosomal protein L4, mitochondrial	MRPL4	3	3	3	16.8	16.8	16.8	24.446	0.0046935	2.1318	13735000000	35	24.5984	25.3562	25.1323	25.6322	25.7171	26.0702	25.4754	26.4108	26.0844	24.5879	25.3074	25.0611	25.2431	NaN	NaN	NaN	NaN	NaN	NaN	NaN	NaN	25.2859	24.4291	NaN	NaN	NaN	NaN	NaN	NaN	NaN	NaN	24.1196	25.1174	27.0744
919	K7ELQ9;Q6UW68;K7EM09;K7EPR0;K7ER05;K7EJQ9	K7ELQ9;Q6UW68;K7EM09;K7EPR0	Transmembrane protein 205	TMEM205	3	3	3	22.9	22.9	22.9	19.27	0	4.9637	438760000	5	22.0074	NaN	NaN	NaN	NaN	NaN	NaN	NaN	NaN	NaN	NaN	NaN	NaN	20.935	21.4966	22.2534	22.1995	21.8549	21.6148	20.202	23.1178	NaN	NaN	22.5148	NaN	NaN	19.7125	20.9004	19.2448	23.2501	20.4317	21.4057	NaN	NaN
920	K7EM18;P41567;O60739	K7EM18;P41567;O60739	Eukaryotic translation initiation factor 1;Eukaryotic translation initiation factor 1b	EIF1;EIF1B	1	1	1	13.2	13.2	13.2	13.607	0.0070423	1.9619	47323000	1	NaN	NaN	NaN	NaN	18.6689	19.0839	NaN	NaN	NaN	NaN	NaN	NaN	NaN	NaN	NaN	NaN	NaN	NaN	NaN	NaN	NaN	21.1138	NaN	NaN	NaN	NaN	NaN	NaN	NaN	19.4404	NaN	NaN	NaN	19.9808
921	K7EMM8;Q49A26-5;Q49A26-2;Q49A26-3;Q49A26;K7EQB2;Q49A26-4	K7EMM8;Q49A26-5;Q49A26-2;Q49A26-3;Q49A26;K7EQB2;Q49A26-4	Putative oxidoreductase GLYR1	GLYR1	3	3	3	7.8	7.8	7.8	57.215	0.00032637	4.036	16376000	2	NaN	NaN	NaN	NaN	NaN	NaN	NaN	NaN	NaN	NaN	NaN	NaN	NaN	NaN	NaN	NaN	NaN	NaN	NaN	NaN	NaN	NaN	NaN	NaN	NaN	NaN	NaN	NaN	NaN	NaN	NaN	NaN	NaN	NaN
922	K7EMQ9;K7ES31;K7ERF1	K7EMQ9;K7ES31;K7ERF1	Eukaryotic translation initiation factor 3 subunit K	EIF3K	4	4	1	32.1	32.1	4.3	16.309	0	10.913	43419000000	349	26.7	27.5686	25.8955	25.2769	25.7729	25.3827	25.8295	25.4121	26.4304	26.7535	26.3264	25.3762	26.9998	27.1337	27.485	27.003	26.9986	26.9828	26.8136	27.5617	26.7405	26.0797	25.7899	27.1983	24.9838	23.7545	26.2143	26.9406	25.6611	26.9594	27.1999	26.7363	26.1346	26.644
923	K7EMR7;O75298-3;O75298;O75298-2;Q7RTN0	K7EMR7;O75298-3;O75298;O75298-2;Q7RTN0	Reticulon;Reticulon-2	RTN2	7	7	7	33.2	33.2	33.2	29.519	0	58.332	12625000000	225	25.9816	24.9506	25.109	24.2168	23.7563	24.2912	24.3788	24.5735	25.0348	23.6801	24.29	23.4234	25.2128	23.8087	24.0457	24.7168	25.5055	23.6584	22.2118	23.9252	23.3545	23.9543	22.4322	25.293	22.5825	21.7396	23.4675	23.1922	22.9387	24.4023	24.8053	24.1601	23.6904	26.2989
924	K7EMY7;K7ER15;Q9H0R4-2;Q9H0R4	K7EMY7;K7ER15;Q9H0R4-2;Q9H0R4	Haloacid dehalogenase-like hydrolase domain-containing protein 2	HDHD2	1	1	1	8.9	8.9	8.9	16.413	0.0084477	1.7796	140040000	4	NaN	NaN	NaN	NaN	NaN	NaN	NaN	NaN	NaN	NaN	NaN	NaN	NaN	NaN	NaN	19.7639	19.9652	NaN	NaN	18.3523	NaN	NaN	NaN	19.9147	18.6951	NaN	NaN	18.6315	17.4691	NaN	18.3578	NaN	20.1341	NaN
925	K7ENG2;P26368-2;P26368	K7ENG2;P26368-2;P26368	Splicing factor U2AF 65 kDa subunit	U2AF2	3	3	3	11.1	11.1	11.1	33.901	0.0017406	2.5977	103870000	3	NaN	NaN	NaN	NaN	NaN	NaN	NaN	NaN	NaN	20.6474	NaN	NaN	NaN	18.2749	NaN	NaN	18.8823	16.054	NaN	NaN	16.7921	NaN	NaN	NaN	NaN	NaN	NaN	NaN	NaN	NaN	NaN	NaN	NaN	NaN
926	K7ENI6;K7ERE1;Q8N2U0	K7ENI6;K7ERE1;Q8N2U0	Transmembrane protein 256	TMEM256	2	2	2	87.8	87.8	87.8	3.9694	0	27.063	196010000	13	NaN	NaN	21.9729	NaN	NaN	NaN	NaN	NaN	21.0175	NaN	NaN	NaN	21.522	21.6956	19.57	22.1808	21.3519	20.605	NaN	21.6261	NaN	NaN	NaN	23.7039	NaN	NaN	20.5175	NaN	19.9115	22.4459	21.3866	21.1519	NaN	23.003
927	K7ENL9;Q96DM3;K7EIS6;A0A087WZD4	K7ENL9;Q96DM3	Uncharacterized protein C18orf8	C18orf8	3	3	3	5.4	5.4	5.4	69.389	0	5.0066	19510000	4	NaN	NaN	NaN	NaN	NaN	NaN	NaN	NaN	NaN	NaN	NaN	NaN	NaN	NaN	NaN	NaN	NaN	NaN	NaN	NaN	NaN	NaN	NaN	NaN	NaN	NaN	NaN	NaN	NaN	NaN	NaN	NaN	NaN	NaN
928	K7EP08	K7EP08		STAT3	4	1	1	82.1	14.3	14.3	10.177	0.0028345	2.3454	5411800	1	NaN	NaN	NaN	NaN	NaN	NaN	NaN	NaN	NaN	NaN	NaN	NaN	NaN	NaN	NaN	NaN	NaN	NaN	NaN	NaN	NaN	NaN	NaN	NaN	NaN	NaN	NaN	NaN	NaN	NaN	NaN	NaN	NaN	NaN
929	K7EP32;Q9BZV1-2;Q9BZV1;K7ELN1	K7EP32;Q9BZV1-2;Q9BZV1	UBX domain-containing protein 6	UBXN6	3	3	3	8.1	8.1	8.1	41.958	0.0014894	2.89	92485000	5	NaN	NaN	NaN	NaN	NaN	NaN	NaN	NaN	NaN	NaN	NaN	NaN	18.7928	17.6321	16.5772	18.5744	19.3221	NaN	NaN	NaN	NaN	NaN	NaN	18.468	NaN	16.2154	NaN	NaN	NaN	NaN	17.5517	NaN	NaN	NaN
930	K7EPQ7;Q5BJH7-2;Q5BJH7-6;Q5BJH7-3;Q5BJH7	K7EPQ7;Q5BJH7-2;Q5BJH7-6;Q5BJH7-3;Q5BJH7	Protein YIF1B	YIF1B	1	1	1	5.2	5.2	5.2	26.924	0	5.5176	539380000	19	20.2883	NaN	NaN	20.2016	NaN	19.9555	19.639	20.6424	20.7373	NaN	NaN	NaN	20.4504	22.2926	21.7547	21.5979	22.388	19.6565	19.3296	21.7997	NaN	NaN	NaN	23.2244	NaN	17.4197	21.0747	20.9836	NaN	19.2397	22.3891	21.8651	18.6831	21.6109
931	K7EQ37	K7EQ37		UNC13D	14	2	2	67.8	12.4	12.4	30.68	0	5.9441	124490000	3	NaN	NaN	NaN	NaN	NaN	NaN	NaN	NaN	20.5139	NaN	NaN	NaN	NaN	NaN	NaN	NaN	NaN	NaN	NaN	NaN	NaN	NaN	NaN	NaN	17.3367	NaN	NaN	NaN	NaN	NaN	19.4372	NaN	NaN	NaN
932	Q08E86;K7EQ86;Q14667-2;Q14667;K7EQR3	Q08E86;K7EQ86;Q14667-2;Q14667;K7EQR3	Protein KIAA0100	KIAA0100	4	4	2	2.1	2.1	1.4	237.31	0.0039216	2.2746	296130000	4	NaN	NaN	NaN	NaN	17.9913	NaN	NaN	15.7375	NaN	NaN	15.0784	NaN	NaN	16.0601	NaN	17.1647	15.437	NaN	NaN	NaN	NaN	NaN	NaN	16.7761	NaN	NaN	16.7853	NaN	NaN	15.1071	15.405	NaN	NaN	NaN
933	K7EQA1;O14737;O14737-2;K7ESJ4	K7EQA1;O14737;O14737-2;K7ESJ4	Programmed cell death protein 5	PDCD5	2	2	2	27.6	27.6	27.6	10.004	0.0017366	2.5666	25150000	2	NaN	NaN	NaN	NaN	NaN	NaN	NaN	NaN	NaN	NaN	NaN	NaN	NaN	NaN	NaN	NaN	NaN	NaN	NaN	NaN	NaN	NaN	NaN	NaN	NaN	NaN	NaN	NaN	NaN	NaN	NaN	NaN	NaN	NaN
934	K7EQB1;Q9UNK0	K7EQB1;Q9UNK0	Syntaxin-8	STX8	3	3	3	33.6	33.6	33.6	14.164	0	22.159	49226000	6	NaN	NaN	NaN	NaN	NaN	NaN	NaN	NaN	NaN	NaN	NaN	NaN	NaN	NaN	18.1049	NaN	NaN	NaN	NaN	18.0792	NaN	NaN	NaN	NaN	NaN	18.5485	19.1598	NaN	NaN	NaN	NaN	NaN	NaN	NaN
935	K7EQS7;Q06136;K7ERC8;Q06136-2	K7EQS7;Q06136;K7ERC8;Q06136-2	3-ketodihydrosphingosine reductase	KDSR	2	2	2	23.2	23.2	23.2	16.773	0.0014966	2.9809	19916000	2	NaN	NaN	NaN	NaN	NaN	NaN	NaN	NaN	NaN	NaN	NaN	NaN	NaN	NaN	NaN	NaN	NaN	NaN	NaN	NaN	NaN	NaN	NaN	NaN	NaN	NaN	NaN	20.9255	NaN	NaN	NaN	NaN	NaN	NaN
936	Q6P163;K7ER74;P02655;V9GYJ8	Q6P163;K7ER74;P02655	Apolipoprotein C-II;Proapolipoprotein C-II	APOC2;APOC4-APOC2	3	3	3	40.3	40.3	40.3	8.1463	0.0084567	1.782	1201600000	6	NaN	21.7	NaN	NaN	21.6385	NaN	NaN	22.8491	23.7782	25.9337	NaN	NaN	NaN	NaN	22.6644	21.5882	23.5759	21.9572	NaN	21.6575	NaN	NaN	NaN	23.1941	NaN	18.1965	NaN	22.225	22.3598	22.2565	NaN	24.158	NaN	NaN
937	K7ER95;Q92918-2;Q92918;K7EKT6;K7EJS6	K7ER95;Q92918-2;Q92918;K7EKT6	Mitogen-activated protein kinase kinase kinase kinase;Mitogen-activated protein kinase kinase kinase kinase 1	MAP4K1	3	3	3	4.4	4.4	4.4	89.969	0.0017467	2.6372	7302000	3	NaN	NaN	NaN	NaN	NaN	NaN	NaN	NaN	NaN	NaN	NaN	NaN	NaN	NaN	NaN	NaN	NaN	NaN	NaN	NaN	NaN	NaN	NaN	NaN	NaN	NaN	NaN	NaN	NaN	NaN	NaN	NaN	NaN	NaN
938	K7ERG4;P62316;P62316-2	K7ERG4;P62316	Small nuclear ribonucleoprotein Sm D2	SNRPD2	3	3	3	46.2	46.2	46.2	8.7769	0.0014899	2.9015	130670000	9	NaN	NaN	NaN	NaN	NaN	NaN	NaN	NaN	21.9254	NaN	NaN	NaN	NaN	NaN	NaN	19.7536	NaN	NaN	NaN	NaN	NaN	NaN	NaN	21.3585	NaN	NaN	19.0442	NaN	NaN	NaN	NaN	NaN	NaN	NaN
939	K7ERG9;P00746	K7ERG9;P00746	Complement factor D	CFD	3	3	3	21.5	21.5	21.5	27.862	0	13.266	32347000	4	NaN	NaN	NaN	NaN	NaN	NaN	NaN	NaN	NaN	NaN	NaN	NaN	NaN	NaN	NaN	NaN	NaN	NaN	NaN	NaN	NaN	NaN	NaN	NaN	NaN	NaN	NaN	NaN	NaN	NaN	NaN	NaN	NaN	NaN
940	K7ERI9;P02654;K7EKP1;K7EJI9;K7ELM9;K7EPF9	K7ERI9;P02654;K7EKP1;K7EJI9;K7ELM9;K7EPF9	Apolipoprotein C-I;Truncated apolipoprotein C-I	APOC1	4	4	4	28.6	28.6	28.6	8.647	0	20.829	3391400000	64	26.0855	24.322	25.4745	21.7439	21.5432	24.5204	24.5425	21.5031	24.7502	24.9127	NaN	NaN	21.5194	25.6633	25.0057	25.6828	25.8992	NaN	21.1968	23.5475	22.4672	24.1064	20.2181	25.9256	22.2807	22.9244	23.3141	22.4756	23.1636	24.3435	23.9504	25.2487	22.9448	NaN
941	K7ES70;P55083;P55083-2;REV__Q9P2D8-2;REV__G3V2U4;REV__Q9P2D8;REV__Q9P2D8-3	K7ES70;P55083;P55083-2	Microfibril-associated glycoprotein 4	MFAP4	3	3	3	11.1	11.1	11.1	31.326	0	5.9631	519370000	12	NaN	NaN	17.3982	NaN	NaN	18.8437	NaN	18.8354	22.0802	NaN	NaN	NaN	19.7574	19.9718	18.9505	21.6154	19.2969	19.9064	17.4968	19.5296	19.2038	19.5874	NaN	20.8913	21.5896	22.4457	NaN	19.2119	20.1238	20.4881	20.1304	NaN	NaN	20.3475
942	X6RGC9;K7ES93;O43914-3;O43914-2;O43914	X6RGC9;K7ES93;O43914-3;O43914-2;O43914	TYRO protein tyrosine kinase-binding protein	TYROBP	2	2	2	29.7	29.7	29.7	10.972	0.0014912	2.918	4902500	3	NaN	NaN	NaN	NaN	NaN	NaN	NaN	NaN	NaN	NaN	NaN	NaN	NaN	NaN	NaN	NaN	NaN	NaN	NaN	NaN	NaN	NaN	NaN	NaN	NaN	NaN	20.2251	NaN	NaN	NaN	NaN	NaN	NaN	NaN
943	K7ESP4;Q8WVC6;Q8WVC6-2	K7ESP4;Q8WVC6;Q8WVC6-2	Dephospho-CoA kinase domain-containing protein	DCAKD	8	8	8	37.3	37.3	37.3	24.177	0	11.626	480770000	20	21.4252	NaN	20.7714	17.4041	18.0877	NaN	NaN	18.2793	19.1695	18.842	NaN	NaN	NaN	17.0034	NaN	15.5678	19.7479	NaN	20.2951	NaN	NaN	NaN	NaN	21.4202	18.1405	NaN	NaN	NaN	18.2274	17.1492	18.635	NaN	NaN	20.9198
944	L0R6Q1	L0R6Q1		SLC35A4	5	5	5	55.3	55.3	55.3	11.133	0	24.022	604760000	24	21.9053	20.5954	NaN	19.8244	NaN	NaN	20.2421	20.1145	20.8802	21.6505	21.4056	NaN	21.2819	21.2884	19.572	22.0908	20.9574	20.7341	NaN	21.2703	19.5904	21.0797	NaN	20.3891	NaN	NaN	NaN	20.9729	19.3167	21.4186	20.2495	21.4437	NaN	NaN
945	M0QWZ7;Q9NP81;M0R2C6;B4DJM9;Q9NP81-2;M0QX29;M0R259;M0R2H5	M0QWZ7;Q9NP81;M0R2C6;B4DJM9;Q9NP81-2	Serine--tRNA ligase, mitochondrial	SARS2	5	5	5	17.4	17.4	17.4	58.182	0	11.739	147360000	6	NaN	NaN	NaN	NaN	NaN	NaN	NaN	17.8561	NaN	NaN	NaN	NaN	NaN	NaN	NaN	NaN	NaN	NaN	NaN	NaN	NaN	17	NaN	NaN	NaN	NaN	NaN	NaN	NaN	NaN	NaN	NaN	NaN	NaN
946	M0QXG9;M0R0I0;Q9NWV8-2;Q9NWV8;M0QYV1;M0R3F4;M0R2A4;M0R2K3;M0R193;M0R2I2;J3KQS6;Q9NWV8-3	M0QXG9;M0R0I0;Q9NWV8-2;Q9NWV8;M0QYV1;M0R3F4;M0R2A4;M0R2K3;M0R193;M0R2I2;J3KQS6;Q9NWV8-3	BRISC and BRCA1-A complex member 1	BABAM1	2	2	2	15.2	15.2	15.2	21.019	0	11.708	87060000	7	NaN	NaN	NaN	NaN	NaN	NaN	NaN	NaN	NaN	NaN	NaN	NaN	NaN	18.7164	NaN	NaN	NaN	NaN	NaN	NaN	NaN	NaN	NaN	21.3692	NaN	NaN	NaN	17.9679	NaN	NaN	NaN	NaN	NaN	19.6814
947	M0R0P1;M0R299;M0QXL5;M0R2Q4;P22087;M0R2U2;M0R1H0	M0R0P1;M0R299;M0QXL5;M0R2Q4;P22087	rRNA 2-O-methyltransferase fibrillarin	FBL	3	3	1	21.9	21.9	8.8	24.544	0.00033179	4.2953	136980000	2	NaN	NaN	NaN	NaN	NaN	NaN	NaN	NaN	NaN	NaN	NaN	NaN	NaN	NaN	NaN	NaN	NaN	NaN	NaN	NaN	NaN	NaN	NaN	21.7282	NaN	NaN	NaN	NaN	NaN	NaN	20.8944	NaN	NaN	NaN
948	M0QXS5;P14866;P14866-2;M0QYL7;M0R1W6	M0QXS5;P14866;P14866-2	Heterogeneous nuclear ribonucleoprotein L	HNRNPL	5	1	1	12.6	1.9	1.9	58.362	0.0084858	1.809	36557000	1	NaN	NaN	NaN	NaN	NaN	NaN	NaN	NaN	NaN	NaN	NaN	NaN	NaN	NaN	NaN	NaN	NaN	NaN	NaN	NaN	NaN	NaN	NaN	NaN	NaN	NaN	NaN	NaN	NaN	NaN	NaN	NaN	NaN	NaN
949	M0QYC9;Q9HA65-3;Q9HA65-2;Q9HA65;M0R2L2	M0QYC9;Q9HA65-3;Q9HA65-2;Q9HA65;M0R2L2	TBC1 domain family member 17	TBC1D17	4	3	3	12.5	10.8	10.8	39.35	0.00032765	4.0905	46210000	4	NaN	NaN	NaN	NaN	NaN	NaN	NaN	NaN	NaN	NaN	NaN	NaN	NaN	NaN	NaN	16.1388	NaN	NaN	NaN	NaN	NaN	NaN	NaN	NaN	NaN	NaN	NaN	NaN	NaN	NaN	NaN	NaN	NaN	19.3455
950	M0R2T3;M0R0H0;M0QYM4;M0R220;M0QYN1;M0QYN9;P55899	M0R2T3;M0R0H0;M0QYM4;M0R220;M0QYN1;M0QYN9;P55899	IgG receptor FcRn large subunit p51	FCGRT	1	1	1	43.6	43.6	43.6	4.536	0	15.441	10450000	1	NaN	NaN	NaN	NaN	NaN	NaN	NaN	NaN	NaN	NaN	NaN	NaN	NaN	NaN	NaN	NaN	NaN	NaN	NaN	NaN	NaN	NaN	NaN	NaN	NaN	NaN	NaN	NaN	NaN	NaN	NaN	NaN	NaN	NaN
951	M0QYR1;P08621-3;P08621-2;P08621	M0QYR1;P08621-3;P08621-2;P08621	U1 small nuclear ribonucleoprotein 70 kDa	SNRNP70	2	2	2	21.3	21.3	21.3	11.476	0.0095905	1.6193	40094000	3	NaN	NaN	NaN	NaN	NaN	NaN	NaN	NaN	NaN	NaN	NaN	NaN	NaN	NaN	NaN	NaN	20.936	NaN	NaN	NaN	NaN	NaN	NaN	21.0149	NaN	NaN	NaN	NaN	17.634	NaN	20.4163	NaN	NaN	NaN
952	M0QYS6;M0R0H5;M0R383;M0R0Y4;M0QYR6;M0R1I2;Q03405-2;Q03405	M0QYS6;M0R0H5;M0R383;M0R0Y4;M0QYR6;M0R1I2;Q03405-2;Q03405	Urokinase plasminogen activator surface receptor	PLAUR	1	1	1	17.3	17.3	17.3	14.863	0	6.4417	33194000	1	NaN	NaN	NaN	NaN	NaN	NaN	NaN	NaN	NaN	NaN	NaN	NaN	NaN	NaN	NaN	NaN	NaN	NaN	NaN	NaN	19.1174	NaN	NaN	NaN	NaN	NaN	NaN	NaN	NaN	NaN	NaN	NaN	NaN	NaN
953	M0QYT0;M0R076	M0QYT0			7	4	0	28.3	17.8	0	35.904	0	6.7885	206280000	6	18.8928	NaN	18.6695	NaN	NaN	18.6857	18.6903	NaN	19.0901	NaN	19.11	NaN	NaN	19.5482	NaN	NaN	NaN	16.6128	17.6422	18.6617	18.1992	NaN	NaN	18.0757	NaN	NaN	NaN	NaN	15.5407	NaN	NaN	NaN	NaN	NaN
954	M0R0N4;M0QYZ2;P53680;X6R390;P53680-2;M0QZ21;M0R1S0	M0R0N4;M0QYZ2;P53680;X6R390;P53680-2;M0QZ21	AP-2 complex subunit sigma	AP2S1	6	6	6	43.8	43.8	43.8	17.303	0	18.183	2026900000	54	22.9286	22.2805	20.674	21.0408	NaN	NaN	NaN	21.1699	20.4278	22.4053	NaN	19.729	20.5239	23.6738	23.9478	23.8215	24.0954	22.612	22.7258	22.5737	22.8412	20.293	20.6299	24.4333	21.5126	19.9193	21.5523	21.4278	21.4841	23.3088	23.5347	22.1613	20.7856	22.4293
955	M0QZP4;M0QZ10;B3KSI3;M0QXF9;O15382-2;O15382	M0QZP4;M0QZ10;B3KSI3;M0QXF9;O15382-2;O15382	Branched-chain-amino-acid aminotransferase;Branched-chain-amino-acid aminotransferase, mitochondrial	BCAT2	7	7	7	39.3	39.3	39.3	34.897	0	11.823	170780000	12	NaN	NaN	18.5476	NaN	NaN	17.7103	18.1144	NaN	NaN	NaN	NaN	NaN	18.7794	19.1531	17.6949	18.182	18.399	NaN	NaN	NaN	NaN	NaN	NaN	19.915	NaN	NaN	NaN	NaN	NaN	20.9314	NaN	NaN	NaN	19.7252
956	M0QZ54	M0QZ54		STXBP2	10	1	1	77.7	11.6	11.6	12.642	0.0017457	2.6334	48164000	5	NaN	NaN	NaN	NaN	NaN	NaN	NaN	NaN	NaN	18.7768	NaN	NaN	NaN	19.0391	18.6535	NaN	18.5369	NaN	NaN	NaN	NaN	NaN	NaN	18.0072	NaN	NaN	NaN	NaN	18.2194	NaN	19.0327	NaN	NaN	NaN
957	M0R205;M0QZB8;M0QZB7;Q14653;Q14653-4;M0R0R8;M0R007;M0R0X9;M0QXC8;M0R3E9;M0QYX3;M0R3C2;M0QYT9;Q14653-2	M0R205;M0QZB8;M0QZB7;Q14653;Q14653-4;M0R0R8;M0R007;M0R0X9;M0QXC8;M0R3E9;M0QYX3;M0R3C2;M0QYT9;Q14653-2	Interferon regulatory factor 3	IRF3	2	2	2	8	8	8	31.804	0.0012096	3.1001	300350000	2	20.0776	NaN	19.1758	NaN	NaN	NaN	NaN	NaN	NaN	19.7105	NaN	19.4808	NaN	20.1958	NaN	21.4138	21.2449	NaN	NaN	17.8148	NaN	NaN	NaN	20.8021	NaN	NaN	NaN	NaN	20.561	21.6643	NaN	18.821	19.6429	NaN
958	M0QZC5;P62280;M0R1H5	M0QZC5;P62280	40S ribosomal protein S11	RPS11	4	4	4	30.5	30.5	30.5	13.997	0.006799	2.0017	568890000	9	22.6592	NaN	19.3109	NaN	NaN	NaN	NaN	NaN	20.3321	23.3893	20.2679	19.5944	21.1445	19.0633	NaN	NaN	19.7474	18.3435	NaN	NaN	NaN	21.0616	20.0024	21.8203	18.3897	NaN	NaN	NaN	17.7817	NaN	19.2899	21.5992	20.0334	22.3337
959	M0QZK8;O75223;H7BZK5;B8ZZK2;O75223-3	M0QZK8;O75223;H7BZK5;B8ZZK2;O75223-3	Gamma-glutamylcyclotransferase	GGCT	2	2	2	22.3	22.3	22.3	11.578	0	16.523	40296000	2	NaN	NaN	NaN	NaN	NaN	NaN	NaN	NaN	18.686	NaN	NaN	NaN	NaN	NaN	NaN	NaN	NaN	NaN	NaN	NaN	NaN	NaN	NaN	NaN	NaN	NaN	NaN	NaN	NaN	NaN	NaN	NaN	NaN	NaN
960	M0R2G8;M0R057;Q96SQ9;Q96SQ9-2	M0R2G8;M0R057;Q96SQ9;Q96SQ9-2	Cytochrome P450 2S1	CYP2S1	1	1	1	7.9	7.9	7.9	17.781	0.0084971	1.816	6924000	1	NaN	NaN	NaN	NaN	NaN	NaN	NaN	NaN	NaN	NaN	NaN	NaN	NaN	NaN	NaN	NaN	NaN	NaN	NaN	NaN	NaN	NaN	NaN	NaN	NaN	NaN	NaN	NaN	NaN	NaN	NaN	NaN	NaN	NaN
961	M0R0F0;P46782;M0R0R2;M0QZN2	M0R0F0;P46782;M0R0R2;M0QZN2	40S ribosomal protein S5;40S ribosomal protein S5, N-terminally processed	RPS5	4	4	4	29	29	29	22.391	0	17.112	90112000	6	NaN	NaN	NaN	NaN	NaN	NaN	NaN	NaN	NaN	NaN	NaN	NaN	NaN	18.2186	NaN	NaN	NaN	16.9779	NaN	NaN	NaN	NaN	NaN	20.4702	17.9191	19.357	NaN	16.2866	NaN	18.0169	17.8425	NaN	NaN	NaN
962	M0R0K9;Q13263-2;Q13263	M0R0K9;Q13263-2;Q13263	Transcription intermediary factor 1-beta	TRIM28	3	3	3	9.3	9.3	9.3	48.434	0.00032744	4.0814	25890000	3	NaN	NaN	NaN	NaN	NaN	NaN	NaN	NaN	NaN	NaN	NaN	NaN	NaN	NaN	NaN	NaN	17.7185	NaN	NaN	NaN	NaN	NaN	NaN	18.3431	NaN	NaN	NaN	NaN	NaN	NaN	NaN	NaN	NaN	NaN
963	M0R300;M0R0P8;Q13459-2;Q13459;M0R2J3;M0R332;M0QZY4;M0QXP0	M0R300;M0R0P8;Q13459-2;Q13459	Unconventional myosin-IXb	MYO9B	19	19	19	11.5	11.5	11.5	234.23	0	56.447	572160000	23	16.3965	NaN	NaN	15.7681	15.5677	NaN	15.55	16.8483	17.339	NaN	NaN	NaN	16.3155	16.1106	15.2489	17.8461	16.1015	NaN	NaN	14.3206	NaN	NaN	NaN	18.284	15.6241	NaN	NaN	14.3695	NaN	17.7596	14.9914	14.7279	15.4485	18.3348
964	M0R0P9;P31751;P31751-2;J3QKW1;J3QLS6;C9JHS6;M0QZW8;J3QL45;C9JIJ1;M0R275;J3KRI8;A8MX96;E7EVP8;M0QZK3;J3KTC6;C9JC83;M0R283;Q9Y243-2;Q9Y243	M0R0P9;P31751;P31751-2;J3QKW1	RAC-beta serine/threonine-protein kinase	AKT2	10	10	8	24.7	24.7	20	51.571	0	14.475	848800000	28	19.7672	19.1523	20.1345	17.5095	20.8088	18.9886	16.5724	18.4897	20.2055	19.4716	NaN	18.349	19.1667	17.1262	17.5626	18.052	19.8432	NaN	NaN	17.6261	NaN	17.2046	16.885	20.8003	NaN	NaN	NaN	17.0307	16.9834	18.5931	18.7757	18.4187	NaN	21.537
965	M0R117;Q02543;M0R3D6;M0R1A7;M0R0P7	M0R117;Q02543;M0R3D6;M0R1A7;M0R0P7	60S ribosomal protein L18a	RPL18A	5	5	5	33.8	33.8	33.8	18.079	0.0022929	2.4651	105830000	6	NaN	NaN	NaN	NaN	NaN	NaN	NaN	NaN	NaN	20.707	NaN	NaN	NaN	NaN	NaN	18.5766	20.2604	NaN	NaN	NaN	NaN	NaN	NaN	21.6704	18.0488	NaN	19.2612	NaN	NaN	NaN	19.047	19.4634	19.5363	NaN
966	M0R165;Q9UBC2-4;Q9UBC2-3;Q9UBC2;Q9UBC2-2;M0R2S2;M0R1V5;M0QX30;K7EJR2;M0R330	M0R165;Q9UBC2-4;Q9UBC2-3;Q9UBC2;Q9UBC2-2;M0R2S2	Epidermal growth factor receptor substrate 15-like 1	EPS15L1	15	15	15	26.9	26.9	26.9	83.474	0	70.203	728300000	42	17.9698	16.2218	NaN	16.527	13.2773	17.0884	15.9763	18.3316	NaN	18.5252	NaN	15.5543	17.2163	19.8354	18.1881	19.0487	19.5054	15.9792	18.594	15.4991	17.1496	NaN	17.0739	18.7862	NaN	15.8215	17.6624	17.8282	NaN	18.4185	18.9738	16.1016	16.9235	21.283
967	M0R1L7;O43633;M0R1T5;M0QXX8	M0R1L7;O43633;M0R1T5	Charged multivesicular body protein 2a	CHMP2A	6	6	6	25.8	25.8	25.8	18.739	0	6.9095	1281900000	36	23.5185	21.081	21.7046	21.6122	19.9498	19.5446	20.2747	NaN	20.3547	21.3183	14.431	13.5678	21.6339	20.9521	21.8719	21.715	21.9443	20.5048	20.2452	21.7344	19.1667	NaN	19.4205	22.8619	19.1692	NaN	21.5578	20.3186	NaN	21.6537	22.2325	17.7442	20.3242	21.7609
968	M0R208;Q16740;M0QYV5	M0R208;Q16740	ATP-dependent Clp protease proteolytic subunit;ATP-dependent Clp protease proteolytic subunit, mitochondrial	CLPP	5	5	5	35.8	35.8	35.8	20.568	0	11.487	209070000	6	NaN	NaN	NaN	19.6044	NaN	NaN	NaN	20.6424	NaN	NaN	NaN	NaN	20.4339	NaN	NaN	NaN	NaN	NaN	NaN	NaN	NaN	19.7993	NaN	22.8723	NaN	16.9203	NaN	NaN	NaN	NaN	NaN	NaN	NaN	NaN
969	M0R210;P62249;M0R3H0;A0A087WZ27;M0QX76;M0R1M5;Q6IPX4	M0R210;P62249;M0R3H0;A0A087WZ27;M0QX76;M0R1M5	40S ribosomal protein S16	RPS16;ZNF90	6	6	6	44.2	44.2	44.2	14.419	0	8.0637	907710000	33	18.6846	19.2337	18.662	NaN	21.2142	20.2486	19.9373	20.5889	NaN	20.3148	NaN	NaN	18.1055	21.0287	20.54	21.0162	21.8126	20.2464	20.8496	19.6271	20.5681	18.2285	NaN	23.0471	19.6668	16.7036	21.9915	18.805	18.5012	18.9385	20.9695	NaN	18.9848	21.6901
970	M0R2A0;Q5UCC4-2;Q5UCC4	M0R2A0;Q5UCC4-2;Q5UCC4	ER membrane protein complex subunit 10	EMC10	1	1	1	2.2	2.2	2.2	38.975	0.0065646	2.0394	14398000	2	NaN	NaN	NaN	NaN	NaN	NaN	14.3382	NaN	18.0447	NaN	NaN	17.7451	NaN	NaN	NaN	NaN	NaN	NaN	NaN	NaN	NaN	NaN	NaN	NaN	NaN	NaN	NaN	NaN	NaN	NaN	NaN	NaN	NaN	NaN
971	Q5SRQ3;Q5SRQ6;N0E472;P67870;N0E644	Q5SRQ3;Q5SRQ6;N0E472;P67870;N0E644	Casein kinase II subunit beta	CSNK2B-LY6G5B-1181;CSNK2B;CSNK2B-LY6G5B--991;CSNK2B-LY6G5B-562	2	2	2	11	11	11	26.673	0	7.6371	600990000	26	NaN	NaN	NaN	19.9724	19.9573	19.0828	19.8312	20.1441	19.2586	NaN	NaN	NaN	NaN	20.8841	21.164	20.3941	21.5712	19.9877	20.5331	20.2532	20.0285	19.4246	NaN	21.5879	18.7109	18.2751	18.2261	17.9235	20.3914	20.4996	20.1239	NaN	NaN	21.3797
972	O00116;B8ZZ81	O00116	Alkyldihydroxyacetonephosphate synthase, peroxisomal	AGPS	22	22	22	48.3	48.3	48.3	72.911	0	254.79	3015800000	106	21.5984	20.2699	20.6336	17.7488	20.8476	19.5088	16.7446	20.0843	19.1758	20.1641	NaN	18.5367	19.534	20.0725	20.0595	19.7707	20.4068	17.6884	17.266	19.8089	16.8465	17.498	NaN	22.5649	18.9489	19.0594	17.5228	17.9367	15.3851	20.1868	20.5459	18.6425	20.0453	22.6011
973	O00139-2;O00139-1;O00139-5;O00139;O00139-4;D6R9M0;H0Y8H2;H0YB64;H0Y5Z9;Q99661-2;Q8N4N8;Q99661	O00139-2;O00139-1;O00139-5;O00139;O00139-4	Kinesin-like protein KIF2A	KIF2A	24	24	24	33.5	33.5	33.5	75.042	0	88.858	10728000000	214	22.8936	25.1531	22.5672	22.1917	23.6703	21.9792	21.5745	23.7094	22.9184	20.5676	21.9473	20.2218	22.2633	21.8542	21.8488	22.5881	22.6706	20.8918	19.322	21.5623	20.2344	20.5354	19.6586	23.6145	20.2654	20.1635	20.624	19.7003	19.5629	22.703	22.3811	20.1508	20.736	23.9895
974	O00151	O00151	PDZ and LIM domain protein 1	PDLIM1	16	16	16	57.1	57.1	57.1	36.071	0	207.96	7517200000	273	23.3195	23.0313	19.8484	22.0098	20.1808	21.7402	22.5634	23.4305	22.7447	21.3309	21.5092	21.1999	21.7991	23.2559	22.7139	23.5433	23.3708	19.75	18.7281	20.8333	21.5616	22.5428	21.8652	23.9194	22.2642	22.0423	20.6609	22.8144	21.3385	22.5157	22.6291	22.9996	22.3462	25.2268
975	O00154-4;O00154-6;O00154-7;O00154;O00154-2;O00154-3;K7EKP8	O00154-4;O00154-6;O00154-7;O00154;O00154-2;O00154-3	Cytosolic acyl coenzyme A thioester hydrolase	ACOT7	7	7	2	31.1	31.1	10.4	37.419	0	57.53	1774300000	51	22.471	20.0911	18.2947	19.004	18.4776	19.9375	17.8781	20.6178	22.2686	22.6445	17.7991	17.8818	19.9286	20.7968	20.1368	20.3494	19.514	NaN	21.0128	18.0107	20.3258	19.1516	23.1934	23.1128	22.203	NaN	NaN	19.6569	18.3043	22.6689	19.507	NaN	NaN	21.9435
976	O00160;M0QXU2;M0QXE0;M0QY89	O00160	Unconventional myosin-If	MYO1F	27	27	23	28.4	28.4	24.2	124.84	0	180.36	4553400000	139	21.9072	17.8754	19.0972	19.1781	21.362	19.2838	18.987	20.0735	21.0714	20.3968	16.4196	15.0018	18.407	20.4517	20.7387	18.4065	20.1174	19.2204	20.4409	20.4331	19.1468	19.8016	18.7611	22.507	17.5214	20.1306	19.2238	19.0809	19.6518	19.9401	20.5425	19.6534	20.9493	20.6428
977	O00161;H3BM38;O00161-2;H3BNE1;H3BR18;H3BPJ0;H3BV99;H3BP15;H3BQY9;H3BR99;H3BNG6;H3BU94	O00161;H3BM38;O00161-2;H3BNE1;H3BR18;H3BPJ0;H3BV99;H3BP15;H3BQY9	Synaptosomal-associated protein 23;Synaptosomal-associated protein	SNAP23	12	12	12	63.5	63.5	63.5	23.354	0	171.87	5941200000	109	23.6768	22.2126	23.5078	23.8603	22.3728	22.8885	22.9856	22.1176	23.7143	23.6983	21.9936	21.6003	22.8891	22.8652	21.0359	23.1517	23.6533	22.5487	20.6461	23.2414	22.61	22.9264	20.7886	24.0063	20.788	19.6739	23.0795	22.5199	21.466	23.1701	23.3112	22.7523	22.9219	25.3933
978	O00170;V9GYQ3;E9PMH2	O00170;V9GYQ3;E9PMH2	AH receptor-interacting protein	AIP	2	2	2	7.6	7.6	7.6	37.636	0.007225	1.8746	24826000	1	NaN	NaN	NaN	NaN	NaN	NaN	NaN	NaN	NaN	NaN	NaN	NaN	NaN	NaN	NaN	NaN	NaN	NaN	NaN	NaN	NaN	NaN	NaN	NaN	NaN	NaN	NaN	18.6044	NaN	NaN	NaN	NaN	NaN	NaN
979	O00178;B0QY59;F5H257;F5H716	O00178	GTP-binding protein 1	GTPBP1	7	7	7	16	16	16	72.453	0	45.513	117820000	8	NaN	NaN	17.4396	NaN	NaN	NaN	NaN	NaN	NaN	NaN	NaN	NaN	NaN	NaN	NaN	NaN	NaN	NaN	NaN	NaN	NaN	NaN	NaN	18.1062	NaN	NaN	NaN	NaN	NaN	NaN	NaN	NaN	NaN	NaN
980	O00182-2;O00182;J3QS92;J3KSA0;F8W9W4;J3KSY2;Q3B8N2-2;Q6DKI2;Q3B8N2	O00182-2;O00182	Galectin-9	LGALS9	5	5	5	17.3	17.3	17.3	35.888	0	22.87	778640000	9	NaN	NaN	NaN	NaN	NaN	NaN	NaN	NaN	NaN	NaN	NaN	NaN	NaN	17.5597	23.1833	NaN	22.9384	NaN	20.8962	NaN	23.1876	NaN	NaN	20.6511	13.7864	19.6215	17.1943	NaN	19.5371	NaN	NaN	NaN	NaN	NaN
981	O00186	O00186	Syntaxin-binding protein 3	STXBP3	16	16	16	31.4	31.4	31.4	67.764	0	46.376	1362700000	69	19.6378	NaN	16.7647	19.3805	17.7484	19.4049	18.6739	20.5472	20.2335	18.5119	NaN	18.4502	17.7509	19.5589	19.4678	20.4602	21.0401	17.4409	18.1518	19.0566	18.9482	19.4266	16.8966	21.0439	17.9013	18.0444	17.5868	18.7142	18.1825	19.3632	19.9601	18.959	19.6046	21.9958
982	O00194;K7ES41;K7EJ38	O00194	Ras-related protein Rab-27B	RAB27B	13	13	11	59.6	59.6	51.4	24.608	0	239.53	76740000000	928	28.1667	26.9692	27.5154	27.4766	26.9152	27.4872	27.1152	27.7337	28.0524	27.4651	27.0995	25.4208	26.9474	26.2654	25.9798	26.1512	26.3257	24.9516	25.2098	26.1311	24.6382	26.6929	25.4411	27.6235	24.9708	23.911	25.6922	25.7499	24.2713	26.7636	26.4543	26.7665	26.8345	28.7926
983	O00203-3;O00203;Q13367;Q13367-4;Q13367-3;F5GYB0;H0YBD0;F5GWU4	O00203-3;O00203	AP-3 complex subunit beta-1	AP3B1	21	21	21	23.7	23.7	23.7	116.19	0	95.419	1880200000	65	20.9347	17.575	17.7816	17.5183	17.6727	18.0835	17.296	18.8988	20.2019	16.8035	NaN	NaN	NaN	19.6224	18.941	20.0743	20.1779	17.8139	NaN	18.0927	14.9243	17.4201	17.7808	21.6036	17.9762	16.6249	16.8302	16.8306	16.4925	20.1343	19.2844	14.214	NaN	20.2218
984	O00214;O00214-2;E9PN19;F6V2D4;B1ANM0;H7BXD8;Q5T3P9;E9PJ77;E9PRN3	O00214;O00214-2;E9PN19;F6V2D4;B1ANM0;H7BXD8;Q5T3P9	Galectin-8;Galectin	LGALS8	4	4	4	12.9	12.9	12.9	35.808	0.00033146	4.274	148540000	6	NaN	NaN	NaN	NaN	19.4639	NaN	NaN	19.9213	17.8712	NaN	NaN	NaN	NaN	NaN	NaN	NaN	NaN	NaN	NaN	NaN	NaN	NaN	NaN	NaN	17.4425	17.9951	17.1785	NaN	NaN	17.8918	NaN	19.3959	NaN	20.0695
985	O00231;O00231-2;J3QRY4;J3QS13;J3KSW3	O00231;O00231-2	26S proteasome non-ATPase regulatory subunit 11	PSMD11	20	20	20	52.6	52.6	52.6	47.463	0	120.93	7115700000	177	22.8667	22.7153	20.1936	20.9854	21.4135	20.344	21.0208	21.3031	22.7187	24.0859	21.0626	18.963	19.8619	21.5899	22.4638	21.1427	22.1948	19.937	21.5102	20.1671	21.8902	20.8664	20.7455	22.9199	20.2534	16.4242	18.4773	20.325	20.1181	23.2137	21.8429	23.088	20.9114	23.8078
986	O00232;O00232-2	O00232;O00232-2	26S proteasome non-ATPase regulatory subunit 12	PSMD12	18	18	17	44.7	44.7	43.4	52.904	0	323.31	3041900000	144	20.37	20.8544	NaN	21.1795	21.1273	19.8744	17.9848	21.4169	21.6361	21.8225	19.3727	19.8826	20.7727	20.8388	21.3789	20.1358	20.2202	20.6206	20.0794	20.5204	19.9919	18.8749	19.7281	22.4458	19.347	NaN	18.0619	19.388	19.1181	21.0297	20.9798	19.3939	20.4322	21.7299
987	O00233;J3KN29;F5H5V4;F5GX23;O00233-2;F5H7X1;O00233-3;F5H169	O00233;J3KN29;F5H5V4;F5GX23;O00233-2;F5H7X1	26S proteasome non-ATPase regulatory subunit 9	PSMD9	9	9	9	48	48	48	24.682	0	130.55	2964300000	48	23.6323	23.4279	22.9478	20.1575	21.1108	17.1128	21.4298	18.2707	22.0774	23.7837	18.7509	17.9363	NaN	23.1678	22.7774	23.3437	23.4108	22.3911	22.995	22.5387	22.3874	20.8006	21.1866	22.1354	21.4427	18.5906	20.3554	21.9536	22.8864	22.9977	22.7914	23.4188	20.8185	NaN
988	O00264;O00264-2;U3KQM0	O00264;O00264-2	Membrane-associated progesterone receptor component 1	PGRMC1	10	10	8	48.2	48.2	40.5	21.671	0	103.07	10942000000	192	25.3702	24.404	24.7689	24.1969	23.8843	24.5551	24.0663	24.4368	24.8438	25.1001	24.6776	23.7272	25.2199	24.2875	23.8024	25.2556	24.9704	23.6424	22.3091	24.0487	23.5949	22.9775	21.8205	25.6961	23.0355	21.0894	23.2078	23.7329	23.1396	24.3975	24.853	24.6399	23.7848	26.3136
989	O00299	O00299	Chloride intracellular channel protein 1	CLIC1	19	19	18	86.7	86.7	84.2	26.922	0	323.31	70222000000	1223	26.867	25.0885	25.2149	25.9656	25.9979	25.6787	26.6659	27.0601	26.7684	27.4261	23.8156	24.8146	25.6105	27.2596	26.9249	27.3923	27.3163	24.9224	25.2675	25.5377	25.8282	25.697	25.7772	28.2106	25.8128	23.7981	23.5754	25.3416	26.1179	26.7369	26.7064	26.3107	25.5459	28.3643
990	O00303;H0YDT6;E9PQV8	O00303	Eukaryotic translation initiation factor 3 subunit F	EIF3F	5	5	5	20.7	20.7	20.7	37.563	0	22.331	199740000	11	18.9925	NaN	NaN	NaN	NaN	NaN	NaN	NaN	NaN	NaN	NaN	NaN	NaN	NaN	NaN	NaN	17.8924	NaN	NaN	NaN	NaN	NaN	NaN	21.284	17.7305	NaN	NaN	NaN	NaN	NaN	17.7558	NaN	NaN	NaN
991	O00391;O00391-2;A8MXT8	O00391;O00391-2	Sulfhydryl oxidase 1	QSOX1	21	21	21	34.4	34.4	34.4	82.577	0	53.007	1484100000	46	18.3084	NaN	17.3433	NaN	NaN	15.3528	17.6226	18.0864	NaN	NaN	NaN	NaN	16.9256	14.1897	19.83	15.1841	15.9275	NaN	14.3195	15.206	19.1191	NaN	19.2647	19.9886	17.9658	21.7504	NaN	NaN	13.3706	16.2769	18.1135	16.94	NaN	18.2141
992	O00399	O00399	Dynactin subunit 6	DCTN6	1	1	1	9.5	9.5	9.5	20.747	0	8.7999	47825000	2	NaN	NaN	NaN	NaN	NaN	NaN	NaN	NaN	NaN	NaN	NaN	NaN	NaN	19.2039	NaN	NaN	NaN	NaN	NaN	NaN	NaN	NaN	NaN	NaN	NaN	NaN	NaN	NaN	NaN	NaN	NaN	NaN	NaN	NaN
993	O00400;H7C562;H7C577	O00400;H7C562	Acetyl-coenzyme A transporter 1	SLC33A1	4	4	4	8.2	8.2	8.2	60.908	0	7.1975	1093200000	6	NaN	NaN	19.8709	NaN	NaN	19.9579	NaN	NaN	22.129	23.6543	21.8063	NaN	NaN	NaN	NaN	19.8121	19.9536	NaN	NaN	NaN	17.2215	NaN	NaN	17.7118	NaN	NaN	16.2773	16.2097	NaN	NaN	15.2553	22.2615	19.5599	NaN
994	O00410;O00410-3;H0Y8C6;O00410-2;E7ETV3;E7EQT5;C9JMV5;H0Y3V4;C9JZD8;E7EWK4;E7EX05;E7EV12;C9JZ53;C9JQT6;E7ESA1;E7ESZ1;E7ETV8;C9JXE0;C9J875	O00410;O00410-3;H0Y8C6;O00410-2	Importin-5	IPO5	28	28	26	36	36	34.3	123.63	0	323.31	4611100000	164	20.8767	19.6551	15.899	20.3427	19.7905	19.1959	18.4554	18.6073	20.6821	21.3809	16.4744	18.2765	19.5978	20.9584	21.5752	21.9507	21.3712	18.0033	20.0087	19.0841	20.1403	19.8067	17.253	22.6101	20.1668	16.6022	18.0661	19.6765	17.521	21.9594	20.0735	20.3634	18.3923	22.4942
995	O00421;O00421-2;C9JP23	O00421;O00421-2;C9JP23	C-C chemokine receptor-like 2	CCRL2	3	3	3	7.8	7.8	7.8	39.513	0.0017606	2.7137	37433000	4	NaN	NaN	NaN	NaN	NaN	NaN	NaN	NaN	NaN	NaN	NaN	NaN	NaN	NaN	NaN	NaN	NaN	NaN	14.9518	NaN	NaN	NaN	NaN	NaN	NaN	NaN	16.523	NaN	NaN	NaN	NaN	NaN	NaN	NaN
996	O00442;O00442-2;A6NIC1	O00442;O00442-2	RNA 3-terminal phosphate cyclase	RTCA	8	8	8	29.8	29.8	29.8	39.336	0	11.302	1479500000	22	NaN	NaN	20.9308	20.3007	19.568	NaN	NaN	20.8066	17.5386	NaN	20.14	NaN	NaN	21.2711	23.0126	21.4321	21.6137	21.6198	21.0923	21.709	21.3378	NaN	NaN	22.0521	18.1471	21.1343	22.2706	19.4274	20.8893	20.8712	22.9964	NaN	17.9311	20.8592
997	O00462;E9PFW2	O00462;E9PFW2	Beta-mannosidase	MANBA	4	3	3	5.2	4.4	4.4	100.89	0.0012099	3.1045	27522000	3	NaN	NaN	NaN	NaN	NaN	NaN	NaN	NaN	NaN	NaN	NaN	NaN	NaN	NaN	NaN	NaN	NaN	NaN	NaN	NaN	NaN	NaN	NaN	NaN	NaN	NaN	NaN	NaN	NaN	NaN	NaN	NaN	NaN	NaN
998	O00471;F8W9B8;G3V4Z7	O00471;F8W9B8	Exocyst complex component 5	EXOC5	13	13	13	20.1	20.1	20.1	81.852	0	13.968	725760000	25	17.9137	NaN	NaN	16.9247	19.4543	NaN	NaN	17.7703	21.7116	NaN	NaN	15.5133	17.3419	NaN	16.6095	NaN	17.3101	NaN	NaN	16.7889	16.1112	NaN	NaN	16.2984	NaN	18.2032	NaN	NaN	15.4274	18.4407	NaN	20.9162	15.5833	18.2805
999	O00483	O00483	Cytochrome c oxidase subunit NDUFA4	NDUFA4	5	5	5	55.6	55.6	55.6	9.3697	0	14.607	4167400000	109	23.7836	20.954	23.433	22.9855	20.9618	24.5161	24.1838	22.8533	24.3063	NaN	23.4303	21.4403	23.2869	23.2541	22.9501	22.6926	22.864	22.5701	21.3163	23.7834	24.2182	22.7504	NaN	24.0072	23.6547	18.6431	23.8396	21.7019	25.2794	26.4922	25.8521	22.82	23.0553	25.5422
1000	O00487	O00487	26S proteasome non-ATPase regulatory subunit 14	PSMD14	4	4	4	20.6	20.6	20.6	34.577	0	15.108	903340000	29	21.1621	21.7986	19.7289	18.1161	20.9578	19.9628	20.1612	21.0501	21.1489	22.2913	19.4547	19.0323	19.9586	18.421	18.1432	18.7636	18.001	NaN	17.4887	17.7674	18.3256	19.2779	20.3016	21.4405	18.9609	NaN	NaN	NaN	NaN	20.5035	18.526	20.5445	18.9711	22.2381
1001	O00501	O00501	Claudin-5	CLDN5	3	3	3	17.4	17.4	17.4	23.147	0	41.492	2335200000	73	24.023	22.9588	23.3919	22.3885	22.643	23.3608	23.0816	22.4634	23.0156	NaN	22.5531	22.2136	23.671	24.1041	23.3697	24.0445	21.6179	22.4461	20.9351	23.712	22.1266	22.8283	23.3061	24.3627	22.0379	19.235	22.6282	22.925	21.7177	23.1757	23.5843	22.8462	21.7933	24.6967
1002	O00505;H0Y4S9	O00505	Importin subunit alpha-4	KPNA3	6	6	3	12.5	12.5	6.9	57.81	0	26.074	384700000	24	NaN	NaN	NaN	NaN	16.1556	NaN	NaN	18.2608	18.096	17.8625	NaN	NaN	16.4911	19.6164	19.4122	18.7422	21.1528	NaN	NaN	NaN	16.8801	NaN	NaN	21.4727	17.8985	18.169	NaN	15.8179	NaN	19.5165	18.0928	19.3554	17.1918	20.3347
1003	O00534;B4DHS6;O00534-3;O00534-2;O00534-4	O00534;B4DHS6;O00534-3;O00534-2	von Willebrand factor A domain-containing protein 5A	VWA5A	12	12	12	19.8	19.8	19.8	86.488	0	61.433	468830000	29	NaN	NaN	17.3666	NaN	18.1179	NaN	16.8385	16.3416	16.8983	18.6023	NaN	NaN	16.7961	NaN	18.4172	18.551	17.5141	16.2934	17.7221	16.4591	17.7441	NaN	NaN	19.4626	20.0133	18.0137	17.1039	15.5305	NaN	NaN	17.5887	NaN	NaN	19.0016
1004	O00560-3;O00560;B4DHN5;E9PBU7;O00560-2;G5EA09	O00560-3;O00560;B4DHN5;E9PBU7;O00560-2;G5EA09	Syntenin-1	SDCBP	5	5	5	18.8	18.8	18.8	31.761	0	32.02	187370000	12	18.4754	NaN	18.5082	NaN	18.5536	NaN	NaN	19.8741	19.3195	20.1217	NaN	NaN	NaN	NaN	NaN	NaN	NaN	NaN	NaN	17.2223	NaN	NaN	NaN	19.6402	NaN	NaN	NaN	NaN	NaN	20.2126	NaN	17.8395	NaN	19.9687
1005	O00567;H0Y653;H0YDU4;Q5JXT2	O00567;H0Y653;H0YDU4	Nucleolar protein 56	NOP56	3	3	3	8.6	8.6	8.6	66.049	0	4.7945	21001000	3	NaN	NaN	NaN	NaN	NaN	NaN	NaN	NaN	NaN	NaN	NaN	NaN	NaN	NaN	NaN	NaN	NaN	NaN	NaN	NaN	NaN	NaN	NaN	NaN	NaN	NaN	NaN	NaN	NaN	NaN	NaN	NaN	NaN	NaN
1006	O00571-2;O00571;O15523-2;O15523;O15523-3;A0A087WVZ1;C9J8G5;C9J081;D6RCM4;Q9NQI0-3;Q9NQI0-2;Q9NQI0-4;Q9NQI0	O00571-2;O00571;O15523-2;O15523	ATP-dependent RNA helicase DDX3X;ATP-dependent RNA helicase DDX3Y	DDX3X;DDX3Y	18	18	17	32.5	32.5	30.8	71.354	0	72.342	2093900000	65	21.2783	18.1376	19.1435	18.7972	19.4684	18.9824	18.1571	20.5912	21.7218	20.5718	18.6445	18.0233	19.0831	15.2381	16.254	NaN	15.7633	14.9133	15.7107	15.513	16.3305	18.9495	17.2033	20.199	17.1933	19.0169	18.1915	16.4882	15.2796	19.5553	17.1891	18.1226	18.1317	21.0497
1007	O00602;A0A087WVE2	O00602	Ficolin-1	FCN1	5	5	5	21.5	21.5	21.5	35.078	0	323.31	1443800000	25	19.5971	NaN	21.3437	20.1182	21.491	19.923	20.7268	20.8209	18.5153	20.8389	20.7692	19.1177	19.634	17.4786	18.5053	17.6186	17.9921	21.031	22.1699	18.1247	17.8768	22.766	17.3209	19.4908	NaN	21.8027	19.2155	18.527	17.694	17.6704	17.8885	18.6403	20.7946	19.7824
1008	O00629;H7C4F6	O00629	Importin subunit alpha-3	KPNA4	5	2	2	11.5	6	6	57.886	0	80.784	37378000	3	NaN	NaN	NaN	NaN	NaN	NaN	NaN	NaN	NaN	NaN	NaN	NaN	NaN	18.0781	NaN	NaN	18.3163	NaN	NaN	NaN	NaN	NaN	NaN	NaN	NaN	NaN	NaN	NaN	NaN	NaN	NaN	NaN	NaN	17.4396
1009	O00743;O00743-3;O00743-2;Q5T1S7	O00743;O00743-3;O00743-2	Serine/threonine-protein phosphatase 6 catalytic subunit;Serine/threonine-protein phosphatase 6 catalytic subunit, N-terminally processed	PPP6C	8	8	8	29.8	29.8	29.8	35.144	0	58.258	2787300000	49	22.979	22.7364	23.0441	21.1636	22.1565	21.597	21.0728	17.0537	22.2206	22.6209	22.0895	21.9507	18.9315	21.2526	21.7313	19.6046	19.2703	20.5924	21.6668	19.6178	20.8639	21.9343	19.9047	22.8227	18.9179	NaN	17.8	17.4327	19.8422	19.4979	19.6994	22.3438	21.7357	23.2797
1010	O00754-2;O00754;M0QZ24;M0R2P5;M0R174;M0QZG6	O00754-2;O00754	Lysosomal alpha-mannosidase;Lysosomal alpha-mannosidase A peptide;Lysosomal alpha-mannosidase B peptide;Lysosomal alpha-mannosidase C peptide;Lysosomal alpha-mannosidase D peptide;Lysosomal alpha-mannosidase E peptide	MAN2B1	9	9	9	10.5	10.5	10.5	113.61	0	14.197	404660000	12	17.5894	NaN	NaN	NaN	NaN	NaN	NaN	NaN	NaN	17.273	NaN	NaN	NaN	16.8848	NaN	17.9004	15.9633	14.778	NaN	NaN	NaN	NaN	NaN	18.8025	NaN	NaN	NaN	NaN	NaN	NaN	15.3319	19.6078	NaN	17.4428
1011	O00764;F2Z2Y4;O00764-2;O00764-3;A8MV33	O00764;F2Z2Y4;O00764-2;O00764-3	Pyridoxal kinase	PDXK	6	6	6	21.5	21.5	21.5	35.102	0	45.975	194950000	15	NaN	NaN	NaN	NaN	18.4854	NaN	17.1735	NaN	NaN	NaN	NaN	NaN	NaN	16.5586	NaN	18.5947	NaN	NaN	NaN	NaN	NaN	NaN	17.4264	21.6968	NaN	NaN	16.1979	16.6971	16.7533	NaN	NaN	NaN	NaN	19.0604
1012	O14523;O14523-2;E9PK05	O14523;O14523-2	C2 domain-containing protein 2-like	C2CD2L	7	7	7	12	12	12	76.18	0	22.359	665450000	15	21.7567	18.8157	19.1851	19.824	19.0667	19.2956	18.7814	18.6384	18.1739	18.4134	18.4592	20.3031	20.2541	18.2187	NaN	18.9497	17.996	17.4828	NaN	16.758	NaN	18.4101	17.9796	18.1197	17.2677	14.8087	NaN	NaN	NaN	NaN	NaN	17.6698	19.285	15.8523
1013	O14561;I3L505;H3BNK3	O14561;I3L505;H3BNK3	Acyl carrier protein, mitochondrial;Acyl carrier protein	NDUFAB1	4	4	4	19.2	19.2	19.2	17.417	0	5.4701	983050000	23	23.0037	21.0467	21.2902	20.3158	NaN	NaN	19.772	NaN	21.5148	21.7067	21.2413	NaN	21.0053	NaN	21.5087	17.399	21.9653	20.002	19.7974	21.3493	NaN	21.2827	NaN	NaN	16.5514	NaN	20.5766	NaN	20.8971	21.6799	22.686	21.6096	NaN	23.7151
1014	U3KQU4;O14569	U3KQU4;O14569	Cytochrome b561 domain-containing protein 2	CYB561D2	1	1	1	24	24	24	5.212	0	7.448	407880000	15	22.9855	NaN	NaN	21.1383	20.8315	NaN	NaN	21.8751	NaN	22.5809	NaN	NaN	NaN	22.6995	20.7955	NaN	23.5049	21.7447	NaN	21.7193	NaN	NaN	NaN	23.5453	NaN	NaN	21.0992	NaN	19.2826	22.9462	23.0155	NaN	NaN	21.3707
1015	P47813;O14602;X6RAC9;A6NJH9	P47813;O14602;X6RAC9;A6NJH9	Eukaryotic translation initiation factor 1A, X-chromosomal;Eukaryotic translation initiation factor 1A, Y-chromosomal	EIF1AX;EIF1AY	2	2	2	17.4	17.4	17.4	16.46	0.0014771	2.7949	2318500	1	NaN	NaN	NaN	NaN	NaN	NaN	NaN	NaN	NaN	NaN	NaN	NaN	NaN	NaN	NaN	NaN	NaN	NaN	NaN	NaN	NaN	NaN	NaN	NaN	NaN	NaN	NaN	NaN	NaN	NaN	NaN	NaN	NaN	NaN
1016	O14617-5;O14617-4;O14617;O14617-2;O14617-3;A0A087WYN6;K7ELX8;K7ERW8	O14617-5;O14617-4;O14617;O14617-2;O14617-3	AP-3 complex subunit delta-1	AP3D1	17	17	17	18.8	18.8	18.8	136.65	0	118.37	1409300000	50	20.1683	20.1046	19.6942	19.8715	NaN	19.9064	NaN	NaN	NaN	NaN	NaN	NaN	17.9638	19.6398	18.1994	19.7309	20.3158	16.1958	NaN	18.6902	NaN	16.8676	NaN	21.1067	15.333	NaN	15.7984	18.4316	18.1711	17.7977	19.7545	NaN	16.7796	19.761
1017	O14656;O14656-2	O14656	Torsin-1A	TOR1A	6	6	6	19.6	19.6	19.6	37.808	0	7.288	283030000	10	NaN	NaN	17.6062	NaN	NaN	NaN	NaN	NaN	19.0006	NaN	NaN	NaN	NaN	18.245	NaN	NaN	19.8663	NaN	NaN	19.2635	NaN	NaN	NaN	19.0054	NaN	NaN	16.1581	17.3338	NaN	19.5418	18.2679	NaN	NaN	19.9423
1018	O14672;O14672-2;H0YNC5	O14672;O14672-2	Disintegrin and metalloproteinase domain-containing protein 10	ADAM10	15	15	15	25.5	25.5	25.5	84.141	0	181.42	7939800000	268	23.1204	20.8284	21.6775	21.3367	20.0433	21.9429	21.0255	20.5267	22.87	20.7702	21.0566	20.3504	21.4588	22.2158	21.5709	22.4756	22.7575	20.8938	19.9618	22.0761	21.4372	21.4277	17.6857	22.3813	19.272	18.8607	21.4237	20.7778	21.0011	22.3467	22.2163	21.5399	20.6025	24.3377
1019	O14744-2;O14744;O14744-3;O14744-5;O14744-4;G3V5L5;G3V580;H0YJX6;H0YJD3;H7BZ44;G3V2L6;G3V2X6;C9JSX3;H0YJ77;H0YJY6;G3V5T6	O14744-2;O14744;O14744-3;O14744-5;O14744-4	Protein arginine N-methyltransferase 5;Protein arginine N-methyltransferase 5, N-terminally processed	PRMT5	12	12	12	20.6	20.6	20.6	71.319	0	18.842	842130000	36	18.804	NaN	NaN	NaN	NaN	NaN	18.0372	NaN	18.4164	21.0871	NaN	NaN	NaN	19.0417	19.1815	18.9899	19.1452	16.1428	19.2256	15.682	19.5678	NaN	18.7565	20.4311	NaN	NaN	NaN	17.8702	NaN	18.9577	17.891	18.3918	NaN	NaN
1020	O14745;J3QRP6;O14745-2;J3QRA3	O14745;J3QRP6	Na(+)/H(+) exchange regulatory cofactor NHE-RF1	SLC9A3R1	9	9	9	30.7	30.7	30.7	38.868	0	66.922	1165000000	45	20.5644	18.0576	17.685	18.1894	18.2768	18.4101	19.2769	19.2397	20.4631	20.1717	NaN	18.0389	18.9805	19.9163	19.3185	19.8841	20.629	18.4227	19.5478	18.7386	19.7389	18.5114	17.7602	21.6533	18.7779	16.4529	18.7219	20.2532	17.2465	20.7617	20.2527	19.9333	18.7641	21.1469
1021	O14746-4;O14746-2;O14746-3;O14746	O14746-4;O14746-2;O14746-3;O14746	Telomerase reverse transcriptase	TERT	2	2	2	1.8	1.8	1.8	88.964	0.0017508	2.6654	556930000	4	19.2552	18.0321	18.7388	NaN	NaN	NaN	NaN	NaN	18.8555	17.4719	NaN	NaN	NaN	17.9731	NaN	18.8458	18.6301	16.9116	NaN	17.6957	NaN	18.6903	NaN	19.3173	16.8842	NaN	NaN	NaN	17.114	18.6716	18.0998	NaN	NaN	19.7503
1022	O14773-2;O14773	O14773-2;O14773	Tripeptidyl-peptidase 1	TPP1	4	4	4	16.6	16.6	16.6	34.463	0	30.585	2436000000	41	19.7779	NaN	21.3903	22.1916	21.7164	19.9513	21.9626	20.8879	20.7891	20.564	NaN	20.4249	21.2311	NaN	24.866	21.5477	19.9158	20.7653	23.0144	20.3055	24.1143	19.3261	NaN	21.2613	18.4273	19.7953	20.7171	22.7589	20.1206	22.3744	21.4804	19.0938	22.8268	23.9223
1023	O14775-3;O14775-2;O14775;H0YNW7;Q96F32	O14775-3;O14775-2;O14775	Guanine nucleotide-binding protein subunit beta-5	GNB5	3	3	3	15.2	15.2	15.2	31.247	0	11.926	66572000	3	NaN	NaN	NaN	NaN	NaN	NaN	NaN	NaN	NaN	NaN	NaN	NaN	NaN	NaN	NaN	NaN	NaN	NaN	NaN	NaN	NaN	NaN	NaN	NaN	NaN	NaN	NaN	NaN	NaN	NaN	NaN	NaN	NaN	NaN
1024	O14791-3;O14791;O14791-2	O14791-3;O14791;O14791-2	Apolipoprotein L1	APOL1	4	4	4	11.8	11.8	11.8	42.158	0	5.7707	176830000	7	NaN	NaN	NaN	NaN	NaN	17.1189	18.2496	NaN	18.6841	NaN	NaN	18.943	NaN	17.6842	NaN	NaN	NaN	NaN	NaN	NaN	NaN	NaN	NaN	NaN	17.8821	19.0577	NaN	18.1262	17.2186	17.5287	17.463	NaN	18.9832	NaN
1025	O14798	O14798	Tumor necrosis factor receptor superfamily member 10C	TNFRSF10C	1	1	1	5.8	5.8	5.8	27.407	0	7.0015	14551000	2	NaN	NaN	NaN	NaN	NaN	NaN	NaN	NaN	NaN	NaN	NaN	NaN	NaN	NaN	NaN	NaN	NaN	NaN	NaN	NaN	NaN	NaN	NaN	NaN	NaN	NaN	NaN	NaN	NaN	NaN	NaN	NaN	NaN	NaN
1026	O14818;O14818-2;H0Y586;O14818-4;Q8TAA3-2;Q8TAA3-5;Q8TAA3;A0A087WYS6;F5GY34	O14818;O14818-2;H0Y586;O14818-4	Proteasome subunit alpha type-7	PSMA7	14	14	14	58.5	58.5	58.5	27.887	0	205.13	12319000000	336	24.2582	24.4602	22.7541	23.2325	23.0189	23.2119	22.9606	23.5515	23.4735	26.3741	23.8998	22.2573	24.0663	24.7672	24.767	23.9499	24.0109	23.5287	24.2394	22.9744	23.5324	24.1932	23.3786	25.175	22.641	20.1856	21.8467	23.2262	22.8416	24.4705	23.5636	23.9768	23.089	24.9881
1027	O14828-2;O14828	O14828-2;O14828	Secretory carrier-associated membrane protein 3	SCAMP3	3	3	3	14	14	14	35.201	0	37.585	124670000	5	NaN	NaN	NaN	NaN	NaN	NaN	NaN	NaN	NaN	NaN	NaN	NaN	NaN	18.0938	NaN	NaN	NaN	NaN	NaN	NaN	NaN	NaN	NaN	NaN	NaN	18.4828	18.7217	NaN	NaN	NaN	NaN	NaN	NaN	NaN
1028	O14841	O14841	5-oxoprolinase	OPLAH	5	5	5	5.7	5.7	5.7	137.46	0	5.6793	67025000	5	NaN	NaN	NaN	NaN	NaN	NaN	14.8045	NaN	NaN	NaN	NaN	NaN	NaN	NaN	NaN	NaN	NaN	NaN	NaN	15.1132	NaN	NaN	NaN	17.462	NaN	NaN	NaN	14.817	NaN	NaN	NaN	NaN	NaN	NaN
1029	O14879	O14879	Interferon-induced protein with tetratricopeptide repeats 3	IFIT3	2	2	2	6.1	6.1	6.1	55.984	0	13.441	42015000	6	NaN	NaN	NaN	NaN	NaN	NaN	NaN	NaN	NaN	NaN	NaN	NaN	NaN	NaN	NaN	NaN	18.6587	NaN	NaN	NaN	NaN	NaN	NaN	19.5741	NaN	NaN	NaN	NaN	NaN	NaN	NaN	NaN	NaN	NaN
1030	Q5VV89;O14880	Q5VV89;O14880	Microsomal glutathione S-transferase 3	MGST3	2	2	2	9	9	9	18.416	0.00032819	4.0999	293730000	24	21.0139	NaN	20.0794	18.6356	19.353	19.8374	19.4282	19.8119	20.4544	NaN	NaN	22.2372	NaN	20.4074	NaN	NaN	19.6676	20.6343	17.7742	20.9142	20.4198	NaN	NaN	21.8087	NaN	NaN	18.3795	NaN	NaN	20.123	18.6893	19.7596	NaN	20.5919
1031	O14907	O14907	Tax1-binding protein 3	TAX1BP3	1	1	1	13.7	13.7	13.7	13.735	0	6.995	17601000	2	NaN	NaN	NaN	NaN	NaN	NaN	NaN	NaN	NaN	NaN	NaN	NaN	NaN	NaN	NaN	NaN	NaN	NaN	NaN	NaN	NaN	NaN	NaN	NaN	NaN	NaN	NaN	NaN	NaN	NaN	NaN	NaN	NaN	NaN
1032	O14920;O14920-4;O14920-2;E5RGW5;G3V105;O14920-3;J3KNS5;E5RJH2;E5RGA0;E5RIW0;E5RFT3;E5RFG5	O14920;O14920-4;O14920-2;E5RGW5;G3V105	Inhibitor of nuclear factor kappa-B kinase subunit beta	IKBKB	10	10	10	14.9	14.9	14.9	86.563	0	12.077	424270000	14	19.5492	NaN	NaN	NaN	NaN	NaN	NaN	NaN	NaN	NaN	NaN	NaN	NaN	17.335	17.6653	16.5714	17.4422	NaN	NaN	15.4541	NaN	NaN	NaN	19.3907	NaN	14.679	NaN	NaN	NaN	15.832	17.5181	NaN	NaN	19.568
1033	O14949	O14949	Cytochrome b-c1 complex subunit 8	UQCRQ	5	5	5	45.1	45.1	45.1	9.9062	0	5.8238	4662500000	65	25.3586	24.1375	25.1568	24.6479	23.9286	24.9993	23.9926	24.493	25.0882	23.6675	23.9623	22.988	25.2517	23.7284	23.4353	24.1723	24.5156	22.8122	21.3082	23.8421	21.5165	23.9558	20.591	24.6731	20.6718	20.4681	23.504	22.4667	22.1435	24.1761	23.8839	23.8887	23.072	25.068
1034	O14964;O14964-2;I3L1P5;I3L1E3;I3L165;I3L2H4	O14964;O14964-2	Hepatocyte growth factor-regulated tyrosine kinase substrate	HGS	10	10	10	12	12	12	86.191	0	13.432	921270000	46	16.1857	NaN	NaN	19.0441	NaN	NaN	19.044	17.9301	18.076	20.5388	16.9417	NaN	17.5766	20.4415	20.5459	20.5749	20.2572	17.969	20.5622	18.0059	19.8255	NaN	18.1699	20.1454	15.9194	16.6015	19.8314	18.5436	18.8512	19.5946	19.7912	NaN	17.6255	18.5323
1035	O14974-4;O14974-3;O14974;O14974-5;O14974-2;F8VZN8;H0YHL8;F8VW28;H0YIM2;H0YIS3	O14974-4;O14974-3;O14974;O14974-5;O14974-2;F8VZN8;H0YHL8;F8VW28	Protein phosphatase 1 regulatory subunit 12A	PPP1R12A	8	8	8	9.5	9.5	9.5	109.1	0	139.8	2986400000	40	20.4689	19.0583	19.5875	19.6822	21.8189	19.309	20.4495	22.1978	20.5902	21.136	19.2312	18.3892	20.0539	19.7467	19.4942	18.6706	18.7992	17.3854	20.3468	17.1917	19.9714	18.4937	20.6155	20.5209	18.6381	NaN	14.6025	16.6974	17.4551	18.8393	17.9643	18.7219	20.1327	21.8092
1036	O14975-2;O14975;G3V1R7	O14975-2;O14975;G3V1R7	Very long-chain acyl-CoA synthetase	SLC27A2	2	2	2	4.9	4.9	4.9	64.615	0.0014837	2.8531	10886000	2	NaN	NaN	NaN	NaN	NaN	NaN	NaN	NaN	NaN	NaN	NaN	NaN	NaN	NaN	NaN	NaN	NaN	NaN	NaN	NaN	NaN	NaN	NaN	NaN	NaN	NaN	NaN	NaN	NaN	NaN	NaN	NaN	NaN	NaN
1037	O14976-2;O14976;D6RAW3	O14976-2;O14976;D6RAW3	Cyclin-G-associated kinase	GAK	4	4	4	3.2	3.2	3.2	134.46	0	4.4261	568510000	5	18.4255	NaN	18.4614	NaN	NaN	NaN	20.8435	18.5824	NaN	NaN	18.9799	14.5432	19.2107	17.0346	16.3186	NaN	16.6426	15.0124	17.9008	NaN	16.3489	NaN	18.7924	NaN	NaN	NaN	NaN	NaN	18.9007	NaN	17.8101	NaN	19.412	17.9632
1038	O14980;C9JKM9;C9J673;C9IZS4;C9JQ02;C9JV99;H7BZC5;F8WF71;C9JF49;C9IYM2	O14980	Exportin-1	XPO1	29	29	29	32.3	32.3	32.3	123.38	0	227.21	4946900000	171	21.8537	18.913	20.0188	20.4169	21.0744	20.3335	20.5073	21.8466	21.305	21.6011	19.3621	18.709	19.9178	20.7081	20.8529	21.2823	20.6479	19.3125	20.1954	19.455	20.3377	18.8928	18.5285	21.926	18.7282	15.7368	18.8115	17.1114	18.3933	20.7211	19.9884	20.7723	19.0555	22.5846
1039	O15020-2;O15020	O15020-2;O15020	Spectrin beta chain, non-erythrocytic 2	SPTBN2	12	2	2	5.2	1.2	1.2	268.31	0.0047039	2.1643	7518600000	314	18.48	19.4681	19.0152	19.5789	20.5882	15.1078	23.4476	18.8711	20.8727	20.8145	19.6074	21.8654	20.645	16.7016	18.8711	15.7907	15.9091	18.0546	15.8753	17.1343	18.1386	19.5856	20.1842	NaN	15.2749	17.5646	17.0936	17.7237	17.6978	13.7931	15.8876	19.5449	23.3362	20.0037
1040	O15031;A6QRG9;E2PU09;A0A087WU36;A6QRH1;H0Y6J7	O15031	Plexin-B2	PLXNB2	19	19	19	14.4	14.4	14.4	205.12	0	65.715	454830000	29	NaN	NaN	NaN	15.0463	NaN	NaN	14.9407	NaN	NaN	NaN	NaN	NaN	NaN	NaN	15.8768	15.3005	15.5349	14.6442	NaN	16.5953	NaN	15.0492	NaN	15.6559	NaN	NaN	15.4232	15.4291	14.6239	16.8167	16.2823	18.638	15.155	17.2346
1041	O15067;J3KTQ5	O15067	Phosphoribosylformylglycinamidine synthase	PFAS	5	5	5	4.7	4.7	4.7	144.73	0	7.6182	118010000	8	NaN	NaN	NaN	NaN	NaN	NaN	NaN	NaN	NaN	18.7448	NaN	NaN	NaN	NaN	NaN	NaN	NaN	NaN	NaN	NaN	NaN	NaN	NaN	NaN	NaN	NaN	NaN	NaN	NaN	NaN	NaN	18.4167	NaN	NaN
1042	O15084;O15084-4;O15084-1;B4DIW9;O15084-2	O15084;O15084-4;O15084-1;B4DIW9;O15084-2	Serine/threonine-protein phosphatase 6 regulatory ankyrin repeat subunit A	ANKRD28	8	8	7	9.3	9.3	7.5	112.96	0	14.931	1406800000	13	17.0688	NaN	NaN	18.3941	16.5422	16.3202	17.6983	16.7523	18.9013	NaN	NaN	NaN	NaN	NaN	19.2798	18.9368	NaN	NaN	18.9021	NaN	14.8465	16.6723	NaN	19.6091	14.7032	NaN	NaN	NaN	NaN	18.2897	NaN	17.7146	18.8992	24.8388
1043	O15111	O15111	Inhibitor of nuclear factor kappa-B kinase subunit alpha	CHUK	9	9	9	12.8	12.8	12.8	84.639	0	15.102	165600000	13	17.3578	18.2415	NaN	NaN	NaN	NaN	NaN	NaN	NaN	NaN	NaN	NaN	NaN	NaN	17.1623	NaN	18.8981	15.0858	NaN	15.3196	NaN	NaN	NaN	18.6403	NaN	NaN	NaN	NaN	NaN	17.7005	18.2042	NaN	NaN	NaN
1044	O15116;E5RJ47;E5RH18	O15116;E5RJ47;E5RH18	U6 snRNA-associated Sm-like protein LSm1	LSM1	2	2	2	17.3	17.3	17.3	15.179	0.00032362	3.9082	340810000	23	21.353	NaN	NaN	NaN	NaN	NaN	NaN	19.8343	NaN	18.3623	NaN	18.0797	NaN	18.654	NaN	18.5354	18.8838	NaN	NaN	NaN	NaN	NaN	NaN	21.8565	NaN	NaN	NaN	NaN	NaN	19.972	NaN	21.6364	NaN	23.0805
1045	O15117-2;O15117-3;O15117;D6RER7;D6RFJ5;D6RAE8;D6RC38;REV__F5H5P4;REV__Q96D37;REV__P15498-2;REV__D6REX9;REV__P15498;REV__Q8N960-2;REV__Q8N960	O15117-2;O15117-3;O15117	FYN-binding protein	FYB	16	16	15	21.5	21.5	20.7	90.605	0	72.994	3918800000	79	22.128	20.203	19.9415	19.0938	19.6549	19.3209	20.6492	20.9383	21.4666	18.7556	19.4947	19.7352	20.7755	20.775	20.1794	21.0542	21.116	18.6613	NaN	19.7231	19.9396	19.6949	19.2134	22.3765	17.2663	19.1716	19.0077	19.0888	19.3052	20.2213	20.2658	20.4125	20.6788	22.8816
1046	O15118	O15118	Niemann-Pick C1 protein	NPC1	1	1	1	0.9	0.9	0.9	142.17	0.00094548	3.5281	7342900	1	NaN	NaN	NaN	NaN	NaN	NaN	NaN	NaN	NaN	NaN	NaN	NaN	NaN	NaN	NaN	NaN	NaN	NaN	NaN	NaN	NaN	NaN	NaN	NaN	NaN	NaN	NaN	NaN	NaN	NaN	NaN	NaN	NaN	NaN
[truncated: 2,792 more rows]
[truncated: 1 more columns]

## Sheet: S3
Supplementary table S3. A total list of quantified proteins from clot samples with 70% valid values in the discovery stage
No.	Uniprot Accession	Protein name	GeneName	Unique peptides	Seqeunce Coverage (%)	Normalized log2 (iBAQ intensity)
																							LAA						CR				UD
[truncated: 1,467 more rows]

## Sheet: Revised S4
Supplementary table S4. List of the differentially expressed proteins (DEPs) in ANOVA test
[truncated: 263 more rows]

[truncated: 9 more sheets: S5, S6, S7, S8, S9, Revised S10, S11, S12, S13]
